# Supplementary material for: Crystal structure of 10a-hy­droxy-9-(3-nitro­phen­yl)-3,6-diphenyl-3,4,5,6,7,8a,9,10a-octa­hydro-1H-xanthene-1,8(2H)-dione
Source: Acta Crystallogr E Crystallogr Commun. 2015 Nov 21;71(Pt 12):1510–2. doi: 10.1107/S2056989015021246 (PMC4719825; doi:10.1107/S2056989015021246)
Supplement: Supplementary file 1 [file e-71-01510-sup1.cif]

##############################################################################
#                                                                            #
# This CIF contains the data in a paper accepted for publication in          #
# Acta Crystallographica Section E. It conforms to the requirements of       #
# Notes for Authors for Acta Crystallographica Section E, and has been       #
# peer reviewed under the auspices of the IUCr Commission on Journals.       #
#                                                                            #
# Full details of the Crystallographic Information File format               #
# are given in the paper "The Crystallographic Information File (CIF):       #
# a New Standard Archive File for Crystallography" by S. R. Hall, F. H.      #
# Allen and I. D. Brown [Acta Cryst. (1991), A47, 655-685].                  #
#                                                                            #
# The current version of the core CIF dictionary is obtainable from          #
# ftp://ftp.iucr.org/pub/cif_core.dic.                                       #
#                                                                            #
# Software is freely available for graphical display of the structure(s)     #
# in this CIF. For information consult the CIF software page                 #
# http://www.iucr.org/resources/cif/software.                                #
#                                                                            #
# This file may be used for bona fide research purposes within the           #
# scientific community so long as proper attribution is given to the journal # 
# article from which it was obtained.                                        #
#                                                                            #
##############################################################################
data_I
_audit_creation_method     SHELXL-2014
_database_code_depnum_ccdc_archive     'CCDC 1435921'
_chemical_name_systematic
;\
10a-Hydroxy-9-(3-nitrophenyl)-3,6-diphenyl-3,4,5,6,7,8a,9,10a-\
octahydro-1<i>H</i>-xanthene-1,8(2<i>H</i>)-dione
;
_chemical_name_common     ?
_chemical_formula_moiety     'C31 H27 N O6'
_chemical_formula_sum     'C31 H27 N O6'
_chemical_formula_iupac     'C31 H27 N O6'
_chemical_formula_weight     509.53
_chemical_melting_point     ?
_shelx_space_group_comment
;
The symmetry employed for this shelxl refinement is uniquely defined
by the following loop, which should always be used as a source of
symmetry information in preference to the above space-group names.
They are only intended as comments.
;
_space_group_crystal_system     orthorhombic
_space_group_name_H-M_alt     'P 21 21 21'
_space_group_name_Hall     'P 2ac 2ab'
loop_
    _symmetry_equiv_pos_as_xyz
    'x, y, z'
    '-x+1/2, -y, z+1/2'
    '-x, y+1/2, -z+1/2'
    'x+1/2, -y+1/2, -z'
_cell_length_a     8.973(4)
_cell_length_b     13.520(6)
_cell_length_c     21.251(9)
_cell_angle_alpha     90
_cell_angle_beta     90
_cell_angle_gamma     90
_cell_volume     2578(2)
_cell_formula_units_Z     4
_cell_measurement_reflns_used     7999
_cell_measurement_theta_min     2.46
_cell_measurement_theta_max     25.51
_cell_measurement_temperature     291(2)
_exptl_crystal_description     block
_exptl_crystal_colour     colorless
_exptl_crystal_size_max     0.250
_exptl_crystal_size_mid     0.200
_exptl_crystal_size_min     0.160
_exptl_crystal_density_diffrn     1.313
_exptl_crystal_density_meas     ?
_exptl_crystal_density_method     ?
_exptl_crystal_F_000     1072
_exptl_absorpt_coefficient_mu     0.091
_exptl_absorpt_correction_type     multi-scan
_exptl_absorpt_process_details
;
(SADABS; Bruker, 2000)
;
_shelx_estimated_absorpt_T_min     0.978
_shelx_estimated_absorpt_T_max     0.986
_exptl_absorpt_correction_T_min     0.979
_exptl_absorpt_correction_T_max     0.986
_exptl_special_details
;
Least-squares planes (x,y,z in crystal coordinates) and deviations from them
 (* indicates atom used to define plane)
  6.7298 (0.0116) x + 5.2391 (0.0295) y + 11.3904 (0.0347) z = 4.9647 (0.0106)
 *   -0.0122 (0.0031)  C20
 *    0.0030 (0.0039)  C21
 *    0.0057 (0.0040)  C22
 *   -0.0052 (0.0037)  C23
 *   -0.0042 (0.0035)  C24
 *    0.0128 (0.0031)  C25
 Rms deviation of fitted atoms =   0.0081
  5.3891 (0.0148) x - 9.6057 (0.0212) y - 7.7932 (0.0389) z = 1.2144 (0.0092)
 Angle to previous plane (with approximate esd) = 88.773 ( 14.5 )
 *    0.0060 (0.0029)  C7
 *   -0.0023 (0.0029)  C8
 *   -0.0024 (0.0031)  C9
 *    0.0034 (0.0036)  C10
 *    0.0004 (0.0038)  C11
 *   -0.0052 (0.0034)  C12
 Rms deviation of fitted atoms =   0.0038
 - 1.0457 (0.0125) x + 0.3544 (0.0170) y + 21.0986 (0.0100) z = 0.3439 (0.0082)
 Angle to previous plane (with approximate esd) = 63.082 ( 14.2 )
 *    0.0003 (0.0022)  C26
 *   -0.0038 (0.0023)  C27
 *    0.0040 (0.0025)  C28
 *   -0.0005 (0.0025)  C29
 *   -0.0030 (0.0022)  C30
 *    0.0030 (0.0020)  C31
 Rms deviation of fitted atoms =   0.0028
;
_diffrn_ambient_temperature     291(2)
_diffrn_radiation_type     'MoK\a'
_diffrn_radiation_wavelength     0.71073
_diffrn_radiation_source     'sealed tube'
_diffrn_radiation_monochromator     'graphite'
_diffrn_measurement_device_type     'Bruker SMART APEXII area-detector'
_diffrn_measurement_method     '\f and \w scans'
_diffrn_detector_area_resol_mean     ?
_diffrn_reflns_number     19805
_diffrn_reflns_av_R_equivalents     0.0283
_diffrn_reflns_theta_min     2.438
_diffrn_reflns_theta_max     25.999
_diffrn_reflns_theta_full     25.242
_diffrn_measured_fraction_theta_max     0.997
_diffrn_measured_fraction_theta_full     0.997
_diffrn_reflns_limit_h_min     -10
_diffrn_reflns_limit_h_max     11
_diffrn_reflns_limit_k_min     -16
_diffrn_reflns_limit_k_max     16
_diffrn_reflns_limit_l_min     -26
_diffrn_reflns_limit_l_max     26
_refine_special_details     ?
_reflns_number_total     5040
_reflns_number_gt     3978
_reflns_threshold_expression     'I > 2\s(I)'
_refine_ls_structure_factor_coef     Fsqd
_refine_ls_matrix_type     full
_refine_ls_R_factor_all     0.0620
_refine_ls_R_factor_gt     0.0438
_refine_ls_wR_factor_gt     0.1161
_refine_ls_wR_factor_ref     0.1253
_refine_ls_goodness_of_fit_ref     1.032
_refine_ls_restrained_S_all     1.032
_refine_ls_number_reflns     5040
_refine_ls_number_parameters     344
_refine_ls_number_restraints     0
_refine_ls_hydrogen_treatment     constr
_refine_ls_weighting_scheme     calc
_refine_ls_weighting_details
              'w=1/[\s^2^(Fo^2^)+(0.0674P)^2^+0.3283P] where P=(Fo^2^+2Fc^2^)/3'
_atom_sites_solution_hydrogens     geom
_atom_sites_solution_primary     ?
_atom_sites_solution_secondary     ?
_refine_ls_shift/su_max     0.010
_refine_ls_shift/su_mean     0.001
_refine_diff_density_max     0.434
_refine_diff_density_min     -0.209
_refine_ls_extinction_method     none
_refine_ls_extinction_coef     .
_refine_ls_abs_structure_details
;
Flack <i>x</i> determined using 1503 quotients
[(<i>I</i>^+^)-(<i>I</i>^-^)]/[(<i>I</i>^+^)+(<i>I</i>^-^)]
(Parsons <i>et al.</i>,  2013)
;
_refine_ls_abs_structure_Flack     1.3(4)
loop_
    _atom_type_symbol
    _atom_type_description
    _atom_type_scat_dispersion_real
    _atom_type_scat_dispersion_imag
    _atom_type_scat_source
    'C' 'C' 0.0033 0.0016
                         'International Tables Vol C Tables 4.2.6.8 and 6.1.1.4'
    'H' 'H' 0.0000 0.0000
                         'International Tables Vol C Tables 4.2.6.8 and 6.1.1.4'
    'N' 'N' 0.0061 0.0033
                         'International Tables Vol C Tables 4.2.6.8 and 6.1.1.4'
    'O' 'O' 0.0106 0.0060
                         'International Tables Vol C Tables 4.2.6.8 and 6.1.1.4'
_computing_data_collection
;
APEX2 (Bruker, 2000)
;
_computing_cell_refinement
;
SAINT (Bruker, 2000)
;
_computing_data_reduction
;
SAINT (Bruker, 2000)
;
_computing_structure_solution
;
SHELXS2014 (Sheldrick, 2008)
;
_computing_structure_refinement
;
SHELXL2014 (Sheldrick, 2015)
;
_computing_molecular_graphics
;
SHELXL2014 (Sheldrick, 2015)
;
_computing_publication_material
;
SHELXL2014 (Sheldrick, 2015)
;
loop_
    _atom_site_type_symbol
    _atom_site_label
    _atom_site_fract_x
    _atom_site_fract_y
    _atom_site_fract_z
    _atom_site_U_iso_or_equiv
    _atom_site_adp_type
    _atom_site_calc_flag
    _atom_site_occupancy
    _atom_site_disorder_assembly
    _atom_site_disorder_group
    C C1 0.3896(4) 0.0908(2) -0.07887(14) 0.0532(7) Uani d 1 . .
    C C2 0.3277(3) 0.09893(19) -0.01590(13) 0.0444(6) Uani d 1 . .
    C C3 0.1786(3) 0.1037(2) -0.00994(13) 0.0448(6) Uani d 1 . .
    C C4 0.0696(3) 0.0842(2) -0.06132(15) 0.0537(7) Uani d 1 . .
    H H4A 0.0206 0.1457 -0.0725 0.064 Uiso calc 1 . .
    H H4B -0.0061 0.0390 -0.0460 0.064 Uiso calc 1 . .
    C C5 0.1411(4) 0.0405(3) -0.11952(16) 0.0699(10) Uani d 1 . .
    H H5A 0.1651 -0.0280 -0.1084 0.084 Uiso calc 1 . .
    C C6 0.2850(4) 0.0872(3) -0.13382(17) 0.0749(10) Uani d 1 . .
    H H6A 0.2672 0.1541 -0.1484 0.090 Uiso calc 1 . .
    H H6B 0.3323 0.0511 -0.1678 0.090 Uiso calc 1 . .
    C C7 0.0334(4) 0.0332(3) -0.17443(15) 0.0657(9) Uani d 1 . .
    C C8 0.0491(5) 0.0871(3) -0.22896(16) 0.0795(12) Uani d 1 . .
    H H8A 0.1254 0.1333 -0.2324 0.095 Uiso calc 1 . .
    C C9 -0.0483(8) 0.0729(4) -0.27876(19) 0.1001(17) Uani d 1 . .
    H H9A -0.0365 0.1097 -0.3154 0.120 Uiso calc 1 . .
    C C10 -0.1603(7) 0.0061(5) -0.2747(2) 0.109(2) Uani d 1 . .
    H H10A -0.2248 -0.0033 -0.3084 0.131 Uiso calc 1 . .
    C C11 -0.1778(6) -0.0470(5) -0.2208(3) 0.1080(17) Uani d 1 . .
    H H11A -0.2546 -0.0929 -0.2176 0.130 Uiso calc 1 . .
    C C12 -0.0816(5) -0.0329(4) -0.1710(2) 0.0873(13) Uani d 1 . .
    H H12A -0.0952 -0.0692 -0.1342 0.105 Uiso calc 1 . .
    C C13 0.4348(3) 0.1112(2) 0.03895(13) 0.0448(6) Uani d 1 . .
    H H13A 0.4897 0.1731 0.0329 0.054 Uiso calc 1 . .
    C C14 0.3463(3) 0.1195(2) 0.10028(13) 0.0454(6) Uani d 1 . .
    H H14A 0.3183 0.0525 0.1133 0.054 Uiso calc 1 . .
    C C15 0.4323(4) 0.1669(2) 0.15441(14) 0.0502(7) Uani d 1 . .
    C C16 0.3445(4) 0.1767(3) 0.21452(15) 0.0594(8) Uani d 1 . .
    H H16A 0.4040 0.2117 0.2455 0.071 Uiso calc 1 . .
    H H16B 0.3230 0.1114 0.2310 0.071 Uiso calc 1 . .
    C C17 0.1982(4) 0.2325(2) 0.20407(14) 0.0531(7) Uani d 1 . .
    H H17A 0.2239 0.2996 0.1905 0.064 Uiso calc 1 . .
    C C18 0.1095(4) 0.1841(2) 0.15049(13) 0.0500(7) Uani d 1 . .
    H H18A 0.0795 0.1180 0.1629 0.060 Uiso calc 1 . .
    H H18B 0.0202 0.2223 0.1422 0.060 Uiso calc 1 . .
    C C19 0.2036(3) 0.1785(2) 0.09110(13) 0.0477(7) Uani d 1 . .
    C C20 0.1030(4) 0.2418(3) 0.26275(14) 0.0583(8) Uani d 1 . .
    C C21 0.0884(7) 0.1681(4) 0.3066(2) 0.0987(15) Uani d 1 . .
    H H21A 0.1430 0.1101 0.3018 0.118 Uiso calc 1 . .
    C C22 -0.0045(7) 0.1777(5) 0.3573(2) 0.1152(18) Uani d 1 . .
    H H22A -0.0120 0.1263 0.3862 0.138 Uiso calc 1 . .
    C C23 -0.0851(5) 0.2603(6) 0.3660(2) 0.1031(18) Uani d 1 . .
    H H23A -0.1489 0.2661 0.4003 0.124 Uiso calc 1 . .
    C C24 -0.0718(6) 0.3356(5) 0.3235(2) 0.1023(17) Uani d 1 . .
    H H24A -0.1272 0.3931 0.3289 0.123 Uiso calc 1 . .
    C C25 0.0237(5) 0.3272(3) 0.27247(18) 0.0790(11) Uani d 1 . .
    H H25A 0.0341 0.3798 0.2446 0.095 Uiso calc 1 . .
    C C26 0.5470(3) 0.0276(2) 0.04296(13) 0.0469(7) Uani d 1 . .
    C C27 0.6988(3) 0.0467(3) 0.04997(15) 0.0556(8) Uani d 1 . .
    H H27A 0.7324 0.1117 0.0502 0.067 Uiso calc 1 . .
    C C28 0.7995(4) -0.0294(3) 0.05661(17) 0.0660(9) Uani d 1 . .
    H H28A 0.9002 -0.0150 0.0617 0.079 Uiso calc 1 . .
    C C29 0.7535(4) -0.1262(3) 0.05574(17) 0.0654(9) Uani d 1 . .
    H H29A 0.8214 -0.1777 0.0599 0.079 Uiso calc 1 . .
    C C30 0.6046(4) -0.1444(2) 0.04855(14) 0.0538(7) Uani d 1 . .
    C C31 0.4998(3) -0.0703(2) 0.04240(14) 0.0484(7) Uani d 1 . .
    H H31A 0.3993 -0.0856 0.0379 0.058 Uiso calc 1 . .
    N N1 0.5518(4) -0.2479(2) 0.04813(15) 0.0718(8) Uani d 1 . .
    O O1 0.5249(2) 0.09640(17) -0.08882(11) 0.0611(6) Uani d 1 . .
    O O2 0.5583(3) 0.19545(18) 0.14823(11) 0.0635(6) Uani d 1 . .
    O O3 0.1096(2) 0.12872(16) 0.04468(9) 0.0519(5) Uani d 1 . .
    O O4 0.2463(2) 0.27061(15) 0.06846(10) 0.0537(5) Uani d 1 . .
    H H4C 0.1792 0.3106 0.0746 0.081 Uiso calc 1 . .
    O O5 0.6420(4) -0.3133(2) 0.03810(18) 0.1123(12) Uani d 1 . .
    O O6 0.4215(4) -0.2637(2) 0.0582(2) 0.1056(11) Uani d 1 . .
loop_
    _atom_site_aniso_label
    _atom_site_aniso_U_11
    _atom_site_aniso_U_22
    _atom_site_aniso_U_33
    _atom_site_aniso_U_12
    _atom_site_aniso_U_13
    _atom_site_aniso_U_23
    C1 0.0563(18) 0.0513(17) 0.0522(17) -0.0012(15) 0.0112(15) -0.0060(14)
    C2 0.0519(17) 0.0372(14) 0.0441(14) 0.0000(12) 0.0036(13) 0.0003(12)
    C3 0.0515(16) 0.0427(15) 0.0402(14) -0.0003(12) 0.0023(12) -0.0001(12)
    C4 0.0528(17) 0.0608(18) 0.0476(16) 0.0010(15) -0.0005(13) -0.0023(14)
    C5 0.064(2) 0.098(3) 0.0475(18) -0.0060(19) -0.0007(16) 0.0034(18)
    C6 0.075(2) 0.098(3) 0.0523(19) -0.001(2) 0.0060(17) -0.0111(19)
    C7 0.072(2) 0.085(2) 0.0401(16) 0.014(2) 0.0003(16) -0.0048(17)
    C8 0.116(3) 0.076(2) 0.0467(19) 0.015(2) -0.009(2) -0.0058(17)
    C9 0.152(5) 0.103(3) 0.046(2) 0.049(4) -0.020(3) -0.011(2)
    C10 0.122(4) 0.138(5) 0.067(3) 0.039(4) -0.037(3) -0.037(3)
    C11 0.087(3) 0.148(5) 0.088(3) -0.010(3) -0.019(3) -0.028(3)
    C12 0.076(3) 0.126(4) 0.060(2) -0.011(3) -0.008(2) 0.000(2)
    C13 0.0469(15) 0.0406(14) 0.0468(15) -0.0042(12) 0.0022(12) -0.0013(12)
    C14 0.0508(16) 0.0393(14) 0.0461(15) -0.0014(13) 0.0015(12) 0.0004(12)
    C15 0.0555(19) 0.0452(16) 0.0499(16) 0.0099(15) -0.0032(14) 0.0003(13)
    C16 0.068(2) 0.0623(19) 0.0475(17) 0.0058(17) -0.0025(15) -0.0006(15)
    C17 0.0623(19) 0.0505(16) 0.0464(16) 0.0015(15) 0.0059(14) -0.0012(13)
    C18 0.0537(16) 0.0511(16) 0.0451(15) 0.0001(14) 0.0066(14) 0.0009(13)
    C19 0.0478(15) 0.0505(16) 0.0448(15) 0.0019(13) 0.0008(12) -0.0022(13)
    C20 0.0622(19) 0.068(2) 0.0450(16) -0.0021(18) -0.0014(15) -0.0082(15)
    C21 0.136(4) 0.082(3) 0.078(3) 0.008(3) 0.043(3) 0.011(2)
    C22 0.132(5) 0.132(5) 0.082(3) -0.014(4) 0.038(3) 0.015(3)
    C23 0.068(3) 0.183(6) 0.058(3) -0.013(3) 0.014(2) -0.030(3)
    C24 0.085(3) 0.144(5) 0.078(3) 0.033(3) 0.006(3) -0.032(3)
    C25 0.081(3) 0.096(3) 0.060(2) 0.025(2) 0.0047(19) -0.009(2)
    C26 0.0509(16) 0.0467(15) 0.0430(14) -0.0013(13) 0.0070(13) 0.0006(12)
    C27 0.0506(17) 0.0625(19) 0.0538(18) -0.0055(15) 0.0042(14) 0.0030(15)
    C28 0.0467(17) 0.083(2) 0.068(2) 0.0033(17) 0.0045(16) 0.0026(18)
    C29 0.063(2) 0.069(2) 0.064(2) 0.0190(18) 0.0052(17) 0.0072(16)
    C30 0.067(2) 0.0470(16) 0.0469(15) 0.0042(14) 0.0035(15) 0.0039(13)
    C31 0.0508(16) 0.0501(16) 0.0444(14) 0.0012(13) 0.0013(13) 0.0014(12)
    N1 0.095(2) 0.0502(17) 0.0700(18) 0.0082(18) 0.0015(18) 0.0109(14)
    O1 0.0579(13) 0.0663(14) 0.0591(13) -0.0065(11) 0.0139(10) -0.0047(10)
    O2 0.0595(14) 0.0683(15) 0.0627(14) -0.0025(12) -0.0050(11) -0.0077(11)
    O3 0.0455(10) 0.0657(13) 0.0444(10) -0.0024(10) 0.0029(9) -0.0066(9)
    O4 0.0587(12) 0.0471(11) 0.0554(12) 0.0045(10) 0.0076(10) 0.0075(9)
    O5 0.139(3) 0.0557(16) 0.142(3) 0.0285(18) 0.020(2) 0.0107(18)
    O6 0.097(2) 0.0608(16) 0.159(3) -0.0136(16) -0.007(2) 0.0041(18)
_geom_special_details
;
All e.s.d.'s (except the e.s.d. in the dihedral angle between two l.s. planes)
are estimated using the full covariance matrix. The cell e.s.d.'s are taken
into account individually in the estimation of e.s.d.'s in distances, angles
and torsion angles; correlations between e.s.d.'s in cell parameters are only
used when they are defined by crystal symmetry. An approximate (isotropic)
treatment of cell e.s.d.'s is used for estimating e.s.d.'s involving l.s.
planes.
;
loop_
    _geom_bond_atom_site_label_1
    _geom_bond_atom_site_label_2
    _geom_bond_site_symmetry_2
    _geom_bond_distance
    _geom_bond_publ_flag
    C1 O1 . 1.234(4) ?
    C1 C2 . 1.453(4) ?
    C1 C6 . 1.499(5) ?
    C2 C3 . 1.345(4) ?
    C2 C13 . 1.520(4) ?
    C3 O3 . 1.358(3) ?
    C3 C4 . 1.489(4) ?
    C4 C5 . 1.513(5) ?
    C4 H4A . 0.9700 ?
    C4 H4B . 0.9700 ?
    C5 C6 . 1.468(5) ?
    C5 C7 . 1.519(5) ?
    C5 H5A . 0.9800 ?
    C6 H6A . 0.9700 ?
    C6 H6B . 0.9700 ?
    C7 C12 . 1.367(6) ?
    C7 C8 . 1.376(5) ?
    C8 C9 . 1.385(6) ?
    C8 H8A . 0.9300 ?
    C9 C10 . 1.354(8) ?
    C9 H9A . 0.9300 ?
    C10 C11 . 1.360(8) ?
    C10 H10A . 0.9300 ?
    C11 C12 . 1.380(6) ?
    C11 H11A . 0.9300 ?
    C12 H12A . 0.9300 ?
    C13 C26 . 1.515(4) ?
    C13 C14 . 1.530(4) ?
    C13 H13A . 0.9800 ?
    C14 C19 . 1.521(4) ?
    C14 C15 . 1.527(4) ?
    C14 H14A . 0.9800 ?
    C15 O2 . 1.202(4) ?
    C15 C16 . 1.507(5) ?
    C16 C17 . 1.530(5) ?
    C16 H16A . 0.9700 ?
    C16 H16B . 0.9700 ?
    C17 C20 . 1.517(4) ?
    C17 C18 . 1.536(4) ?
    C17 H17A . 0.9800 ?
    C18 C19 . 1.520(4) ?
    C18 H18A . 0.9700 ?
    C18 H18B . 0.9700 ?
    C19 O4 . 1.389(4) ?
    C19 O3 . 1.462(4) ?
    C20 C21 . 1.371(5) ?
    C20 C25 . 1.371(5) ?
    C21 C22 . 1.369(7) ?
    C21 H21A . 0.9300 ?
    C22 C23 . 1.343(8) ?
    C22 H22A . 0.9300 ?
    C23 C24 . 1.365(9) ?
    C23 H23A . 0.9300 ?
    C24 C25 . 1.387(6) ?
    C24 H24A . 0.9300 ?
    C25 H25A . 0.9300 ?
    C26 C31 . 1.390(4) ?
    C26 C27 . 1.394(4) ?
    C27 C28 . 1.377(5) ?
    C27 H27A . 0.9300 ?
    C28 C29 . 1.373(6) ?
    C28 H28A . 0.9300 ?
    C29 C30 . 1.366(5) ?
    C29 H29A . 0.9300 ?
    C30 C31 . 1.380(4) ?
    C30 N1 . 1.477(5) ?
    C31 H31A . 0.9300 ?
    N1 O6 . 1.207(4) ?
    N1 O5 . 1.218(4) ?
    O4 H4C . 0.8200 ?
loop_
    _geom_angle_atom_site_label_1
    _geom_angle_atom_site_label_2
    _geom_angle_atom_site_label_3
    _geom_angle_site_symmetry_1
    _geom_angle_site_symmetry_3
    _geom_angle
    _geom_angle_publ_flag
    O1 C1 C2 . . 121.9(3) ?
    O1 C1 C6 . . 119.0(3) ?
    C2 C1 C6 . . 118.7(3) ?
    C3 C2 C1 . . 118.1(3) ?
    C3 C2 C13 . . 123.5(3) ?
    C1 C2 C13 . . 118.2(3) ?
    C2 C3 O3 . . 123.1(3) ?
    C2 C3 C4 . . 125.1(3) ?
    O3 C3 C4 . . 111.8(2) ?
    C3 C4 C5 . . 112.9(3) ?
    C3 C4 H4A . . 109.0 ?
    C5 C4 H4A . . 109.0 ?
    C3 C4 H4B . . 109.0 ?
    C5 C4 H4B . . 109.0 ?
    H4A C4 H4B . . 107.8 ?
    C6 C5 C4 . . 112.0(3) ?
    C6 C5 C7 . . 115.4(3) ?
    C4 C5 C7 . . 112.5(3) ?
    C6 C5 H5A . . 105.3 ?
    C4 C5 H5A . . 105.3 ?
    C7 C5 H5A . . 105.3 ?
    C5 C6 C1 . . 113.8(3) ?
    C5 C6 H6A . . 108.8 ?
    C1 C6 H6A . . 108.8 ?
    C5 C6 H6B . . 108.8 ?
    C1 C6 H6B . . 108.8 ?
    H6A C6 H6B . . 107.7 ?
    C12 C7 C8 . . 118.0(4) ?
    C12 C7 C5 . . 118.8(3) ?
    C8 C7 C5 . . 123.2(4) ?
    C7 C8 C9 . . 120.4(5) ?
    C7 C8 H8A . . 119.8 ?
    C9 C8 H8A . . 119.8 ?
    C10 C9 C8 . . 120.8(5) ?
    C10 C9 H9A . . 119.6 ?
    C8 C9 H9A . . 119.6 ?
    C9 C10 C11 . . 119.4(5) ?
    C9 C10 H10A . . 120.3 ?
    C11 C10 H10A . . 120.3 ?
    C10 C11 C12 . . 120.1(6) ?
    C10 C11 H11A . . 120.0 ?
    C12 C11 H11A . . 120.0 ?
    C7 C12 C11 . . 121.4(5) ?
    C7 C12 H12A . . 119.3 ?
    C11 C12 H12A . . 119.3 ?
    C26 C13 C2 . . 112.5(2) ?
    C26 C13 C14 . . 110.6(2) ?
    C2 C13 C14 . . 109.4(2) ?
    C26 C13 H13A . . 108.1 ?
    C2 C13 H13A . . 108.1 ?
    C14 C13 H13A . . 108.1 ?
    C19 C14 C15 . . 107.6(2) ?
    C19 C14 C13 . . 111.5(2) ?
    C15 C14 C13 . . 114.2(2) ?
    C19 C14 H14A . . 107.8 ?
    C15 C14 H14A . . 107.8 ?
    C13 C14 H14A . . 107.8 ?
    O2 C15 C16 . . 123.8(3) ?
    O2 C15 C14 . . 121.9(3) ?
    C16 C15 C14 . . 114.3(3) ?
    C15 C16 C17 . . 111.7(3) ?
    C15 C16 H16A . . 109.3 ?
    C17 C16 H16A . . 109.3 ?
    C15 C16 H16B . . 109.3 ?
    C17 C16 H16B . . 109.3 ?
    H16A C16 H16B . . 108.0 ?
    C20 C17 C16 . . 113.9(3) ?
    C20 C17 C18 . . 110.7(3) ?
    C16 C17 C18 . . 110.0(3) ?
    C20 C17 H17A . . 107.3 ?
    C16 C17 H17A . . 107.3 ?
    C18 C17 H17A . . 107.3 ?
    C19 C18 C17 . . 110.4(2) ?
    C19 C18 H18A . . 109.6 ?
    C17 C18 H18A . . 109.6 ?
    C19 C18 H18B . . 109.6 ?
    C17 C18 H18B . . 109.6 ?
    H18A C18 H18B . . 108.1 ?
    O4 C19 O3 . . 109.8(2) ?
    O4 C19 C18 . . 113.4(2) ?
    O3 C19 C18 . . 105.2(2) ?
    O4 C19 C14 . . 106.4(2) ?
    O3 C19 C14 . . 109.3(2) ?
    C18 C19 C14 . . 112.8(2) ?
    C21 C20 C25 . . 117.4(3) ?
    C21 C20 C17 . . 123.5(3) ?
    C25 C20 C17 . . 119.1(3) ?
    C22 C21 C20 . . 121.6(5) ?
    C22 C21 H21A . . 119.2 ?
    C20 C21 H21A . . 119.2 ?
    C23 C22 C21 . . 121.0(5) ?
    C23 C22 H22A . . 119.5 ?
    C21 C22 H22A . . 119.5 ?
    C22 C23 C24 . . 118.8(4) ?
    C22 C23 H23A . . 120.6 ?
    C24 C23 H23A . . 120.6 ?
    C23 C24 C25 . . 120.7(5) ?
    C23 C24 H24A . . 119.7 ?
    C25 C24 H24A . . 119.7 ?
    C20 C25 C24 . . 120.4(5) ?
    C20 C25 H25A . . 119.8 ?
    C24 C25 H25A . . 119.8 ?
    C31 C26 C27 . . 118.3(3) ?
    C31 C26 C13 . . 120.5(3) ?
    C27 C26 C13 . . 121.2(3) ?
    C28 C27 C26 . . 121.0(3) ?
    C28 C27 H27A . . 119.5 ?
    C26 C27 H27A . . 119.5 ?
    C29 C28 C27 . . 120.9(3) ?
    C29 C28 H28A . . 119.6 ?
    C27 C28 H28A . . 119.6 ?
    C30 C29 C28 . . 117.9(3) ?
    C30 C29 H29A . . 121.1 ?
    C28 C29 H29A . . 121.1 ?
    C29 C30 C31 . . 123.0(3) ?
    C29 C30 N1 . . 119.0(3) ?
    C31 C30 N1 . . 117.9(3) ?
    C30 C31 C26 . . 118.9(3) ?
    C30 C31 H31A . . 120.5 ?
    C26 C31 H31A . . 120.5 ?
    O6 N1 O5 . . 123.1(4) ?
    O6 N1 C30 . . 118.5(3) ?
    O5 N1 C30 . . 118.4(4) ?
    C3 O3 C19 . . 115.4(2) ?
    C19 O4 H4C . . 109.5 ?
loop_
    _geom_torsion_atom_site_label_1
    _geom_torsion_atom_site_label_2
    _geom_torsion_atom_site_label_3
    _geom_torsion_atom_site_label_4
    _geom_torsion_site_symmetry_1
    _geom_torsion_site_symmetry_2
    _geom_torsion_site_symmetry_3
    _geom_torsion_site_symmetry_4
    _geom_torsion
    _geom_torsion_publ_flag
    O1 C1 C2 C3 . . . . 172.3(3) ?
    C6 C1 C2 C3 . . . . -0.5(4) ?
    O1 C1 C2 C13 . . . . -2.1(4) ?
    C6 C1 C2 C13 . . . . -175.0(3) ?
    C1 C2 C3 O3 . . . . -168.0(2) ?
    C13 C2 C3 O3 . . . . 6.1(4) ?
    C1 C2 C3 C4 . . . . 11.1(4) ?
    C13 C2 C3 C4 . . . . -174.8(3) ?
    C2 C3 C4 C5 . . . . 10.0(4) ?
    O3 C3 C4 C5 . . . . -170.8(3) ?
    C3 C4 C5 C6 . . . . -40.7(4) ?
    C3 C4 C5 C7 . . . . -172.6(3) ?
    C4 C5 C6 C1 . . . . 51.0(5) ?
    C7 C5 C6 C1 . . . . -178.6(3) ?
    O1 C1 C6 C5 . . . . 155.9(4) ?
    C2 C1 C6 C5 . . . . -31.1(5) ?
    C6 C5 C7 C12 . . . . 161.1(4) ?
    C4 C5 C7 C12 . . . . -68.7(5) ?
    C6 C5 C7 C8 . . . . -16.1(6) ?
    C4 C5 C7 C8 . . . . 114.1(4) ?
    C12 C7 C8 C9 . . . . -0.9(6) ?
    C5 C7 C8 C9 . . . . 176.3(4) ?
    C7 C8 C9 C10 . . . . 0.1(6) ?
    C8 C9 C10 C11 . . . . 0.4(7) ?
    C9 C10 C11 C12 . . . . -0.2(8) ?
    C8 C7 C12 C11 . . . . 1.2(7) ?
    C5 C7 C12 C11 . . . . -176.2(4) ?
    C10 C11 C12 C7 . . . . -0.7(8) ?
    C3 C2 C13 C26 . . . . 128.5(3) ?
    C1 C2 C13 C26 . . . . -57.3(3) ?
    C3 C2 C13 C14 . . . . 5.2(4) ?
    C1 C2 C13 C14 . . . . 179.3(2) ?
    C26 C13 C14 C19 . . . . -162.0(2) ?
    C2 C13 C14 C19 . . . . -37.5(3) ?
    C26 C13 C14 C15 . . . . 75.8(3) ?
    C2 C13 C14 C15 . . . . -159.8(2) ?
    C19 C14 C15 O2 . . . . -123.8(3) ?
    C13 C14 C15 O2 . . . . 0.6(4) ?
    C19 C14 C15 C16 . . . . 54.7(3) ?
    C13 C14 C15 C16 . . . . 179.0(2) ?
    O2 C15 C16 C17 . . . . 123.6(3) ?
    C14 C15 C16 C17 . . . . -54.8(4) ?
    C15 C16 C17 C20 . . . . 178.2(3) ?
    C15 C16 C17 C18 . . . . 53.3(4) ?
    C20 C17 C18 C19 . . . . 177.8(3) ?
    C16 C17 C18 C19 . . . . -55.4(3) ?
    C17 C18 C19 O4 . . . . -61.8(3) ?
    C17 C18 C19 O3 . . . . 178.2(2) ?
    C17 C18 C19 C14 . . . . 59.2(3) ?
    C15 C14 C19 O4 . . . . 68.2(3) ?
    C13 C14 C19 O4 . . . . -57.8(3) ?
    C15 C14 C19 O3 . . . . -173.4(2) ?
    C13 C14 C19 O3 . . . . 60.6(3) ?
    C15 C14 C19 C18 . . . . -56.7(3) ?
    C13 C14 C19 C18 . . . . 177.3(2) ?
    C16 C17 C20 C21 . . . . -38.2(5) ?
    C18 C17 C20 C21 . . . . 86.3(5) ?
    C16 C17 C20 C25 . . . . 143.3(3) ?
    C18 C17 C20 C25 . . . . -92.1(4) ?
    C25 C20 C21 C22 . . . . 1.8(8) ?
    C17 C20 C21 C22 . . . . -176.7(4) ?
    C20 C21 C22 C23 . . . . -0.1(9) ?
    C21 C22 C23 C24 . . . . -0.7(9) ?
    C22 C23 C24 C25 . . . . -0.2(8) ?
    C21 C20 C25 C24 . . . . -2.7(6) ?
    C17 C20 C25 C24 . . . . 175.9(4) ?
    C23 C24 C25 C20 . . . . 2.0(7) ?
    C2 C13 C26 C31 . . . . -51.4(3) ?
    C14 C13 C26 C31 . . . . 71.3(3) ?
    C2 C13 C26 C27 . . . . 131.3(3) ?
    C14 C13 C26 C27 . . . . -106.0(3) ?
    C31 C26 C27 C28 . . . . -0.4(5) ?
    C13 C26 C27 C28 . . . . 176.9(3) ?
    C26 C27 C28 C29 . . . . 0.8(5) ?
    C27 C28 C29 C30 . . . . -0.5(5) ?
    C28 C29 C30 C31 . . . . -0.2(5) ?
    C28 C29 C30 N1 . . . . -179.3(3) ?
    C29 C30 C31 C26 . . . . 0.6(5) ?
    N1 C30 C31 C26 . . . . 179.7(3) ?
    C27 C26 C31 C30 . . . . -0.2(4) ?
    C13 C26 C31 C30 . . . . -177.5(3) ?
    C29 C30 N1 O6 . . . . 161.0(4) ?
    C31 C30 N1 O6 . . . . -18.2(5) ?
    C29 C30 N1 O5 . . . . -18.4(5) ?
    C31 C30 N1 O5 . . . . 162.4(3) ?
    C2 C3 O3 C19 . . . . 17.6(4) ?
    C4 C3 O3 C19 . . . . -161.6(2) ?
    O4 C19 O3 C3 . . . . 66.2(3) ?
    C18 C19 O3 C3 . . . . -171.5(2) ?
    C14 C19 O3 C3 . . . . -50.2(3) ?
loop_
    _geom_hbond_atom_site_label_D
    _geom_hbond_atom_site_label_H
    _geom_hbond_atom_site_label_A
    _geom_hbond_site_symmetry_A
    _geom_hbond_distance_DH
    _geom_hbond_distance_HA
    _geom_hbond_distance_DA
    _geom_hbond_angle_DHA
    O4 H4C O1 4_455 0.82 1.89 2.714(3) 179.7
_shelx_hkl_file
;
  -1   0   0   -0.55    0.01
  -1   0   0   -0.53    0.01
  -1   0   0   -0.52    0.01
  -2   0   0  369.99   11.18
  -2   0   0  391.67   11.68
  -2   0   0  378.11   10.06
  -3   0   0   -0.06    0.06
  -3   0   0    0.03    0.04
  -3   0   0    0.07    0.03
  -4   0   0   15.34    0.54
  -4   0   0   15.89    0.49
  -5   0   0   -0.15    0.07
  -5   0   0   -0.22    0.09
   5   0   0   -0.04    0.06
   6   0   0   14.90    0.52
  -6   0   0   15.03    0.52
  -7   0   0   -0.04    0.10
   7   0   0    0.04    0.15
  -8   0   0    7.81    0.40
   8   0   0    7.54    0.48
   9   0   0    0.25    0.24
  -9   0   0    0.11    0.17
  10   0   0    0.40    0.24
 -10   0   0    0.55    0.20
  11   0   0    0.12    0.27
   0   1   0   -0.08    0.01
   0   1   0   -0.07    0.00
  -1   1   0   62.27    1.52
  -1   1   0   48.34    1.68
  -1   1   0   60.52    1.76
   2   1   0   28.37    0.87
  -2   1   0   28.80    0.87
  -2   1   0   28.19    0.78
  -2  -1   0   27.75    0.78
  -2   1   0   28.21    0.89
   3   1   0  119.29    3.56
  -3   1   0  119.68    3.55
  -3   1   0  121.89    3.70
  -3   1   0  117.98    3.21
  -3  -1   0  120.42    3.22
  -4  -1   0    4.02    0.19
  -4   1   0    3.92    0.18
   4   1   0    3.82    0.16
  -4   1   0    3.93    0.20
  -4   1   0    3.71    0.17
   4   1   0    3.84    0.22
   5   1   0   38.78    1.25
  -5   1   0   39.73    1.15
  -5  -1   0   40.31    1.15
  -5   1   0   39.90    1.26
   5   1   0   40.23    1.28
   6  -1   0   13.19    0.49
  -6  -1   0   13.45    0.49
   6   1   0   13.28    0.55
  -6   1   0   13.58    0.48
  -6   1   0   13.51    0.53
  -7  -1   0    2.32    0.21
   7   1   0    2.24    0.26
  -7   1   0    2.48    0.22
  -7   1   0    2.50    0.25
  -8  -1   0    1.85    0.22
  -8   1   0    2.23    0.23
   8   1   0    2.34    0.29
   9   1   0    0.02    0.24
  -9   1   0    0.42    0.18
  -9  -1   0    0.08    0.16
   9  -1   0    0.25    0.21
 -10  -1   0    1.27    0.24
  10  -1   0    1.56    0.30
  10   1   0    0.84    0.29
 -10   1   0    1.06    0.22
  11   1   0    0.45    0.31
  11  -1   0    0.61    0.28
   0   2   0   46.65    1.39
  -1   2   0   15.78    0.44
  -1   2   0   16.34    0.50
  -1   2   0   15.93    0.53
   1   2   0   16.19    0.51
  -2   2   0   13.50    0.45
  -2  -2   0   13.36    0.40
   2   2   0   14.46    0.43
   2   2   0   13.87    0.47
  -2   2   0   13.24    0.40
  -2   2   0   13.39    0.46
  -3  -2   0   28.74    0.84
  -3   2   0   30.43    0.93
  -3   2   0   30.23    0.96
   3   2   0   28.91    0.95
  -3   2   0   30.21    0.84
   4   2   0    7.37    0.33
  -4  -2   0    7.29    0.28
  -4   2   0    7.16    0.30
  -4   2   0    6.80    0.29
  -4   2   0    6.81    0.27
  -5  -2   0   18.19    0.59
  -5   2   0   18.30    0.63
  -5   2   0   18.05    0.58
   5   2   0   18.07    0.67
  -5   2   0   18.01    0.64
  -6   2   0   44.11    1.42
  -6   2   0   43.78    1.29
  -6  -2   0   44.42    1.30
   6   2   0   44.66    1.45
  -7   2   0    2.12    0.22
  -7   2   0    1.68    0.21
   7   2   0    1.87    0.24
  -7  -2   0    1.33    0.17
  -8   2   0    0.91    0.19
  -8  -2   0    0.67    0.18
  -8   2   0    0.86    0.20
   8   2   0    0.86    0.25
   9   2   0    6.34    0.50
  -9   2   0    7.87    0.42
  -9  -2   0    6.62    0.40
 -10  -2   0   -0.04    0.17
  10  -2   0    0.22    0.24
  10   2   0    0.12    0.27
 -10   2   0    0.06    0.18
  11  -2   0    1.33    0.32
  11   2   0    0.51    0.32
   0   3   0   -0.14    0.04
   0   3   0    0.10    0.05
   1   3   0  619.48   18.48
  -1  -3   0  628.62   16.66
   1   3   0  633.18   19.31
  -1   3   0  620.60   19.39
  -1   3   0  625.90   18.44
  -1   3   0  639.42   16.63
  -2   3   0    3.19    0.13
   2   3   0    3.40    0.14
   2   3   0    4.25    0.20
  -2   3   0    3.53    0.16
  -2  -3   0    3.55    0.14
  -2   3   0    3.36    0.17
  -3   3   0  104.19    2.80
  -3   3   0  103.26    3.24
   3   3   0  103.78    3.11
  -3   3   0  104.12    3.10
  -3  -3   0  104.62    2.80
   4   3   0   12.00    0.48
  -4  -3   0   11.39    0.40
  -4   3   0   11.62    0.45
  -4   3   0   11.90    0.40
  -4   3   0   12.73    0.45
   5   3   0   32.43    1.10
  -5   3   0   33.54    0.98
  -5   3   0   33.56    1.10
  -5   3   0   33.20    1.08
  -5  -3   0   33.01    0.98
  -6   3   0    5.26    0.26
  -6  -3   0    5.63    0.27
  -6   3   0    5.04    0.29
   6   3   0    5.43    0.35
  -6   3   0    5.47    0.27
   7   3   0    0.48    0.21
  -7   3   0    0.44    0.14
  -7  -3   0    0.23    0.13
  -7   3   0    0.41    0.16
  -8   3   0    2.71    0.29
   8   3   0    2.34    0.31
  -8   3   0    3.10    0.32
  -8  -3   0    2.34    0.25
   9   3   0    6.82    0.51
  -9   3   0    7.43    0.48
  -9  -3   0    7.04    0.41
  -9   3   0    8.26    0.43
 -10   3   0    0.13    0.18
 -10  -3   0    0.20    0.18
  10   3   0   -0.60    0.25
  11  -3   0    0.45    0.26
  11   3   0   -0.07    0.30
   0   4   0   65.23    2.05
   0   4   0   65.40    1.95
   1   4   0   67.85    2.05
  -1  -4   0   69.02    1.83
   1   4   0   68.61    2.13
  -1   4   0   67.94    2.05
  -1   4   0   68.51    1.82
  -1   4   0   68.36    2.15
  -2  -4   0   20.89    0.59
  -2   4   0   20.27    0.67
  -2   4   0   20.80    0.58
   2   4   0   20.89    0.67
   2   4   0   20.69    0.68
  -2   4   0   20.15    0.70
   3   4   0   94.73    2.84
  -3   4   0   89.68    2.76
  -3  -4   0   90.49    2.49
  -3   4   0   91.93    2.89
  -3   4   0   93.66    2.48
   3   4   0   92.01    2.78
  -4   4   0    9.56    0.38
  -4   4   0    9.73    0.39
   4   4   0   10.06    0.42
  -4   4   0    9.52    0.33
  -4  -4   0    9.25    0.34
  -5   4   0    8.96    0.34
  -5  -4   0    9.04    0.35
  -5   4   0    8.57    0.38
  -5   4   0    9.21    0.39
   5   4   0    9.49    0.43
  -6   4   0    2.16    0.19
  -6   4   0    2.03    0.22
   6   4   0    2.52    0.29
  -6  -4   0    2.39    0.19
  -6   4   0    2.31    0.19
   7   4   0    3.33    0.34
  -7  -4   0    3.01    0.25
  -7   4   0    3.62    0.27
  -7   4   0    3.49    0.27
  -7   4   0    3.84    0.28
   8   4   0    1.01    0.27
  -8   4   0    1.10    0.20
  -8   4   0    1.03    0.21
  -8  -4   0    1.25    0.20
  -9   4   0    3.96    0.37
   9   4   0    4.36    0.48
  -9  -4   0    4.35    0.33
  -9   4   0    3.93    0.32
  10   4   0   -0.09    0.28
 -10   4   0    0.07    0.16
 -10  -4   0    0.17    0.17
 -10   4   0   -0.17    0.23
   0   5   0   -0.04    0.05
   0   5   0   -0.03    0.06
  -1   5   0   89.23    2.74
  -1  -5   0   87.63    2.32
  -1   5   0   87.13    2.31
   1   5   0   85.78    2.72
  -1   5   0   86.36    2.61
   1   5   0   86.63    2.61
  -2   5   0  116.84    3.12
  -2  -5   0  114.49    3.13
  -2   5   0  117.10    3.49
  -2   5   0  119.31    3.67
   2   5   0  117.41    3.63
   2   5   0  117.93    3.50
   3   5   0   15.03    0.56
  -3   5   0   16.36    0.55
   3   5   0   15.48    0.52
  -3   5   0   15.09    0.46
  -3  -5   0   15.14    0.48
  -3   5   0   15.34    0.58
  -4   5   0    0.12    0.08
  -4   5   0   -0.01    0.08
  -4  -5   0    0.25    0.08
  -4   5   0   -0.05    0.06
  -5   5   0    3.11    0.21
   5   5   0    2.49    0.27
  -5   5   0    2.71    0.18
  -5   5   0    2.64    0.21
  -5  -5   0    2.92    0.19
  -6   5   0    4.56    0.28
  -6  -5   0    4.85    0.26
   6   5   0    4.67    0.36
  -6   5   0    4.34    0.28
  -6   5   0    4.54    0.25
  -7   5   0    1.44    0.19
  -7  -5   0    1.51    0.19
  -7   5   0    1.38    0.18
   7   5   0    1.41    0.26
  -7   5   0    1.45    0.21
  -8  -5   0   -0.02    0.13
   8   5   0   -0.21    0.21
  -8   5   0   -0.11    0.14
  -8   5   0    0.10    0.17
   9   5   0    0.67    0.28
  -9   5   0    1.15    0.21
  -9   5   0    0.66    0.21
  -9  -5   0    1.13    0.21
 -10   5   0    0.76    0.20
 -10   5   0    0.58    0.24
 -10  -5   0    0.59    0.21
  10   5   0    0.33    0.30
   0   6   0   55.41    1.77
   0   6   0   55.07    1.69
  -1   6   0   15.36    0.53
   1   6   0   15.11    0.54
   1   6   0   14.99    0.53
  -1   6   0   15.21    0.56
   2   6   0    0.91    0.11
  -2   6   0    1.06    0.08
  -2  -6   0    1.31    0.10
  -2   6   0    1.03    0.12
   2   6   0    1.19    0.14
  -2   6   0    1.00    0.13
   3   6   0   16.36    0.60
  -3   6   0   16.37    0.58
  -3   6   0   16.54    0.49
  -3   6   0   16.78    0.62
  -3  -6   0   16.29    0.51
   3   6   0   16.47    0.56
  -4   6   0   11.24    0.47
  -4   6   0   11.66    0.38
  -4  -6   0   11.37    0.40
   4   6   0   11.53    0.49
   4   6   0   11.42    0.40
  -4   6   0   11.15    0.45
  -5   6   0    2.66    0.22
  -5   6   0    2.72    0.21
  -5  -6   0    2.43    0.18
   5   6   0    2.34    0.28
  -5   6   0    2.56    0.18
  -6   6   0    0.29    0.11
  -6   6   0    0.40    0.14
  -6  -6   0    0.26    0.12
  -6   6   0    0.36    0.14
   6   6   0    0.54    0.20
  -7  -6   0    5.37    0.32
  -7   6   0    5.18    0.33
  -7   6   0    5.30    0.30
  -7   6   0    5.05    0.34
   7   6   0    5.00    0.45
  -8  -6   0    0.20    0.14
  -8   6   0   -0.05    0.14
   8   6   0   -0.23    0.22
  -8   6   0   -0.04    0.16
  -9   6   0    0.00    0.19
  -9   6   0    0.20    0.16
   9   6   0   -0.41    0.25
  -9  -6   0   -0.02    0.17
 -10  -6   0    0.35    0.19
  10   6   0   -0.16    0.28
 -10   6   0    0.09    0.17
 -10   6   0   -0.07    0.21
   0   7   0   -0.04    0.08
   0   7   0   -0.15    0.07
   1   7   0    2.94    0.12
  -1   7   0    2.67    0.18
   1   7   0    3.14    0.20
   1   7   0    2.87    0.18
  -1   7   0    2.54    0.19
  -2   7   0   10.52    0.42
   2   7   0   10.27    0.41
  -2   7   0   10.23    0.44
   2   7   0   12.05    0.44
  -2  -7   0   10.82    0.34
  -2   7   0   10.07    0.31
   3   7   0    1.69    0.13
  -3  -7   0    1.70    0.13
  -3   7   0    1.73    0.17
  -3   7   0    1.43    0.17
  -3   7   0    1.44    0.10
   3   7   0    1.43    0.17
  -4  -7   0    0.18    0.08
   4   7   0   -0.03    0.14
   4   7   0    0.05    0.07
  -4   7   0   -0.03    0.09
  -4   7   0    0.12    0.10
  -4   7   0    0.04    0.06
  -5   7   0    7.34    0.36
  -5  -7   0    6.70    0.31
  -5   7   0    7.22    0.30
   5   7   0    7.03    0.41
  -5   7   0    7.31    0.38
  -6   7   0    7.47    0.34
   6   7   0    7.03    0.45
  -6   7   0    7.10    0.40
  -6   7   0    7.35    0.38
  -6  -7   0    7.29    0.34
  -7   7   0    0.00    0.12
  -7   7   0   -0.29    0.14
   7   7   0    0.02    0.21
  -7  -7   0   -0.10    0.13
  -7   7   0    0.21    0.16
   8   7   0   -0.28    0.24
  -8  -7   0    0.32    0.16
  -8   7   0    0.00    0.14
  -8   7   0   -0.01    0.17
  -9   7   0    0.05    0.17
  -9   7   0    0.43    0.21
  -9  -7   0    0.15    0.16
   9   7   0   -0.29    0.27
 -10   7   0    0.21    0.22
 -10  -7   0    0.29    0.19
  10   7   0   -0.36    0.29
   0   8   0   -0.02    0.09
  -1   8   0    0.96    0.13
  -1   8   0    0.89    0.13
   1   8   0    1.22    0.14
   2   8   0    9.05    0.37
   2   8   0    8.55    0.39
  -2   8   0    8.76    0.40
  -2   8   0    8.71    0.38
  -2  -8   0    8.21    0.29
  -3  -8   0    0.10    0.07
   3   8   0    0.08    0.08
  -3   8   0    0.03    0.10
  -3   8   0   -0.03    0.11
   3   8   0    0.17    0.13
  -4  -8   0    1.19    0.13
  -4   8   0    1.25    0.17
  -4   8   0    1.04    0.17
  -5   8   0    3.08    0.25
  -5   8   0    2.83    0.25
  -5  -8   0    2.70    0.20
   5   8   0    2.96    0.31
   6   8   0    4.07    0.38
  -6   8   0    4.40    0.31
  -6   8   0    4.19    0.34
  -6  -8   0    4.66    0.28
  -7  -8   0    2.61    0.26
   7   8   0    2.25    0.32
  -7   8   0    2.70    0.30
  -7   8   0    2.52    0.29
  -8   8   0    0.11    0.19
  -8   8   0    0.34    0.20
   8   8   0    0.15    0.26
  -8  -8   0    0.37    0.16
  -9   8   0    1.14    0.26
   9   8   0    0.62    0.30
  -9  -8   0    0.91    0.22
 -10   8   0    0.53    0.24
 -10  -8   0    0.72    0.21
   0   9   0    0.13    0.10
   0   9   0   -0.07    0.10
   1   9   0   -0.09    0.09
  -1   9   0   -0.06    0.09
   1   9   0   -0.12    0.10
  -1   9   0    0.00    0.09
  -2   9   0    7.46    0.38
   2   9   0    8.04    0.35
   2   9   0    7.81    0.38
  -2   9   0    7.82    0.37
   3   9   0    0.39    0.10
  -3   9   0    0.25    0.12
  -3   9   0    0.26    0.13
   3   9   0    0.47    0.15
  -4   9   0    8.17    0.41
  -4  -9   0    8.33    0.33
  -4   9   0    8.40    0.43
   4   9   0    8.17    0.44
  -5   9   0    7.40    0.43
  -5   9   0    8.07    0.42
   5   9   0    8.06    0.46
  -5  -9   0    7.75    0.34
   6   9   0    0.40    0.22
  -6  -9   0    0.57    0.14
  -6   9   0    0.61    0.18
  -6   9   0    0.76    0.19
  -7   9   0    1.68    0.26
   7   9   0    1.31    0.30
  -7  -9   0    1.70    0.21
  -7   9   0    1.80    0.25
  -8   9   0    0.21    0.20
  -8  -9   0    0.24    0.16
   8   9   0   -0.20    0.26
  -8   9   0    0.04    0.20
   9   9   0    0.63    0.30
  -9  -9   0    1.46    0.24
  -9   9   0    1.44    0.26
 -10  -9   0    0.30    0.21
   0  10   0    1.46    0.18
   0  10   0    1.69    0.19
   1  10   0    1.08    0.16
  -1  10   0    0.95    0.16
   1  10   0    0.85    0.16
  -1  10   0    0.94    0.16
   2  10   0    0.08    0.11
  -2  10   0    0.06    0.12
  -2  10   0    0.25    0.13
   2  10   0    0.13    0.14
   3  10   0    3.91    0.24
  -3  10   0    3.69    0.28
  -3  10   0    3.24    0.28
   3  10   0    3.78    0.31
   4  10   0    0.38    0.19
  -4  10   0   -0.04    0.14
  -4  10   0    0.15    0.14
  -5  10   0    1.61    0.24
  -5  10   0    1.62    0.22
   5  10   0    1.54    0.25
  -6  10   0    3.75    0.32
   6  10   0    3.62    0.38
  -6  10   0    3.33    0.32
   7  10   0    1.23    0.30
  -7  10   0    1.26    0.26
  -7  10   0    1.36    0.23
   8  10   0   -0.21    0.24
  -8  10   0   -0.19    0.20
  -8  10   0    0.08    0.20
  -9  10   0    0.23    0.22
   0  11   0   -0.17    0.14
   0  11   0    0.11    0.16
   1  11   0   34.58    1.20
  -1  11   0   33.88    1.22
  -1  11   0   34.83    1.17
   1  11   0   32.99    1.17
  -2  11   0    0.57    0.18
  -2  11   0    0.92    0.18
   2  11   0    0.63    0.15
   2  11   0    0.65    0.19
   3  11   0    0.08    0.17
   3  11   0    0.14    0.12
  -3  11   0    0.17    0.15
  -3  11   0   -0.08    0.13
   4  11   0    2.76    0.31
  -4  11   0    2.71    0.29
  -4  11   0    2.39    0.28
  -5  11   0    0.47    0.18
  -5  11   0    0.25    0.17
   5  11   0    0.37    0.22
  -6  11   0    1.02    0.23
   6  11   0    0.86    0.25
  -6  11   0    1.10    0.22
  -7  11   0    0.57    0.21
   7  11   0    0.38    0.26
  -7  11   0    0.26    0.21
  -8  11   0   -0.46    0.20
   8  11   0   -0.30    0.27
  -8  11   0   -0.05    0.19
   0  12   0    7.48    0.42
   0  12   0    6.80    0.40
  -1  12   0   12.43    0.58
   1  12   0   12.83    0.57
   1  12   0   12.47    0.57
  -1  12   0   12.85    0.57
  -2  12   0    7.12    0.41
   2  12   0    7.17    0.40
  -2  12   0    7.63    0.44
   2  12   0    7.05    0.42
  -3  12   0    0.07    0.15
   3  12   0    0.13    0.18
  -3  12   0   -0.13    0.15
   4  12   0    0.33    0.19
  -4  12   0   -0.01    0.16
  -4  12   0   -0.02    0.16
  -5  12   0    0.13    0.17
   5  12   0   -0.20    0.20
  -5  12   0    0.18    0.18
   6  12   0   -0.05    0.23
  -6  12   0    0.03    0.19
  -6  12   0   -0.09    0.18
  -7  12   0   -0.46    0.20
   7  12   0   -0.23    0.24
  -7  12   0    0.02    0.19
  -8  12   0    0.04    0.20
  -8  12   0   -0.25    0.23
   0  13   0    0.04    0.16
   0  13   0    0.04    0.17
   1  13   0    2.57    0.29
  -1  13   0    2.72    0.31
  -1  13   0    2.63    0.30
   1  13   0    2.51    0.28
  -2  13   0   -0.07    0.16
   2  13   0   -0.12    0.17
   2  13   0    0.18    0.14
  -2  13   0    0.10    0.17
  -3  13   0    0.15    0.19
   3  13   0    0.29    0.20
  -3  13   0    0.43    0.18
   4  13   0   -0.29    0.19
  -4  13   0   -0.11    0.18
  -4  13   0   -0.10    0.18
   5  13   0    0.91    0.27
  -5  13   0    1.34    0.27
  -5  13   0    1.42    0.24
  -6  13   0    0.45    0.22
   6  13   0   -0.04    0.25
  -6  13   0   -0.19    0.21
  -7  13   0    0.39    0.22
  -7  13   0   -0.13    0.24
   0  14   0   23.41    0.95
   0  14   0   24.14    0.93
   1  14   0    0.03    0.15
  -1  14   0   -0.17    0.18
   1  14   0   -0.26    0.19
  -1  14   0    0.14    0.17
  -2  14   0    0.22    0.18
   2  14   0    0.07    0.19
   2  14   0   -0.06    0.15
  -2  14   0    0.01    0.19
   3  14   0    0.30    0.21
  -3  14   0    0.59    0.21
  -3  14   0    0.52    0.21
  -4  14   0    1.27    0.26
   4  14   0    1.34    0.28
  -4  14   0    1.26    0.25
  -5  14   0    0.14    0.20
   5  14   0    0.05    0.23
  -5  14   0   -0.03    0.21
  -6  14   0    0.02    0.21
   0  15   0    0.16    0.19
   0  15   0    0.01    0.20
  -1  15   0    1.95    0.28
   1  15   0    2.06    0.27
   1  15   0    1.98    0.30
  -1  15   0    2.11    0.29
   2  15   0   -0.06    0.21
  -2  15   0    0.11    0.19
  -2  15   0    0.15    0.18
  -3  15   0    0.12    0.20
   3  15   0    0.27    0.24
  -3  15   0    0.11    0.21
  -4  15   0    1.24    0.27
  -4  15   0    0.96    0.27
   4  15   0    0.73    0.28
  -5  15   0    0.51    0.25
   0  16   0    0.27    0.22
   0  16   0    0.22    0.20
  -1  16   0    1.97    0.29
   1  16   0    1.48    0.27
  -1  16   0    1.83    0.30
   1  16   0    1.49    0.30
  -2  16   0    0.03    0.21
   2  16   0    0.29    0.23
  -2  16   0   -0.09    0.20
  -3  16   0    0.56    0.25
   0  17   0    0.14    0.23
   0   0  -1    0.00    0.00
  -1   0   1   47.63    1.40
  -2   0  -1  233.06    7.02
  -2   0   1  247.16    6.35
  -2   0  -1  236.01    6.35
  -2   0   1  244.61    7.03
  -2   0   1  236.39    7.37
   2   0   1  241.32    7.36
   3   0   1    0.35    0.06
  -3   0   1    0.59    0.08
  -3   0  -1    0.34    0.07
  -3   0  -1    0.33    0.06
  -3   0   1    0.52    0.07
  -4   0  -1   36.45    1.03
  -4   0   1   35.55    1.13
  -4   0   1   36.53    1.13
   4   0   1   35.93    1.14
  -4   0   1   35.27    1.03
  -4   0  -1   36.35    1.14
  -5   0  -1    1.08    0.12
  -5   0   1    1.25    0.13
  -6   0   1    4.45    0.24
  -6   0  -1    4.31    0.24
   6   0  -1    4.49    0.21
   6   0  -1    4.41    0.30
   6   0   1    4.58    0.23
  -7   0  -1    0.51    0.13
   7   0   1    0.33    0.18
  -7   0   1    0.41    0.12
   8   0   1   -0.05    0.19
  -8   0  -1    0.13    0.15
  -8   0   1    0.07    0.15
   8   0  -1    0.29    0.20
  -9   0  -1   13.78    0.59
   9   0   1   14.18    0.68
   9   0  -1   13.76    0.68
  -9   0   1   14.70    0.60
 -10   0  -1    1.16    0.23
 -10   0   1    1.08    0.22
  10   0  -1    1.30    0.29
  10   0   1    0.75    0.28
  11   0  -1    0.49    0.29
  11   0   1    0.02    0.28
   0   1  -1   -0.02    0.01
   0   1   1   -0.02    0.01
  -1   1   1  224.71    5.84
  -1   1   1  222.26    6.77
  -1   1   1  217.45    6.43
   1   1   1  199.74    6.43
  -1   1  -1  224.31    6.76
  -1   1  -1  221.57    5.81
  -2  -1  -1  162.74    4.41
  -2   1   1  162.26    5.09
  -2   1   1  164.83    4.41
  -2   1   1  166.65    4.87
   2   1  -1  165.45    4.87
  -2   1  -1  171.30    4.87
  -2   1  -1  171.84    5.10
   2   1   1  164.65    4.87
  -2  -1   1  163.89    4.41
  -2   1  -1  168.01    4.41
   2   1   1  162.79    5.08
   3   1  -1   46.22    1.45
  -3   1   1   45.70    1.31
  -3   1   1   45.35    1.49
  -3   1   1   45.60    1.44
  -3  -1  -1   48.29    1.31
  -3   1  -1   51.04    1.50
  -3   1  -1   48.38    1.45
  -3   1  -1   47.39    1.31
   3   1   1   49.54    1.48
  -3  -1   1   46.48    1.31
   3   1   1   48.65    1.46
  -4   1   1    5.80    0.24
  -4   1   1    5.52    0.26
   4   1  -1    5.65    0.27
  -4  -1  -1    5.99    0.24
  -4   1   1    5.44    0.23
   4   1   1    6.13    0.23
  -4   1  -1    6.07    0.27
  -4  -1   1    6.26    0.24
   4   1   1    5.99    0.28
  -4   1  -1    6.17    0.24
   5  -1   1   17.31    0.60
  -5   1   1   17.59    0.61
  -5   1   1   17.65    0.56
   5   1  -1   17.40    0.62
  -5  -1  -1   16.66    0.55
   5   1  -1   16.71    0.55
  -5   1   1   17.57    0.59
  -5  -1   1   17.59    0.56
  -5   1  -1   16.60    0.55
   5   1   1   17.17    0.63
   5   1   1   16.28    0.57
  -5   1  -1   17.34    0.61
  -6   1   1    1.04    0.16
   6  -1   1    0.89    0.12
  -6   1   1    0.96    0.13
   6   1  -1    0.75    0.16
  -6   1   1    0.97    0.11
  -6  -1  -1    0.94    0.13
  -6  -1   1    0.90    0.13
  -6   1  -1    0.72    0.14
  -6   1  -1    0.65    0.13
   6   1   1    0.72    0.17
  -7   1   1    1.12    0.19
   7   1  -1    1.13    0.20
  -7  -1  -1    1.02    0.16
  -7   1   1    1.00    0.15
  -7   1  -1    1.06    0.20
  -7   1  -1    1.06    0.16
  -7  -1   1    1.04    0.16
   7   1   1    0.97    0.20
   8   1  -1    5.98    0.44
  -8  -1  -1    5.71    0.35
  -8   1   1    6.51    0.37
  -8  -1   1    6.42    0.35
   8  -1  -1    6.37    0.43
   8   1   1    5.55    0.45
  -8   1  -1    6.00    0.35
  -9   1   1    0.95    0.20
  -9  -1  -1    0.54    0.20
   9  -1   1    0.80    0.26
   9   1  -1    0.13    0.23
   9  -1  -1    0.85    0.26
  -9   1  -1    0.68    0.20
  -9  -1   1    0.99    0.20
   9   1   1    0.40    0.25
 -10  -1  -1    0.37    0.19
  10  -1   1    0.32    0.24
 -10   1   1    0.41    0.19
  10   1  -1    0.12    0.26
 -10  -1   1    0.66    0.19
 -10   1  -1    0.34    0.19
  10   1   1    0.54    0.26
  10  -1  -1    0.79    0.27
  11   1  -1    0.41    0.28
  11  -1   1    0.46    0.27
  11  -1  -1    0.89    0.30
  11   1   1    0.24    0.29
   0   2   1   -0.01    0.03
   0   2  -1    0.04    0.03
   0   2  -1    0.08    0.03
   0   2  -1   -0.07    0.02
  -1   2   1  984.29   27.67
   1   2  -1  784.86   28.91
  -1   2   1 1000.00   24.99
  -1   2   1  993.50   29.04
   1   2  -1  976.37   27.70
  -1   2  -1  985.51   29.06
   1   2   1  961.75   27.71
   1   2   1  793.51   28.92
  -1   2  -1  973.50   27.70
  -1   2  -1  991.96   25.01
  -2   2   1   79.62    2.12
  -2   2   1   79.02    2.34
   2   2  -1   76.60    2.35
  -2  -2  -1   77.85    2.12
  -2   2   1   77.80    2.45
  -2  -2   1   76.63    2.12
   2   2   1   80.62    2.42
  -2   2  -1   78.44    2.35
  -2   2  -1   78.93    2.45
   2   2   1   82.77    2.36
  -2   2  -1   78.80    2.12
   3   2  -1   57.50    1.70
  -3   2   1   55.94    1.53
  -3  -2  -1   54.67    1.53
  -3   2   1   54.88    1.76
  -3   2   1   56.07    1.69
   3   2   1   55.12    1.72
  -3   2  -1   55.81    1.69
  -3   2  -1   55.50    1.53
  -3   2  -1   57.38    1.76
  -3  -2   1   57.70    1.54
   3   2   1   53.80    1.70
  -4  -2  -1   62.77    1.73
  -4   2   1   59.55    1.96
   4   2  -1   62.25    1.91
  -4   2   1   60.04    1.72
  -4   2   1   59.99    1.89
  -4   2  -1   64.46    1.72
  -4  -2   1   60.69    1.73
   4   2   1   63.35    1.92
  -4   2  -1   64.58    1.91
  -4   2  -1   65.52    1.97
  -5   2   1    5.69    0.26
   5   2  -1    6.70    0.33
  -5  -2  -1    5.95    0.27
  -5   2   1    5.94    0.26
  -5   2   1    6.09    0.29
  -5   2  -1    6.52    0.30
  -5  -2   1    6.26    0.27
   5   2   1    5.67    0.32
  -5   2  -1    6.51    0.27
   6  -2   1    0.02    0.10
  -6   2   1    0.15    0.11
  -6   2   1    0.01    0.10
  -6  -2  -1   -0.09    0.09
  -6   2   1   -0.19    0.08
   6   2  -1    0.03    0.14
  -6   2  -1    0.25    0.12
   6   2   1    0.02    0.15
  -6  -2   1    0.02    0.10
  -6   2  -1    0.06    0.09
   7   2  -1    2.34    0.26
  -7   2   1    2.00    0.20
  -7  -2  -1    2.00    0.21
  -7   2   1    2.28    0.24
  -7  -2   1    2.06    0.21
  -7   2  -1    2.32    0.22
   7   2   1    1.99    0.26
  -7   2  -1    2.19    0.24
  -8   2   1    4.52    0.31
   8   2  -1    4.12    0.40
  -8   2   1    4.88    0.34
  -8  -2  -1    4.56    0.34
  -8  -2   1    4.63    0.32
   8   2   1    4.32    0.40
  -8   2  -1    4.99    0.36
  -8   2  -1    5.09    0.34
  -9  -2  -1    1.92    0.25
  -9   2   1    2.80    0.28
   9   2  -1    2.22    0.32
  -9   2  -1    2.18    0.25
  -9  -2   1    2.93    0.29
   9   2   1    2.01    0.33
  10  -2   1   -0.05    0.23
 -10  -2  -1    0.25    0.20
  10   2  -1   -0.03    0.26
 -10   2   1    0.15    0.18
  10  -2  -1    0.05    0.22
 -10   2  -1    0.09    0.17
  10   2   1    0.05    0.25
 -10  -2   1    0.52    0.19
  11   2  -1   -0.05    0.28
  11  -2   1    0.85    0.29
  11  -2  -1    0.31    0.25
  11   2   1    0.37    0.30
   0   3   1  841.83   24.99
   0   3  -1  860.09   22.52
   0   3  -1  841.95   25.01
   0   3  -1  856.23   26.23
   0   3   1  859.06   26.23
  -1  -3  -1  151.07    3.99
   1   3  -1  153.55    4.63
  -1   3   1  144.84    4.43
  -1   3   1  144.64    4.65
  -1   3   1  144.20    3.99
   1   3  -1  149.75    4.43
   1   3   1  152.32    4.63
   1   3   1  150.68    4.44
  -1   3  -1  153.53    4.43
  -1   3  -1  155.23    3.99
  -1   3  -1  157.05    4.65
  -1  -3   1  152.87    4.00
   2   3  -1   99.85    2.95
  -2   3   1   97.00    2.57
   2   3  -1   98.16    2.86
  -2  -3  -1   92.53    2.57
  -2   3   1   93.85    2.99
  -2   3   1   97.06    2.85
  -2  -3   1   95.59    2.58
  -2   3  -1   96.69    2.99
  -2   3  -1   97.17    2.86
  -2   3  -1   96.32    2.57
   2   3   1   93.58    2.86
   2   3   1   95.21    2.96
  -3   3   1   23.98    0.75
   3   3  -1   23.36    0.77
  -3   3   1   23.20    0.78
  -3   3   1   24.00    0.67
  -3  -3  -1   23.04    0.68
  -3   3  -1   22.60    0.75
  -3  -3   1   23.46    0.68
  -3   3  -1   22.25    0.67
   3   3   1   23.77    0.78
  -3   3  -1   22.95    0.78
   3   3   1   24.08    0.73
  -4   3   1   86.39    2.74
   4   3  -1   87.38    2.65
  -4   3   1   88.25    2.63
  -4  -3  -1   86.05    2.38
  -4   3   1   89.73    2.38
  -4  -3   1   86.93    2.39
  -4   3  -1   87.96    2.38
  -4   3  -1   88.22    2.74
   4   3   1   86.18    2.65
  -4   3  -1   85.22    2.63
   5   3  -1    0.24    0.14
  -5   3   1    0.29    0.10
  -5   3   1    0.33    0.10
  -5   3   1    0.14    0.09
  -5  -3  -1    0.27    0.09
  -5   3  -1    0.14    0.09
  -5   3  -1    0.23    0.10
  -5   3  -1    0.17    0.08
  -5  -3   1    0.30    0.09
   5   3   1    0.23    0.14
  -6  -3  -1    0.94    0.14
  -6   3   1    0.90    0.14
  -6   3   1    0.76    0.14
  -6   3   1    0.89    0.12
   6   3  -1    1.01    0.19
   6   3   1    0.96    0.19
  -6   3  -1    0.98    0.13
  -6  -3   1    0.88    0.13
  -6   3  -1    0.76    0.15
  -7   3   1    0.02    0.13
   7   3  -1    0.06    0.19
   7  -3   1   -0.02    0.12
  -7   3   1    0.05    0.13
  -7  -3  -1   -0.05    0.12
   7   3   1   -0.12    0.19
  -7  -3   1   -0.13    0.12
  -7   3  -1    0.03    0.11
  -7   3  -1    0.20    0.14
  -8  -3  -1   10.04    0.46
   8   3  -1   10.27    0.55
  -8   3   1   10.08    0.46
  -8   3   1    9.64    0.49
  -8   3  -1    9.73    0.45
  -8  -3   1   10.37    0.46
   8   3   1   10.34    0.56
  -8   3  -1    9.98    0.50
  -9   3   1    1.00    0.24
  -9  -3  -1    1.15    0.22
  -9   3   1    1.35    0.21
   9   3  -1    1.38    0.28
  -9   3  -1    1.22    0.22
   9   3   1    0.99    0.28
  -9  -3   1    1.29    0.22
  -9   3  -1    1.20    0.26
 -10  -3  -1    0.65    0.21
  10   3  -1    0.27    0.28
 -10   3   1    0.50    0.19
 -10  -3   1    0.54    0.19
  10   3   1    0.08    0.26
 -10   3  -1    0.25    0.18
  11  -3   1    0.72    0.29
  11   3  -1    0.02    0.30
  11  -3  -1    1.00    0.28
   0   4   1  512.06   15.95
   0   4  -1  533.61   13.69
   0   4  -1  515.87   16.00
   0   4  -1  513.62   15.20
   0   4   1  511.57   15.28
  -1   4   1   94.68    2.61
   1   4  -1   97.19    2.93
   1   4  -1  100.67    3.06
  -1  -4  -1  102.05    2.62
  -1   4   1   95.91    3.07
  -1   4   1   95.73    2.92
   1   4   1  101.09    3.06
  -1   4  -1   99.82    2.93
  -1  -4   1   98.58    2.63
  -1   4  -1   99.79    3.08
   1   4   1   99.45    2.93
  -1   4  -1   99.38    2.62
  -2   4   1   73.41    2.15
   2   4  -1   70.27    2.22
  -2  -4  -1   71.24    1.93
   2   4  -1   71.15    2.16
  -2   4   1   74.19    1.92
  -2   4   1   72.22    2.26
  -2   4  -1   69.73    2.26
  -2   4  -1   70.87    1.92
   2   4   1   72.37    2.22
   2   4   1   71.25    2.16
  -2  -4   1   70.63    1.93
  -2   4  -1   71.70    2.15
  -3   4   1   12.40    0.40
  -3  -4  -1   12.62    0.41
   3   4  -1   12.95    0.48
  -3   4   1   12.04    0.48
  -3   4   1   12.34    0.45
   3   4   1   13.47    0.43
  -3   4  -1   13.78    0.49
  -3  -4   1   12.55    0.41
  -3   4  -1   13.22    0.46
   3   4   1   13.02    0.49
  -3   4  -1   13.45    0.40
  -4   4   1    3.65    0.21
  -4   4   1    3.74    0.20
  -4  -4  -1    3.97    0.19
  -4   4   1    3.35    0.18
   4   4   1    4.02    0.27
  -4   4  -1    3.59    0.21
  -4  -4   1    3.40    0.19
  -4   4  -1    3.18    0.21
  -4   4  -1    3.31    0.18
  -5   4   1    2.21    0.18
  -5  -4  -1    2.12    0.17
  -5   4   1    1.95    0.15
  -5   4   1    2.23    0.18
   5   4  -1    2.58    0.25
  -5   4  -1    2.38    0.19
   5   4   1    2.13    0.25
  -5   4  -1    2.35    0.18
  -5   4  -1    2.17    0.16
  -5  -4   1    2.25    0.17
  -6   4   1    4.29    0.25
  -6   4   1    4.26    0.24
   6   4  -1    3.99    0.33
  -6   4   1    4.34    0.27
  -6  -4  -1    4.31    0.25
  -6   4  -1    4.17    0.27
  -6   4  -1    4.02    0.26
  -6   4  -1    4.31    0.23
   6   4   1    4.12    0.34
  -6  -4   1    4.07    0.24
  -7   4   1    0.25    0.14
  -7  -4  -1    0.29    0.15
  -7   4   1    0.35    0.15
   7   4  -1    0.38    0.22
  -7   4   1    0.45    0.15
  -7   4  -1    0.01    0.13
   7   4   1    0.55    0.23
  -7   4  -1    0.50    0.16
  -7  -4   1    0.26    0.14
  -8   4   1    2.62    0.25
   8   4  -1    2.52    0.31
  -8   4   1    2.12    0.25
  -8  -4  -1    2.25    0.24
  -8   4  -1    2.30    0.26
  -8   4  -1    2.57    0.27
  -8  -4   1    2.28    0.24
   8   4   1    2.07    0.32
  -9   4   1   -0.20    0.21
   9   4  -1    0.10    0.25
  -9   4   1    0.45    0.18
  -9  -4  -1    0.03    0.16
  -9   4  -1    0.03    0.19
   9   4   1   -0.06    0.24
  -9  -4   1    0.09    0.17
  -9   4  -1   -0.08    0.17
 -10   4   1   -0.09    0.22
  10   4  -1   -0.09    0.27
 -10   4   1    0.12    0.17
 -10  -4  -1    0.41    0.20
  10   4   1   -0.15    0.26
 -10   4  -1    0.35    0.18
 -10   4  -1   -0.11    0.24
 -10  -4   1    0.37    0.20
   0   5   1    2.60    0.16
   0   5   1    2.65    0.15
   0   5  -1    2.92    0.16
   0   5  -1    3.13    0.11
   0   5  -1    3.02    0.16
   1   5  -1  107.66    3.31
  -1  -5  -1  108.92    2.83
   1   5  -1  106.99    3.17
  -1   5   1  108.34    3.33
  -1   5   1  107.58    3.17
  -1   5  -1  103.01    3.17
   1   5   1  106.88    3.31
  -1   5  -1  103.58    3.33
  -1   5  -1  103.54    2.83
   1   5   1  108.07    3.17
   2   5  -1   73.08    2.22
  -2   5   1   72.72    2.33
  -2  -5  -1   76.16    1.98
  -2   5   1   73.36    1.97
   2   5  -1   72.66    2.29
  -2   5   1   73.38    2.21
  -2   5  -1   73.49    2.33
  -2   5  -1   72.83    2.22
  -2  -5   1   71.71    1.99
   2   5   1   74.99    2.23
  -2   5  -1   71.37    1.97
   2   5   1   75.88    2.30
   3   5  -1   51.31    1.65
  -3   5   1   52.01    1.63
   3   5  -1   50.43    1.66
  -3   5   1   51.89    1.72
  -3  -5  -1   55.56    1.47
  -3   5   1   52.79    1.45
  -3   5  -1   53.03    1.72
   3   5   1   56.40    1.66
  -3  -5   1   50.30    1.47
  -3   5  -1   52.77    1.64
  -3   5  -1   53.67    1.46
   3   5   1   56.60    1.67
  -4  -5  -1   19.83    0.62
   4   5  -1   21.11    0.73
  -4   5   1   21.36    0.62
  -4   5   1   20.89    0.70
  -4   5   1   20.88    0.73
  -4   5  -1   19.41    0.73
  -4   5  -1   19.60    0.70
   4   5   1   19.13    0.72
   4   5   1   20.04    0.65
  -4   5  -1   19.95    0.61
  -4  -5   1   20.66    0.63
  -5  -5  -1    4.19    0.22
   5   5  -1    4.21    0.31
  -5   5   1    4.13    0.25
  -5   5   1    4.34    0.25
  -5   5   1    4.33    0.22
   5   5   1    4.39    0.32
  -5   5  -1    4.06    0.25
  -5   5  -1    4.03    0.21
  -5  -5   1    4.10    0.23
  -5   5  -1    4.12    0.25
  -6  -5  -1    1.95    0.20
  -6   5   1    1.80    0.18
  -6   5   1    2.03    0.21
   6   5  -1    1.85    0.24
  -6   5   1    1.62    0.19
  -6   5  -1    2.07    0.21
  -6   5  -1    2.36    0.22
  -6  -5   1    2.12    0.20
   6   5   1    2.13    0.26
  -6   5  -1    2.06    0.18
  -7   5   1    1.93    0.20
  -7  -5  -1    1.96    0.21
  -7   5   1    1.80    0.21
  -7   5   1    2.30    0.26
   7   5  -1    1.90    0.28
  -7   5  -1    1.69    0.22
  -7  -5   1    1.76    0.20
   7   5   1    1.90    0.29
  -7   5  -1    1.90    0.20
  -8   5   1    0.75    0.17
  -8  -5  -1    0.79    0.17
   8   5  -1    0.89    0.26
  -8   5   1    0.68    0.20
   8   5   1    0.65    0.25
  -8  -5   1    0.92    0.19
  -8   5  -1    0.85    0.18
  -8   5  -1    0.77    0.21
  -9  -5  -1    0.63    0.19
   9   5  -1    0.85    0.28
  -9   5   1    0.86    0.20
  -9   5   1    0.38    0.21
  -9  -5   1    0.59    0.19
  -9   5  -1    0.61    0.19
  -9   5  -1    0.77    0.22
   9   5   1    0.74    0.28
 -10   5   1    1.30    0.22
  10   5  -1    0.81    0.30
 -10   5   1    0.86    0.26
 -10  -5  -1    0.92    0.23
 -10   5  -1    1.03    0.26
 -10  -5   1    1.10    0.23
 -10   5  -1    1.40    0.23
  10   5   1    1.21    0.35
 -11   5   1   -0.26    0.26
   0   6  -1   32.38    1.02
   0   6   1   31.13    1.02
   0   6   1   31.30    1.06
   0   6  -1   32.34    1.06
   0   6  -1   33.04    0.86
   1   6  -1  108.22    3.33
  -1   6   1  109.07    3.35
   1   6  -1  106.34    2.84
  -1  -6  -1  106.86    2.84
  -1   6   1  106.25    3.19
   1   6  -1  107.09    3.20
  -1   6  -1  103.73    3.19
  -1   6  -1  105.68    3.35
   1   6   1  107.11    3.33
   1   6   1  107.84    3.20
  -1   6  -1  105.67    2.83
  -2   6   1   27.58    0.92
  -2  -6  -1   27.17    0.75
   2   6  -1   25.45    0.87
   2   6  -1   25.13    0.87
  -2   6   1   26.89    0.86
  -2   6   1   26.99    0.73
   2   6   1   28.43    0.88
  -2  -6   1   24.97    0.75
  -2   6  -1   25.90    0.91
  -2   6  -1   25.40    0.86
   2   6   1   27.78    0.88
  -2   6  -1   26.69    0.74
   3   6  -1   30.69    0.98
  -3  -6  -1   28.21    0.84
  -3   6   1   29.54    1.01
   3   6  -1   30.88    0.96
  -3   6   1   29.65    0.96
  -3   6   1   29.85    0.83
   3   6   1   27.77    0.98
   3   6   1   28.66    0.96
  -3  -6   1   31.18    0.85
  -3   6  -1   29.28    0.83
  -3   6  -1   28.62    0.96
  -3   6  -1   27.86    1.01
  -4   6   1    1.45    0.16
  -4   6   1    1.31    0.12
  -4   6   1    1.35    0.16
  -4  -6  -1    1.41    0.13
   4   6  -1    1.96    0.23
  -4   6  -1    1.15    0.15
  -4   6  -1    1.29    0.12
   4   6   1    1.34    0.10
   4   6   1    1.47    0.19
  -4   6  -1    1.18    0.14
  -4  -6   1    1.31    0.13
  -5  -6  -1    0.09    0.09
  -5   6   1    0.07    0.08
  -5   6   1    0.09    0.11
  -5   6   1    0.19    0.11
   5   6  -1    0.21    0.16
   5   6   1    0.05    0.16
  -5  -6   1    0.03    0.09
  -5   6  -1    0.10    0.11
  -5   6  -1    0.14    0.11
  -5   6  -1    0.20    0.08
   6   6  -1    5.48    0.40
  -6   6   1    5.23    0.32
  -6   6   1    5.43    0.28
  -6  -6  -1    4.97    0.27
  -6   6   1    5.62    0.32
  -6   6  -1    4.73    0.31
  -6   6  -1    5.47    0.28
  -6   6  -1    5.36    0.33
   6   6   1    5.08    0.41
  -6  -6   1    5.40    0.29
  -7  -6  -1    0.98    0.17
  -7   6   1    0.82    0.16
  -7   6   1    0.91    0.18
   7   6  -1    0.75    0.24
  -7   6   1    0.92    0.19
  -7   6  -1    0.56    0.18
  -7   6  -1    0.97    0.16
   7   6   1    1.08    0.26
  -7  -6   1    0.95    0.17
  -7   6  -1    1.18    0.19
  -8   6   1    2.39    0.25
   8   6  -1    1.82    0.30
  -8   6   1    1.96    0.25
  -8  -6  -1    2.19    0.24
  -8   6  -1    2.00    0.26
   8   6   1    1.94    0.31
  -8   6  -1    1.82    0.22
  -8  -6   1    2.17    0.24
  -9   6   1    0.19    0.16
  -9  -6  -1   -0.19    0.15
   9   6  -1   -0.03    0.26
  -9   6   1    0.26    0.20
   9   6   1   -0.13    0.27
  -9  -6   1    0.11    0.18
  -9   6  -1    0.04    0.17
  -9   6  -1    0.02    0.18
 -10   6   1    0.30    0.18
  10   6  -1   -0.08    0.27
 -10  -6  -1    0.53    0.20
 -10   6   1   -0.11    0.22
 -10  -6   1    0.42    0.21
 -10   6  -1    0.44    0.19
 -10   6  -1    0.13    0.22
  10   6   1    0.09    0.29
   0   7  -1   24.70    0.84
   0   7  -1   24.75    0.87
   0   7   1   25.35    0.87
   0   7   1   26.59    0.84
   0   7  -1   24.83    0.69
   1   7  -1    0.28    0.11
  -1   7   1    0.70    0.11
   1   7  -1    0.58    0.10
  -1   7   1    0.67    0.11
   1   7  -1    0.39    0.06
   1   7   1    0.36    0.09
  -1   7  -1    0.16    0.09
  -1   7  -1    0.34    0.04
  -1   7  -1    0.32    0.09
   1   7   1    0.52    0.11
   2   7  -1   16.75    0.56
   2   7  -1   16.40    0.54
  -2  -7  -1   12.77    0.44
  -2   7   1   15.03    0.42
  -2   7   1   15.34    0.58
  -2   7   1   15.73    0.54
  -2   7  -1   14.07    0.57
   2   7   1   13.15    0.53
  -2   7  -1   14.91    0.43
  -2  -7   1   16.18    0.45
  -2   7  -1   14.24    0.54
   2   7   1   13.33    0.55
  -3  -7  -1    1.20    0.11
  -3   7   1    1.89    0.11
  -3   7   1    1.90    0.17
   3   7  -1    1.76    0.20
  -3   7   1    1.43    0.17
  -3   7  -1    1.38    0.11
  -3   7  -1    1.48    0.16
  -3  -7   1    2.00    0.14
   3   7   1    1.36    0.18
  -3   7  -1    1.29    0.16
   3   7   1    1.32    0.13
  -4   7   1    3.60    0.25
  -4  -7  -1    4.22    0.20
  -4   7   1    3.90    0.25
  -4   7   1    3.76    0.19
   4   7  -1    3.99    0.30
  -4  -7   1    3.72    0.21
   4   7   1    4.03    0.19
  -4   7  -1    4.62    0.27
  -4   7  -1    4.31    0.19
  -4   7  -1    4.43    0.28
   4   7   1    4.10    0.31
   5   7  -1    6.11    0.39
  -5   7   1    5.64    0.26
  -5   7   1    5.90    0.32
  -5  -7  -1    5.61    0.27
  -5   7   1    5.67    0.33
  -5   7  -1    5.83    0.32
  -5   7  -1    6.05    0.26
  -5   7  -1    5.64    0.33
   5   7   1    5.59    0.37
  -5  -7   1    5.61    0.28
  -6   7   1    3.71    0.25
  -6   7   1    4.05    0.29
   6   7  -1    3.79    0.36
  -6  -7  -1    3.97    0.25
  -6   7   1    3.78    0.30
  -6   7  -1    4.27    0.29
  -6   7  -1    3.76    0.25
  -6  -7   1    3.94    0.27
   6   7   1    3.83    0.36
  -6   7  -1    3.27    0.30
   7   7  -1    0.62    0.24
  -7  -7  -1    1.06    0.17
  -7   7   1    1.00    0.20
  -7   7   1    1.03    0.20
  -7   7   1    1.08    0.17
  -7   7  -1    0.94    0.21
  -7  -7   1    0.93    0.17
  -7   7  -1    0.96    0.19
  -7   7  -1    1.00    0.16
   7   7   1    1.16    0.27
   8   7  -1    0.07    0.25
  -8  -7  -1    0.29    0.15
  -8   7   1   -0.07    0.18
  -8   7   1    0.47    0.16
   8   7   1    0.23    0.26
  -8   7  -1    0.35    0.20
  -8   7  -1    0.17    0.14
  -8  -7   1    0.41    0.16
   9   7  -1    0.72    0.30
  -9   7   1    1.13    0.24
  -9  -7  -1    1.17    0.21
  -9   7  -1    1.04    0.21
   9   7   1    0.87    0.31
  -9  -7   1    1.23    0.23
  -9   7  -1    1.21    0.24
 -10   7   1    0.10    0.21
 -10  -7  -1    0.09    0.18
  10   7  -1   -0.27    0.29
 -10  -7   1    0.38    0.20
 -10   7  -1    0.10    0.21
   0   8  -1   14.56    0.55
   0   8  -1   14.23    0.53
   0   8   1   13.64    0.55
   0   8   1   13.94    0.53
   1   8  -1    3.98    0.24
   1   8  -1    3.90    0.15
  -1   8   1    4.28    0.25
   1   8  -1    4.19    0.23
  -1   8   1    4.49    0.24
  -1   8  -1    3.81    0.24
   1   8   1    4.01    0.24
  -1   8  -1    3.50    0.23
   1   8   1    3.77    0.23
   2   8  -1    6.92    0.31
  -2  -8  -1    6.14    0.23
  -2   8   1    6.36    0.31
   2   8  -1    6.94    0.33
  -2   8   1    6.17    0.33
  -2   8  -1    7.13    0.32
   2   8   1    6.23    0.32
   2   8   1    6.25    0.30
  -2   8  -1    6.78    0.22
  -2   8  -1    6.71    0.33
  -3  -8  -1    5.90    0.23
  -3   8   1    5.81    0.32
  -3   8   1    5.88    0.29
   3   8  -1    5.25    0.26
   3   8  -1    5.35    0.32
  -3   8  -1    5.17    0.31
   3   8   1    5.50    0.26
   3   8   1    5.63    0.32
  -3   8  -1    5.42    0.21
  -3   8  -1    5.53    0.29
  -3  -8   1    5.27    0.23
  -4   8   1    1.29    0.18
   4   8  -1    0.83    0.18
  -4   8   1    1.18    0.16
  -4  -8  -1    1.32    0.14
  -4   8  -1    1.20    0.12
  -4   8  -1    0.95    0.15
   4   8   1    1.21    0.20
  -4  -8   1    1.05    0.13
  -4   8  -1    1.00    0.17
  -5   8   1    0.85    0.17
  -5  -8  -1    0.92    0.13
   5   8  -1    0.80    0.20
  -5   8   1    0.67    0.16
   5   8   1    0.68    0.20
  -5  -8   1    0.64    0.13
  -5   8  -1    0.94    0.18
  -5   8  -1    0.87    0.17
   6   8  -1    0.92    0.23
  -6   8   1    1.26    0.19
  -6   8   1    1.20    0.21
  -6  -8  -1    1.21    0.16
  -6  -8   1    0.96    0.16
   6   8   1    0.90    0.25
  -6   8  -1    0.95    0.20
  -6   8  -1    0.79    0.18
  -7   8   1    3.10    0.31
   7   8  -1    3.32    0.38
  -7  -8  -1    2.49    0.25
  -7   8   1    2.42    0.29
  -7   8  -1    2.54    0.28
  -7  -8   1    3.03    0.27
   7   8   1    2.68    0.33
  -7   8  -1    2.40    0.29
  -8  -8  -1    0.10    0.14
   8   8  -1   -0.35    0.22
  -8   8   1   -0.17    0.17
  -8   8   1   -0.02    0.17
   8   8   1   -0.19    0.24
  -8   8  -1    0.12    0.18
  -8  -8   1    0.12    0.15
  -9   8   1    0.89    0.24
  -9  -8  -1    1.14    0.22
   9   8  -1    0.58    0.29
  -9   8  -1    0.90    0.23
   9   8   1    1.28    0.34
  -9  -8   1    0.96    0.22
 -10   8   1    0.36    0.24
 -10  -8  -1    0.45    0.21
 -10  -8   1    0.22    0.20
   0   9   1   19.49    0.71
   0   9  -1   20.84    0.75
   0   9   1   19.87    0.74
   0   9  -1   19.68    0.71
   1   9  -1    1.23    0.16
  -1   9   1    0.94    0.14
   1   9  -1    1.26    0.15
  -1   9   1    1.08    0.16
   1   9   1    1.26    0.17
   1   9   1    1.17    0.15
  -1   9  -1    1.81    0.20
  -1   9  -1    1.41    0.17
  -2   9   1    0.90    0.15
  -2   9   1    0.77    0.14
   2   9  -1    0.90    0.13
   2   9  -1    0.88    0.16
  -2   9  -1    1.10    0.16
   2   9   1    1.03    0.14
   2   9   1    0.92    0.16
  -2   9  -1    1.08    0.15
  -3   9   1    0.70    0.14
   3   9  -1    0.61    0.16
  -3   9   1    0.43    0.14
   3   9  -1    0.57    0.11
  -3   9  -1    0.52    0.14
   3   9   1    0.58    0.11
  -3   9  -1    0.48    0.14
   3   9   1    0.60    0.16
  -3  -9   1    0.61    0.10
   4   9  -1    0.28    0.17
  -4   9   1    0.10    0.13
  -4   9   1    0.16    0.13
   4   9   1    0.19    0.17
  -4   9  -1    0.15    0.13
  -4  -9   1    0.26    0.10
  -4   9  -1    0.40    0.15
  -5  -9  -1    0.63    0.13
  -5   9   1    0.33    0.16
  -5   9   1    0.46    0.15
   5   9  -1    0.65    0.21
  -5   9  -1    0.32    0.15
   5   9   1    0.72    0.22
  -5  -9   1    0.48    0.13
  -5   9  -1    0.39    0.18
  -6  -9  -1    2.59    0.23
  -6   9   1    2.12    0.24
  -6   9   1    2.40    0.27
   6   9  -1    2.27    0.30
  -6   9  -1    2.13    0.25
  -6   9  -1    2.31    0.27
   6   9   1    2.23    0.30
  -6  -9   1    2.34    0.23
  -7  -9  -1    0.23    0.14
  -7   9   1    0.58    0.20
  -7   9   1    0.62    0.20
   7   9  -1    0.28    0.24
  -7   9  -1    0.55    0.19
  -7   9  -1    0.11    0.20
   7   9   1    0.14    0.23
  -7  -9   1    0.47    0.16
  -8   9   1    1.22    0.25
   8   9  -1    1.33    0.32
  -8  -9  -1    1.80    0.22
  -8   9   1    1.47    0.25
  -8  -9   1    1.60    0.22
   8   9   1    1.21    0.31
  -8   9  -1    1.69    0.26
  -9   9   1    0.67    0.24
  -9  -9  -1    0.65    0.20
   9   9  -1   -0.13    0.29
  -9   9  -1    0.78    0.24
  -9  -9   1    0.78    0.21
   9   9   1    0.21    0.29
   0  10  -1   -0.04    0.10
   0  10  -1    0.03    0.12
   0  10   1    0.02    0.10
   0  10   1    0.02    0.11
  -1  10   1    1.29    0.17
  -1  10   1    1.45    0.19
   1  10  -1    1.31    0.18
   1  10  -1    1.25    0.17
   1  10   1    1.56    0.19
  -1  10  -1    1.49    0.19
   1  10   1    1.37    0.17
  -1  10  -1    1.39    0.18
   2  10  -1    3.01    0.24
  -2  10   1    3.28    0.26
   2  10  -1    2.85    0.26
  -2  10   1    2.87    0.25
  -2  10  -1    2.73    0.25
  -2  10  -1    3.30    0.25
   2  10   1    2.87    0.22
   2  10   1    2.89    0.29
   3  10  -1    5.02    0.35
  -3  10   1    5.27    0.34
  -3  10   1    5.18    0.32
   3  10  -1    5.68    0.30
  -3  10  -1    5.40    0.35
  -3  10  -1    5.16    0.32
   3  10   1    5.48    0.29
   3  10   1    4.89    0.35
   4  10  -1    0.21    0.18
  -4  10   1    0.25    0.15
  -4  10   1    0.01    0.14
  -4  10  -1    0.17    0.15
  -4  10  -1    0.26    0.15
   4  10   1    0.29    0.18
  -5  10   1    2.27    0.27
  -5  10   1    2.67    0.28
   5  10  -1    2.54    0.29
  -5  10  -1    2.19    0.27
  -5  10  -1    1.92    0.24
   5  10   1    2.13    0.29
  -6  10   1    0.17    0.16
   6  10  -1   -0.18    0.21
  -6  10   1    0.13    0.18
  -6  10  -1   -0.09    0.18
  -6  10  -1    0.13    0.17
   6  10   1   -0.02    0.21
  -7  10   1   -0.05    0.18
   7  10  -1    0.11    0.25
  -7  10   1   -0.09    0.17
   7  10   1   -0.21    0.24
  -7  10  -1    0.10    0.18
  -7  10  -1   -0.21    0.18
   8  10  -1    0.02    0.26
  -8  10   1    0.19    0.22
  -8  10   1    0.54    0.21
   8  10   1    0.17    0.27
  -8  10  -1    0.77    0.22
  -9  10   1    0.52    0.23
  -9  10  -1    0.53    0.24
   0  11   1   30.54    1.08
   0  11   1   29.07    1.03
   0  11  -1   29.72    1.08
   0  11  -1   29.10    1.04
   1  11  -1    2.44    0.26
  -1  11   1    2.99    0.29
  -1  11   1    2.36    0.26
   1  11  -1    3.18    0.28
  -1  11  -1    3.08    0.27
   1  11   1    2.98    0.28
  -1  11  -1    2.63    0.27
   1  11   1    2.39    0.24
  -2  11   1   12.94    0.55
  -2  11   1   12.77    0.58
   2  11  -1   12.82    0.55
   2  11  -1   12.72    0.57
   2  11   1   13.16    0.55
  -2  11  -1   12.26    0.58
  -2  11  -1   12.47    0.55
   2  11   1   13.67    0.59
   3  11  -1    4.73    0.35
  -3  11   1    4.67    0.32
  -3  11   1    4.56    0.34
  -3  11  -1    5.23    0.33
   3  11   1    4.71    0.36
  -3  11  -1    4.81    0.36
   3  11   1    5.03    0.30
  -4  11   1    0.85    0.20
  -4  11   1    0.88    0.18
   4  11  -1    0.56    0.20
  -4  11  -1    0.68    0.20
   4  11   1    0.80    0.22
  -4  11  -1    0.50    0.17
  -5  11   1    1.44    0.21
  -5  11   1    1.46    0.24
   5  11  -1    0.99    0.24
  -5  11  -1    1.08    0.23
   5  11   1    1.18    0.26
  -5  11  -1    1.27    0.22
  -6  11   1    0.42    0.18
   6  11  -1    0.41    0.23
  -6  11   1    0.43    0.18
  -6  11  -1    0.50    0.22
   6  11   1    0.22    0.23
  -6  11  -1    0.57    0.20
  -7  11   1    0.17    0.20
   7  11  -1   -0.07    0.23
  -7  11   1    0.29    0.19
  -7  11  -1   -0.03    0.20
   7  11   1    0.02    0.25
  -7  11  -1    0.12    0.19
  -8  11   1   -0.22    0.21
   8  11  -1   -0.27    0.25
  -8  11   1    0.03    0.20
  -8  11  -1    0.14    0.21
   8  11   1   -0.37    0.27
   0  12  -1    0.51    0.17
   0  12   1    0.41    0.18
   0  12   1    0.38    0.17
   0  12  -1    0.38    0.17
   1  12  -1    5.48    0.35
  -1  12   1    5.05    0.35
  -1  12   1    5.64    0.37
   1  12  -1    4.92    0.36
   1  12   1    4.88    0.37
  -1  12  -1    5.22    0.35
  -1  12  -1    5.52    0.38
   1  12   1    4.33    0.33
   2  12  -1    0.55    0.19
   2  12  -1    0.74    0.17
  -2  12   1    0.87    0.20
  -2  12   1    0.74    0.19
  -2  12  -1    0.96    0.19
   2  12   1    0.95    0.17
  -2  12  -1    1.22    0.22
   2  12   1    0.74    0.21
  -3  12   1    5.94    0.41
  -3  12   1    5.91    0.37
   3  12  -1    6.35    0.41
  -3  12  -1    5.85    0.41
  -3  12  -1    5.79    0.38
   3  12   1    5.57    0.40
  -4  12   1   -0.10    0.15
   4  12  -1   -0.07    0.18
  -4  12   1    0.11    0.18
   4  12   1    0.06    0.19
  -4  12  -1    0.10    0.16
  -4  12  -1    0.14    0.18
   5  12  -1    0.56    0.23
  -5  12   1    0.58    0.19
  -5  12   1    0.82    0.22
  -5  12  -1    0.54    0.21
  -5  12  -1    0.65    0.21
   5  12   1    0.24    0.22
  -6  12   1    0.98    0.24
   6  12  -1    0.87    0.26
  -6  12   1    0.76    0.22
   6  12   1    0.93    0.28
  -6  12  -1    0.80    0.23
  -6  12  -1    1.24    0.27
  -7  12   1    0.23    0.20
  -7  12   1   -0.01    0.22
   7  12  -1   -0.41    0.23
   7  12   1   -0.15    0.24
  -7  12  -1    0.20    0.20
  -7  12  -1   -0.15    0.21
  -8  12   1    0.04    0.21
  -8  12   1   -0.38    0.21
   0  13   1    5.22    0.39
   0  13   1    5.61    0.39
   0  13  -1    5.61    0.39
   0  13  -1    4.79    0.37
  -1  13   1    0.26    0.18
   1  13  -1    0.32    0.16
   1  13  -1    0.18    0.18
  -1  13   1    0.08    0.16
  -1  13  -1    0.12    0.17
   1  13   1    0.12    0.15
   1  13   1    0.31    0.18
  -1  13  -1    0.13    0.18
  -2  13   1    0.73    0.20
   2  13  -1    0.86    0.22
   2  13  -1    0.78    0.18
  -2  13   1    0.89    0.20
   2  13   1    0.83    0.18
  -2  13  -1    1.00    0.21
   2  13   1    0.67    0.21
  -2  13  -1    0.91    0.21
   3  13  -1    1.04    0.24
  -3  13   1    1.05    0.22
  -3  13   1    1.24    0.24
   3  13   1    1.54    0.26
  -3  13  -1    1.15    0.22
  -3  13  -1    1.35    0.25
  -4  13   1    1.24    0.23
   4  13  -1    1.07    0.25
  -4  13   1    1.29    0.25
  -4  13  -1    1.28    0.23
   4  13   1    1.12    0.26
  -4  13  -1    1.27    0.26
  -5  13   1   -0.01    0.19
  -5  13   1    0.04    0.19
   5  13  -1   -0.15    0.22
   5  13   1    0.13    0.22
  -5  13  -1    0.05    0.19
  -5  13  -1   -0.11    0.19
   6  13  -1   -0.07    0.24
  -6  13   1    0.11    0.21
  -6  13   1    0.26    0.21
  -6  13  -1    0.23    0.20
   6  13   1    0.31    0.25
  -6  13  -1    0.09    0.23
  -7  13   1    0.61    0.23
  -7  13   1    0.46    0.26
  -7  13  -1    0.43    0.26
  -7  13  -1    0.93    0.25
   0  14  -1    1.74    0.27
   0  14  -1    2.88    0.32
   0  14   1    1.56    0.26
   0  14   1    1.98    0.27
  -1  14   1    0.23    0.20
   1  14  -1    0.24    0.19
  -1  14   1    0.18    0.18
   1  14  -1    0.28    0.17
   1  14   1    0.38    0.17
   1  14   1    0.04    0.20
  -1  14  -1    0.37    0.20
  -1  14  -1    0.30    0.19
  -2  14   1    0.10    0.17
  -2  14   1    0.23    0.19
   2  14  -1    0.19    0.19
   2  14  -1   -0.10    0.17
   2  14   1    0.03    0.15
  -2  14  -1    0.34    0.19
   2  14   1   -0.18    0.18
  -2  14  -1    0.26    0.20
  -3  14   1    0.16    0.20
  -3  14   1    0.44    0.20
   3  14  -1    0.18    0.21
  -3  14  -1    0.65    0.22
   3  14   1    0.12    0.21
  -3  14  -1    0.54    0.21
  -4  14   1    0.17    0.20
   4  14  -1    0.02    0.21
  -4  14   1    0.40    0.21
  -4  14  -1    0.50    0.21
   4  14   1    0.35    0.22
  -4  14  -1    0.16    0.20
  -5  14   1    0.46    0.22
  -5  14   1    0.57    0.22
   5  14  -1    0.04    0.25
  -5  14  -1    0.28    0.22
  -5  14  -1    0.42    0.23
   5  14   1    0.36    0.25
  -6  14   1    0.40    0.22
  -6  14  -1    0.27    0.23
   0  15   1   -0.17    0.17
   0  15   1    0.10    0.20
   0  15  -1    0.24    0.21
   0  15  -1   -0.25    0.16
   1  15  -1    0.94    0.24
  -1  15   1    1.11    0.24
  -1  15   1    1.21    0.25
   1  15  -1    1.11    0.23
   1  15   1    1.04    0.22
  -1  15  -1    0.81    0.24
   1  15   1    1.11    0.25
  -1  15  -1    0.88    0.24
   2  15  -1    0.53    0.22
  -2  15   1    0.48    0.21
  -2  15   1    0.26    0.19
  -2  15  -1    0.10    0.20
  -2  15  -1    0.39    0.21
   2  15   1    0.39    0.22
  -3  15   1    0.20    0.21
  -3  15   1    0.63    0.23
   3  15  -1    0.19    0.22
   3  15   1    0.20    0.23
  -3  15  -1    0.40    0.22
  -3  15  -1    0.50    0.23
  -4  15   1    0.73    0.26
   4  15  -1    0.54    0.25
  -4  15   1    0.90    0.23
   4  15   1    0.64    0.26
  -4  15  -1    0.80    0.27
  -4  15  -1    0.93    0.25
  -5  15   1    0.20    0.22
   0  16   1    2.44    0.31
   0  16  -1    2.50    0.33
   0  16  -1    2.70    0.34
   0  16   1    2.60    0.33
  -1  16   1    0.58    0.24
   1  16  -1    0.02    0.22
  -1  16   1    0.20    0.20
   1  16  -1    0.03    0.20
  -1  16  -1    0.03    0.22
   1  16   1    0.27    0.21
  -1  16  -1    0.48    0.23
   1  16   1    0.19    0.24
  -2  16   1    0.56    0.23
   2  16  -1   -0.14    0.21
  -2  16   1    0.29    0.22
  -2  16  -1    0.25    0.22
  -2  16  -1    0.22    0.22
   2  16   1    0.20    0.24
  -3  16   1    0.62    0.24
   0  17  -1    3.14    0.38
   0  17   1    3.98    0.43
   0   0  -2   -0.06    0.00
  -1   0   2    0.03    0.03
   1   0  -2    0.00    0.02
  -1   0  -2    0.05    0.02
  -1   0   2   -0.01    0.02
  -1   0  -2    0.04    0.02
   1   0   2   -0.01    0.04
  -2   0  -2   58.64    1.59
   2   0   2   57.95    1.83
  -2   0   2   60.53    1.59
  -2   0   2   58.99    1.82
  -2   0   2   58.47    1.75
  -2   0  -2   58.59    1.76
  -3   0  -2   10.13    0.33
   3   0   2    9.89    0.37
  -3   0  -2   10.47    0.38
  -3   0   2   10.80    0.35
  -3   0   2   10.68    0.37
  -3   0   2   10.96    0.34
  -4   0   2    2.90    0.13
  -4   0  -2    3.10    0.19
  -4   0   2    2.77    0.16
   4   0   2    3.06    0.17
  -4   0  -2    3.03    0.16
  -5   0   2    0.06    0.05
   5   0   2    0.09    0.09
  -5   0  -2    0.06    0.07
  -5   0  -2    0.02    0.10
  -5   0   2    0.10    0.08
  -6   0  -2    0.88    0.13
   6   0   2    1.40    0.14
  -7   0   2    2.67    0.23
   7   0  -2    2.75    0.27
  -7   0  -2    2.70    0.23
   7   0   2    2.44    0.29
   8   0  -2   -0.02    0.20
  -8   0   2   -0.13    0.14
   8   0   2   -0.28    0.20
  -8   0  -2   -0.15    0.13
   9   0   2    0.30    0.23
  -9   0  -2    0.37    0.18
  -9   0   2    0.72    0.19
   9   0  -2    0.33    0.24
  10   0  -2    0.23    0.25
 -10   0  -2   -0.10    0.17
 -10   0   2    0.45    0.19
  10   0   2    0.23    0.24
  11   0   2    0.44    0.30
  11   0  -2    0.15    0.27
   0  -1   2    0.19    0.04
  -1   1   2   62.71    1.79
  -1   1   2   61.62    1.63
   1  -1   2   47.76    1.88
  -1   1   2   62.30    1.89
  -1  -1   2   62.74    1.88
  -1   1  -2   63.68    1.63
   1   1   2   63.98    1.80
   2  -1   2   62.68    1.90
   2   1  -2   62.05    1.82
  -2   1   2   59.99    1.65
  -2   1   2   59.87    1.89
  -2   1   2   61.05    1.81
  -2  -1  -2   59.71    1.64
   2   1   2   60.33    1.83
  -2  -1   2   60.02    1.65
  -2   1  -2   62.72    1.82
  -2  -1   2   59.99    1.87
  -2   1  -2   60.51    1.65
   2   1   2   62.11    1.89
  -3   1   2   53.41    1.58
  -3   1   2   51.97    1.64
   3   1  -2   53.26    1.59
  -3  -1  -2   50.79    1.44
  -3   1   2   52.12    1.44
   3  -1   2   53.63    1.65
   3   1   2   51.78    1.64
  -3  -1   2   53.35    1.45
   3   1   2   50.97    1.60
  -3   1  -2   53.40    1.60
  -3   1  -2   52.70    1.44
  -4   1   2    6.86    0.26
  -4  -1  -2    6.49    0.26
  -4   1   2    6.68    0.26
   4   1  -2    6.64    0.29
   4  -1   2    6.19    0.27
  -4   1   2    6.91    0.28
  -4   1  -2    6.30    0.28
  -4   1  -2    6.27    0.25
   4   1   2    6.75    0.31
  -4  -1   2    6.58    0.22
  -4  -1   2    6.96    0.26
  -5   1   2   30.32    0.98
  -5  -1  -2   28.71    0.89
  -5   1   2   31.00    0.98
  -5   1   2   30.22    0.90
   5   1  -2   30.82    1.00
   5  -1   2   30.24    1.00
  -5  -1   2   30.96    0.90
  -5   1  -2   29.71    0.90
   5   1   2   29.20    0.97
   5   1   2   30.23    1.00
  -5   1  -2   29.96    0.99
  -6   1   2    0.92    0.15
  -6   1   2    0.96    0.11
   6  -1   2    1.10    0.14
  -6  -1  -2    0.76    0.12
   6   1  -2    0.90    0.17
  -6   1   2    0.83    0.13
   6   1   2    0.81    0.17
  -6  -1   2    0.74    0.12
  -6   1  -2    0.78    0.12
  -6   1  -2    0.77    0.16
  -7   1   2    0.24    0.13
   7   1  -2    0.57    0.19
  -7  -1  -2    0.48    0.14
  -7  -1   2    0.46    0.14
   7   1   2    0.57    0.19
  -7   1  -2    0.45    0.16
  -7   1  -2    0.49    0.13
   8   1  -2    1.13    0.25
  -8  -1  -2    1.13    0.20
  -8   1   2    1.18    0.20
  -8  -1   2    1.25    0.19
   8   1   2    1.26    0.25
  -8   1  -2    1.19    0.20
   8  -1  -2    1.11    0.23
  -9  -1  -2    6.82    0.42
  -9   1   2    7.82    0.41
   9   1  -2    6.41    0.49
   9  -1   2    6.52    0.50
  -9  -1   2    7.95    0.43
  -9   1  -2    6.50    0.40
   9  -1  -2    7.63    0.49
   9   1   2    7.14    0.50
  10   1  -2    0.37    0.26
 -10  -1  -2   -0.02    0.17
  10  -1   2    0.18    0.25
 -10   1   2    0.48    0.19
 -10  -1   2    0.07    0.17
  10   1   2    0.38    0.26
 -10   1  -2    0.13    0.18
  10  -1  -2    0.26    0.24
  11   1  -2    0.77    0.29
  11  -1   2    0.99    0.31
  11  -1  -2    0.79    0.29
  11   1   2    0.42    0.32
   0   2   2   11.82    0.36
   0   2  -2   12.22    0.32
   0   2  -2   10.65    0.36
   0  -2   2   12.35    0.39
   0   2   2   10.06    0.38
  -1  -2  -2  377.71   10.19
  -1   2   2  392.09   11.28
   1   2  -2  380.23   11.32
  -1   2   2  375.75   10.18
  -1   2   2  383.32   11.81
  -1   2  -2  388.81   10.20
  -1   2  -2  402.22   11.87
  -1  -2   2  398.29   11.83
   1   2   2  380.32   11.30
  -1   2  -2  385.20   11.32
  -1  -2   2  368.98   10.23
   1   2   2  371.32   11.81
  -2   2   2   31.96    0.86
  -2  -2  -2   29.09    0.86
   2   2  -2   31.69    0.96
  -2   2   2   32.18    1.00
  -2   2   2   33.08    0.95
   2   2   2   29.53    0.98
  -2   2  -2   30.40    0.96
  -2  -2   2   32.07    0.87
  -2   2  -2   30.60    0.86
  -2   2  -2   30.94    1.00
  -2  -2   2   32.34    0.97
   2   2   2   28.63    0.96
  -3   2   2    4.20    0.19
  -3  -2  -2    3.90    0.17
   3   2  -2    4.53    0.23
  -3   2   2    3.81    0.18
  -3   2   2    4.10    0.17
  -3  -2   2    4.32    0.18
  -3   2  -2    4.27    0.20
   3   2   2    4.38    0.17
  -3   2  -2    4.03    0.17
   3   2   2    4.05    0.22
   4  -2   2   48.03    1.51
  -4   2   2   46.10    1.44
  -4   2   2   44.89    1.49
   4   2  -2   47.89    1.46
  -4  -2  -2   45.95    1.32
  -4   2   2   45.98    1.31
   4   2   2   46.77    1.47
   4   2   2   48.14    1.47
  -4   2  -2   46.71    1.31
  -4   2  -2   48.90    1.46
  -4  -2   2   46.57    1.32
   5   2  -2    2.86    0.25
   5  -2   2    3.12    0.20
  -5   2   2    2.77    0.20
  -5  -2  -2    3.21    0.18
  -5   2   2    2.76    0.17
  -5   2   2    2.97    0.18
   5   2   2    3.18    0.15
  -5   2  -2    2.82    0.18
   5   2   2    3.20    0.25
  -5  -2   2    2.41    0.19
  -5   2  -2    3.13    0.21
  -6  -2  -2    2.11    0.19
  -6   2   2    2.11    0.16
   6  -2   2    2.28    0.19
   6   2  -2    2.47    0.26
  -6   2   2    2.36    0.19
  -6   2   2    2.55    0.22
  -6   2  -2    2.07    0.22
  -6   2  -2    2.07    0.19
  -6  -2   2    2.32    0.19
   6   2   2    2.25    0.26
  -7   2   2    0.46    0.14
  -7  -2  -2    0.65    0.14
   7   2  -2    0.68    0.21
  -7   2   2    0.66    0.16
  -7   2  -2    0.70    0.14
  -7  -2   2    0.47    0.14
  -7   2  -2    0.75    0.17
   7   2   2    0.46    0.20
  -8   2   2    5.98    0.35
  -8   2   2    5.65    0.38
   8   2  -2    6.94    0.46
  -8  -2  -2    5.84    0.35
  -8   2  -2    5.83    0.39
  -8   2  -2    6.29    0.36
  -8  -2   2    5.61    0.35
   8   2   2    5.81    0.44
  -9  -2  -2    0.51    0.20
   9   2  -2    0.60    0.26
  -9   2   2    1.45    0.22
   9   2   2    0.53    0.26
   9  -2  -2    0.80    0.23
  -9   2  -2    0.59    0.23
  -9  -2   2    1.00    0.19
  -9   2  -2    0.41    0.18
 -10  -2  -2    1.71    0.26
  10   2  -2    1.70    0.32
 -10   2   2    2.14    0.26
  10  -2   2    2.46    0.33
  10   2   2    1.86    0.35
 -10  -2   2    2.33    0.27
 -10   2  -2    2.06    0.26
  10  -2  -2    2.18    0.30
  11   2  -2    0.15    0.29
  11  -2   2    0.81    0.30
  11  -2  -2    1.06    0.30
   0  -3  -2  288.06    7.55
   0   3   2  280.69    8.81
   0   3  -2  287.12    8.76
   0   3   2  287.00    8.34
   0   3  -2  284.97    7.56
   0   3  -2  285.09    8.38
  -1   3   2   16.14    0.48
   1   3  -2   15.52    0.57
  -1   3   2   16.16    0.55
  -1  -3  -2   18.76    0.49
   1   3  -2   15.81    0.56
  -1   3   2   15.74    0.58
   1   3   2   19.22    0.57
  -1  -3   2   15.96    0.49
   1   3   2   19.14    0.58
  -1   3  -2   19.59    0.56
  -1   3  -2   19.87    0.49
  -2   3   2   32.70    1.05
  -2   3   2   33.60    1.00
  -2  -3  -2   29.31    0.89
   2   3  -2   34.33    1.01
  -2   3   2   33.50    0.89
  -2   3  -2   32.22    0.90
   2   3   2   30.72    1.02
   2   3   2   29.41    1.01
  -2  -3   2   35.03    1.02
  -2   3  -2   31.37    1.00
  -2   3  -2   32.53    1.05
  -2  -3   2   34.12    0.91
  -3   3   2   20.86    0.70
  -3   3   2   21.38    0.66
  -3  -3  -2   19.64    0.60
  -3   3   2   20.85    0.60
  -3   3  -2   19.38    0.67
   3   3   2   20.57    0.69
   3   3   2   20.31    0.65
  -3   3  -2   20.06    0.70
  -3  -3   2   20.98    0.61
  -3   3  -2   19.68    0.60
   4   3  -2   33.20    1.09
  -4  -3  -2   33.72    0.97
  -4   3   2   32.70    1.06
  -4   3   2   32.17    1.10
  -4   3   2   33.27    0.96
   4   3   2   34.28    1.09
  -4   3  -2   33.72    1.07
  -4  -3   2   32.06    0.97
   4   3   2   34.96    1.05
  -4   3  -2   32.64    0.96
  -4   3  -2   34.33    1.11
  -5  -3  -2    2.37    0.16
   5   3  -2    2.09    0.23
  -5   3   2    1.86    0.16
  -5   3   2    2.39    0.18
  -5   3   2    2.05    0.16
  -5  -3   2    2.01    0.17
   5   3   2    2.16    0.24
   5   3   2    2.16    0.09
  -5   3  -2    2.22    0.18
  -5   3  -2    2.21    0.16
   6   3  -2    9.94    0.47
  -6   3   2    9.82    0.39
  -6  -3  -2   10.01    0.40
  -6   3   2   10.06    0.42
  -6   3   2   10.31    0.44
   6  -3   2   10.42    0.44
  -6  -3   2   10.32    0.41
   6   3   2   10.24    0.49
  -6   3  -2   10.30    0.39
  -6   3  -2   10.77    0.45
  -7   3   2    6.76    0.35
   7   3  -2    6.55    0.42
  -7  -3  -2    6.91    0.35
   7  -3   2    6.94    0.36
  -7   3   2    7.29    0.37
  -7   3  -2    6.72    0.39
  -7   3  -2    7.26    0.34
  -7  -3   2    6.38    0.35
   7   3   2    6.40    0.44
  -8   3   2    0.93    0.19
  -8   3   2    1.00    0.22
   8   3  -2    0.94    0.26
  -8  -3  -2    0.75    0.18
  -8  -3   2    0.71    0.18
  -8   3  -2    0.69    0.20
  -8   3  -2    0.56    0.18
   8   3   2    0.97    0.26
  -9   3   2    2.19    0.25
  -9  -3  -2    1.64    0.24
  -9   3   2    2.24    0.29
   9   3  -2    1.65    0.30
  -9   3  -2    2.09    0.29
  -9  -3   2    2.00    0.25
  -9   3  -2    1.79    0.24
   9   3   2    1.72    0.33
  10   3  -2    0.21    0.28
 -10  -3  -2    0.28    0.19
 -10   3   2    0.61    0.20
 -10   3  -2    0.42    0.19
 -10   3  -2    0.08    0.24
 -10  -3   2    0.70    0.20
  10   3   2    0.23    0.29
  11   3  -2    0.65    0.33
  11  -3  -2    1.24    0.30
   0   4  -2  104.85    3.14
   0   4   2  107.41    3.30
   0   4   2  107.53    3.14
   0   4  -2  105.70    2.82
   0   4  -2  104.48    3.29
  -1   4   2   44.78    1.19
  -1  -4  -2   46.42    1.20
  -1   4   2   46.03    1.43
   1   4  -2   43.80    1.41
   1   4  -2   42.69    1.36
  -1   4   2   45.83    1.36
  -1   4  -2   42.48    1.20
  -1   4  -2   42.61    1.36
   1   4   2   46.03    1.42
   1   4   2   46.21    1.37
  -1   4  -2   44.14    1.43
  -2   4   2   39.97    1.09
   2   4  -2   43.31    1.25
  -2   4   2   41.21    1.23
  -2  -4  -2   38.74    1.10
  -2   4   2   41.40    1.31
  -2   4  -2   39.74    1.30
   2   4   2   38.50    1.25
  -2   4  -2   39.51    1.10
  -2   4  -2   38.99    1.24
  -2  -4   2   42.55    1.12
   2   4   2   38.35    1.27
  -3   4   2   31.02    1.03
   3   4  -2   33.39    1.06
  -3   4   2   32.03    0.93
  -3  -4  -2   32.40    0.94
  -3   4   2   30.64    1.09
   3   4   2   32.84    1.07
  -3   4  -2   34.01    1.05
  -3   4  -2   35.26    1.11
   3   4   2   33.56    1.05
  -3  -4   2   34.29    1.04
  -3  -4   2   33.39    0.95
  -3   4  -2   34.19    0.94
   4   4  -2   48.02    1.49
  -4   4   2   48.66    1.46
  -4   4   2   47.62    1.53
  -4   4   2   48.70    1.32
  -4  -4  -2   44.96    1.32
  -4   4  -2   46.27    1.31
  -4   4  -2   46.20    1.53
  -4   4  -2   46.52    1.47
   4   4   2   46.02    1.46
   4   4   2   45.68    1.49
  -4  -4   2   47.34    1.33
  -5   4   2    4.04    0.24
  -5  -4  -2    4.13    0.22
  -5   4   2    4.09    0.21
   5   4  -2    4.06    0.31
  -5   4   2    4.11    0.24
  -5   4  -2    4.08    0.24
   5   4   2    4.65    0.31
  -5   4  -2    3.73    0.21
  -5  -4   2    3.79    0.21
  -5   4  -2    3.99    0.24
  -6  -4  -2    1.57    0.16
   6   4  -2    1.47    0.22
  -6   4   2    1.42    0.16
  -6   4   2    1.26    0.16
  -6   4   2    1.42    0.16
   6   4   2    1.39    0.23
  -6   4  -2    1.19    0.17
  -6   4  -2    1.50    0.16
  -6  -4   2    1.36    0.16
  -7   4   2   12.31    0.53
   7  -4   2   12.19    0.54
  -7  -4  -2   12.09    0.49
  -7   4   2   12.34    0.52
   7   4  -2   12.25    0.59
  -7   4   2   11.57    0.48
  -7   4  -2   13.33    0.56
   7   4   2   13.06    0.63
  -7  -4   2   11.98    0.49
  -7   4  -2   13.20    0.49
  -8   4   2    2.15    0.25
  -8  -4  -2    2.50    0.26
  -8   4   2    2.60    0.27
   8   4  -2    2.15    0.30
  -8   4  -2    1.97    0.25
  -8  -4   2    2.16    0.23
  -8   4  -2    2.42    0.24
   8   4   2    2.03    0.31
  -9   4   2    0.69    0.22
   9   4  -2    0.66    0.26
  -9   4   2    0.90    0.20
  -9  -4  -2    0.89    0.20
  -9   4  -2    0.59    0.19
   9   4   2    0.73    0.28
  -9  -4   2    0.88    0.21
  -9   4  -2    0.69    0.22
 -10  -4  -2    0.84    0.22
 -10   4   2    0.29    0.25
  10   4  -2    0.57    0.30
 -10   4   2    0.79    0.21
 -10   4  -2    0.39    0.26
  10   4   2    0.68    0.32
 -10   4  -2    0.78    0.21
 -10  -4   2    0.75    0.21
  11  -4  -2    0.90    0.28
   0   5   2   58.91    1.92
   0   5  -2   62.84    1.62
   0   5  -2   61.91    1.92
   0   5  -2   60.90    1.83
   0   5   2   57.39    1.82
  -1  -5  -2   86.67    2.29
   1   5  -2   83.18    2.29
   1   5  -2   84.18    2.57
  -1   5   2   87.41    2.70
  -1   5   2   86.50    2.57
   1   5  -2   86.23    2.68
  -1   5  -2   87.51    2.70
  -1   5  -2   85.77    2.57
   1   5   2   86.07    2.57
   1   5   2   86.70    2.69
  -1   5  -2   84.05    2.29
   2   5  -2   13.08    0.47
  -2  -5  -2   12.83    0.40
  -2   5   2   14.35    0.39
  -2   5   2   14.07    0.47
   2   5  -2   13.78    0.49
  -2   5   2   13.32    0.51
  -2   5  -2   13.68    0.40
   2   5   2   13.28    0.47
   2   5   2   13.21    0.49
  -2  -5   2   13.40    0.42
  -2   5  -2   13.46    0.48
  -2   5  -2   13.65    0.51
   3   5  -2   38.92    1.25
  -3   5   2   37.28    1.30
  -3  -5  -2   41.27    1.11
  -3   5   2   37.98    1.09
  -3   5   2   39.29    1.24
  -3  -5   2   39.25    1.25
  -3   5  -2   39.58    1.10
  -3  -5   2   38.46    1.12
  -3   5  -2   39.94    1.31
  -3   5  -2   40.04    1.25
   3   5   2   40.87    1.26
   3   5   2   41.06    1.27
  -4   5   2    2.29    0.15
  -4   5   2    2.45    0.20
  -4   5   2    2.77    0.18
   4   5  -2    2.70    0.25
  -4  -5  -2    2.37    0.15
   4   5   2    2.48    0.24
  -4  -5   2    2.44    0.17
  -4   5  -2    2.75    0.16
  -4   5  -2    2.63    0.19
  -4   5  -2    2.61    0.19
   4   5   2    2.74    0.13
  -5   5   2    0.25    0.09
  -5   5   2    0.31    0.10
  -5  -5  -2    0.48    0.10
   5   5  -2    0.39    0.15
  -5   5   2    0.45    0.11
  -5   5  -2    0.50    0.12
  -5   5  -2    0.24    0.11
   5   5   2    0.45    0.17
  -5   5  -2    0.60    0.10
  -5  -5   2    0.33    0.10
  -6  -5  -2    1.09    0.15
  -6   5   2    0.94    0.15
  -6   5   2    0.99    0.15
   6   5  -2    1.30    0.22
  -6   5   2    0.95    0.14
  -6  -5   2    1.19    0.16
  -6   5  -2    1.09    0.17
  -6   5  -2    1.27    0.14
   6   5   2    0.85    0.22
  -7   5   2    0.21    0.15
   7  -5   2   -0.09    0.16
  -7   5   2    0.14    0.13
  -7  -5  -2    0.13    0.14
   7   5  -2    0.10    0.21
  -7   5   2    0.08    0.13
   7   5   2    0.16    0.22
  -7   5  -2    0.29    0.15
  -7  -5   2    0.16    0.14
  -7   5  -2    0.24    0.13
  -8   5   2    4.52    0.31
   8   5  -2    3.78    0.43
  -8   5   2    4.18    0.34
  -8  -5  -2    3.96    0.31
  -8  -5   2    3.39    0.29
  -8   5  -2    3.93    0.30
   8   5   2    3.85    0.42
  -8   5  -2    3.67    0.33
  -9   5   2    1.53    0.25
   9   5  -2    1.75    0.32
  -9  -5  -2    1.85    0.24
  -9   5   2    1.85    0.23
   9   5   2    1.61    0.34
  -9   5  -2    2.18    0.26
  -9  -5   2    1.40    0.23
  -9   5  -2    1.61    0.27
  10   5  -2    0.42    0.29
 -10   5   2    0.79    0.21
 -10   5   2    0.53    0.24
 -10  -5  -2    0.84    0.22
  10   5   2    0.24    0.29
 -10   5  -2    0.58    0.26
 -10  -5   2    0.76    0.21
 -10   5  -2    0.75    0.20
   0   6  -2  120.61    3.18
   0   6  -2  118.90    3.74
   0   6   2  122.16    3.74
   0   6  -2  117.54    3.57
   0   6   2  119.66    3.57
  -1  -6  -2   11.86    0.35
   1   6  -2   12.43    0.46
   1   6  -2   12.17    0.37
  -1   6   2   13.92    0.46
   1   6  -2   12.29    0.46
  -1   6   2   12.67    0.48
  -1   6  -2   12.08    0.45
   1   6   2   12.58    0.46
  -1   6  -2   11.84    0.47
  -1   6  -2   11.98    0.36
   1   6   2   12.33    0.46
  -2   6   2   18.22    0.68
   2   6  -2   19.55    0.66
  -2   6   2   17.88    0.53
  -2  -6  -2   19.31    0.55
  -2   6   2   18.57    0.64
   2   6  -2   19.77    0.65
  -2  -6   2   18.69    0.56
  -2   6  -2   18.51    0.68
  -2   6  -2   18.17    0.54
  -2   6  -2   18.54    0.65
   2   6   2   20.13    0.66
   2   6   2   19.53    0.67
  -3   6   2   13.66    0.53
  -3  -6  -2   13.52    0.42
  -3   6   2   13.50    0.49
   3   6  -2   13.67    0.51
  -3   6   2   13.29    0.41
   3   6   2   12.93    0.52
  -3   6  -2   12.82    0.41
  -3   6  -2   12.84    0.52
   3   6   2   13.84    0.47
  -3   6  -2   12.51    0.49
  -3  -6   2   13.14    0.43
  -4   6   2    2.85    0.21
  -4   6   2    2.72    0.20
  -4  -6  -2    2.64    0.17
  -4   6   2    2.72    0.16
   4   6  -2    2.95    0.25
  -4   6  -2    2.59    0.20
  -4   6  -2    2.77    0.16
   4   6   2    2.68    0.15
   4   6   2    2.35    0.25
  -4  -6   2    2.50    0.18
  -4   6  -2    2.74    0.22
  -5   6   2    1.75    0.19
   5   6  -2    1.52    0.21
  -5  -6  -2    1.91    0.17
  -5   6   2    1.66    0.18
  -5   6   2    1.65    0.15
  -5   6  -2    1.96    0.16
   5   6   2    1.64    0.23
  -5   6  -2    1.82    0.20
  -5  -6   2    1.33    0.15
  -5   6  -2    1.79    0.20
  -6   6   2    5.75    0.33
   6   6  -2    6.04    0.42
  -6  -6  -2    5.87    0.29
  -6   6   2    5.65    0.29
  -6   6   2    5.54    0.33
  -6   6  -2    6.07    0.29
  -6   6  -2    5.88    0.34
   6   6   2    5.86    0.41
  -6   6  -2    5.91    0.35
  -6  -6   2    5.82    0.31
   7   6  -2    0.85    0.25
  -7  -6  -2    0.84    0.16
  -7   6   2    1.07    0.17
  -7   6   2    1.29    0.20
  -7   6   2    1.03    0.18
  -7  -6   2    0.93    0.18
  -7   6  -2    0.82    0.19
  -7   6  -2    0.87    0.16
   7   6   2    0.82    0.26
   8   6  -2   -0.23    0.23
   8  -6   2    0.42    0.18
  -8   6   2    0.46    0.19
  -8   6   2    0.21    0.15
  -8  -6  -2    0.47    0.16
  -8  -6   2    0.29    0.16
  -8   6  -2    0.27    0.15
   8   6   2    0.45    0.27
  -8   6  -2    0.45    0.19
   9   6  -2    1.20    0.31
  -9  -6  -2    1.56    0.23
  -9   6   2    1.52    0.25
  -9   6   2    1.63    0.23
  -9   6  -2    1.81    0.24
  -9  -6   2    1.57    0.23
   9   6   2    1.42    0.32
  -9   6  -2    1.58    0.26
 -10   6   2    0.66    0.24
  10   6  -2    0.15    0.28
 -10   6   2    0.53    0.20
 -10  -6  -2    0.61    0.21
 -10   6  -2    0.67    0.25
 -10  -6   2    0.70    0.22
  10   6   2    0.21    0.30
 -10   6  -2    0.62    0.21
   0   7  -2   68.94    1.81
   0   7   2   65.26    2.16
   0   7   2   66.88    2.06
   0   7  -2   67.78    2.07
   0   7  -2   68.56    2.16
   1   7  -2   74.24    2.28
  -1   7   2   71.07    2.30
   1   7  -2   72.34    2.19
  -1   7   2   71.34    2.18
   1   7  -2   72.06    1.93
  -1  -7  -2   70.44    1.91
  -1   7  -2   72.94    2.30
  -1   7  -2   71.93    2.19
   1   7   2   70.82    2.28
  -1   7  -2   71.15    1.92
   1   7   2   69.55    2.19
   2   7  -2    8.62    0.35
  -2  -7  -2    8.70    0.28
  -2   7   2    9.20    0.36
  -2   7   2    8.40    0.26
   2   7  -2    8.57    0.37
  -2   7   2    8.65    0.39
   2   7   2    9.44    0.40
  -2   7  -2    8.41    0.37
   2   7   2    9.13    0.36
  -2   7  -2    8.66    0.39
  -2   7  -2    8.43    0.28
  -3  -7  -2   20.80    0.62
  -3   7   2   20.96    0.73
  -3   7   2   20.66    0.61
  -3   7   2   21.04    0.78
   3   7  -2   20.32    0.74
   3   7  -2   20.41    0.71
   3   7   2   21.29    0.72
   3   7   2   20.61    0.75
  -3   7  -2   21.85    0.74
  -3  -7   2   20.38    0.64
  -3   7  -2   22.34    0.62
  -3   7  -2   21.99    0.78
  -4  -7  -2    2.67    0.17
  -4   7   2    2.64    0.20
  -4   7   2    2.35    0.15
  -4   7   2    2.21    0.21
   4   7  -2    2.13    0.24
  -4   7  -2    2.43    0.15
  -4  -7   2    1.87    0.17
  -4   7  -2    2.42    0.23
   4   7   2    2.62    0.26
  -4   7  -2    2.59    0.22
   4   7   2    2.60    0.15
  -5   7   2    2.37    0.21
   5   7  -2    2.72    0.31
  -5   7   2    2.28    0.17
  -5  -7  -2    2.09    0.18
  -5   7   2    2.00    0.23
   5   7   2    1.62    0.24
  -5   7  -2    2.47    0.18
  -5  -7   2    2.40    0.20
  -5   7  -2    2.49    0.23
  -5   7  -2    2.37    0.24
  -6  -7  -2    4.71    0.28
  -6   7   2    4.57    0.27
  -6   7   2    4.40    0.32
  -6   7   2    4.71    0.31
   6   7  -2    4.75    0.38
  -6  -7   2    4.93    0.30
   6   7   2    4.76    0.40
  -6   7  -2    5.29    0.33
  -6   7  -2    5.59    0.28
  -6   7  -2    5.48    0.35
  -7   7   2    0.24    0.15
   7   7  -2    0.17    0.23
  -7   7   2    0.44    0.18
  -7  -7  -2    0.28    0.14
  -7   7   2    0.10    0.13
  -7  -7   2    0.21    0.15
  -7   7  -2    0.58    0.18
   7   7   2    0.22    0.22
  -7   7  -2    0.34    0.14
   8   7  -2   -0.37    0.22
  -8   7   2    0.10    0.18
  -8  -7  -2    0.25    0.16
   8  -7   2    0.18    0.18
  -8   7   2    0.12    0.14
  -8  -7   2    0.32    0.16
   8   7   2    0.12    0.24
  -8   7  -2    0.09    0.17
  -8   7  -2    0.03    0.14
   9   7  -2   -0.08    0.26
  -9  -7  -2    0.28    0.17
  -9   7   2    0.22    0.20
   9   7   2    0.15    0.28
  -9  -7   2    0.26    0.19
  -9   7  -2    0.57    0.23
  -9   7  -2    0.24    0.17
  10   7  -2   -0.05    0.30
 -10   7   2    0.44    0.22
 -10  -7  -2    0.62    0.20
 -10  -7   2    0.84    0.22
 -10   7  -2    0.58    0.25
   0   8   2   46.57    1.45
   0   8  -2   44.46    1.45
   0   8  -2   46.22    1.51
   0   8  -2   44.51    1.23
   0   8   2   46.52    1.51
  -1   8   2   15.74    0.62
  -1   8   2   16.30    0.58
   1   8  -2   16.05    0.60
   1   8  -2   16.18    0.47
   1   8  -2   15.96    0.59
   1   8   2   16.59    0.61
  -1   8  -2   16.07    0.62
   1   8   2   17.02    0.60
  -1   8  -2   15.71    0.59
  -1   8  -2   15.78    0.46
   2   8  -2    8.98    0.40
  -2   8   2    9.31    0.41
   2   8  -2    8.96    0.37
  -2  -8  -2    9.11    0.29
   2   8  -2    8.72    0.30
  -2   8   2    9.41    0.39
  -2   8  -2    8.63    0.41
  -2   8  -2    8.21    0.38
   2   8   2    8.91    0.37
  -2   8  -2    8.16    0.28
   2   8   2    9.00    0.40
   3   8  -2    5.89    0.28
  -3   8   2    5.71    0.33
  -3  -8  -2    6.72    0.24
  -3   8   2    6.12    0.31
   3   8  -2    6.20    0.35
  -3   8  -2    6.31    0.32
  -3  -8   2    6.12    0.26
   3   8   2    6.37    0.29
  -3   8  -2    6.06    0.34
   3   8   2    6.27    0.35
  -3   8  -2    6.63    0.24
  -4   8   2    0.21    0.12
  -4   8   2    0.13    0.12
   4   8  -2    0.11    0.14
  -4  -8  -2    0.28    0.09
  -4   8  -2    0.34    0.13
  -4  -8   2    0.15    0.10
  -4   8  -2    0.06    0.11
   4   8   2    0.16    0.16
  -4   8  -2    0.24    0.08
  -5   8   2    0.68    0.16
  -5  -8  -2    0.72    0.12
  -5   8   2    0.93    0.18
   5   8  -2    0.78    0.20
  -5   8  -2    0.84    0.18
  -5   8  -2    0.84    0.12
  -5   8  -2    0.74    0.16
   5   8   2    0.61    0.21
  -5  -8   2    1.04    0.15
  -6   8   2    5.31    0.37
   6   8  -2    6.24    0.42
  -6   8   2    5.96    0.37
  -6  -8  -2    6.07    0.31
  -6   8  -2    6.25    0.37
  -6   8  -2    5.58    0.39
  -6  -8   2    6.03    0.33
   6   8   2    6.45    0.46
  -7  -8  -2    0.07    0.13
  -7   8   2    0.27    0.17
  -7   8   2   -0.03    0.15
   7   8  -2    0.33    0.22
   7   8   2    0.03    0.24
  -7   8  -2   -0.12    0.17
  -7   8  -2    0.21    0.17
  -7  -8   2    0.40    0.16
  -8  -8  -2    0.31    0.15
   8  -8   2    0.67    0.21
  -8   8   2    0.18    0.17
   8   8  -2   -0.12    0.23
  -8   8   2    0.19    0.18
  -8   8  -2    0.41    0.19
  -8  -8   2    0.26    0.16
   8   8   2   -0.08    0.25
  -9   8   2    0.42    0.22
   9   8  -2   -0.19    0.26
  -9  -8  -2    0.27    0.16
   9   8   2   -0.18    0.27
  -9  -8   2    0.14    0.18
  -9   8  -2    0.35    0.22
 -10  -8  -2    0.72    0.22
 -10   8   2    0.93    0.26
 -10  -8   2    1.33    0.25
   0   9   2    6.75    0.35
   0   9  -2    7.72    0.35
   0   9   2    6.71    0.34
   0   9  -2    7.33    0.36
  -1   9   2    1.41    0.16
   1   9  -2    1.22    0.16
   1   9  -2    1.66    0.18
  -1   9   2    1.48    0.18
   1   9   2    1.28    0.15
   1   9   2    1.14    0.17
  -1   9  -2    1.18    0.16
  -1   9  -2    1.21    0.17
   2   9  -2    0.71    0.12
  -2   9   2    0.77    0.14
   2   9  -2    0.77    0.16
  -2   9   2    0.82    0.15
   2   9   2    1.08    0.14
  -2   9  -2    0.79    0.14
  -2   9  -2    0.80    0.16
   2   9   2    1.11    0.17
  -3   9   2    6.65    0.36
   3   9  -2    6.06    0.35
  -3   9   2    6.51    0.33
   3   9  -2    5.98    0.30
   3   9   2    6.87    0.37
  -3   9  -2    5.79    0.33
   3   9   2    6.64    0.31
  -3   9  -2    6.20    0.35
  -4   9   2    3.48    0.29
   4   9  -2    2.89    0.30
  -4   9   2    3.34    0.27
  -4   9  -2    3.57    0.27
   4   9   2    3.93    0.32
  -4   9  -2    3.65    0.30
  -4  -9   2    3.28    0.21
  -5   9   2    9.83    0.45
   5   9  -2    9.57    0.49
  -5   9   2    9.73    0.49
   5   9   2    9.39    0.50
  -5  -9   2    9.51    0.39
  -5   9  -2    9.58    0.47
  -5   9  -2    8.53    0.47
  -6  -9  -2    0.52    0.13
   6   9  -2    0.55    0.22
  -6   9   2    0.60    0.18
  -6   9   2    0.64    0.19
  -6   9  -2    0.71    0.20
   6   9   2    0.49    0.23
  -6  -9   2    0.51    0.15
  -6   9  -2    0.57    0.19
   7   9  -2    1.88    0.29
  -7  -9  -2    1.59    0.20
  -7   9   2    1.66    0.23
  -7   9   2    1.84    0.26
  -7   9  -2    1.85    0.25
  -7  -9   2    2.09    0.22
  -7   9  -2    1.34    0.26
   7   9   2    1.73    0.31
  -8   9   2   -0.29    0.16
   8   9  -2   -0.26    0.23
  -8  -9  -2    0.17    0.15
  -8   9   2    0.11    0.19
   8  -9   2    0.43    0.21
  -8  -9   2    0.16    0.16
   8   9   2   -0.10    0.26
  -8   9  -2   -0.01    0.18
   9   9  -2   -0.09    0.26
  -9   9   2    0.92    0.24
  -9  -9  -2    0.46    0.20
   9   9   2    0.26    0.32
  -9  -9   2    0.66    0.21
  -9   9  -2    0.69    0.24
   0  10  -2    2.00    0.22
   0  10  -2    1.85    0.22
   0  10   2    2.26    0.23
   0  10   2    1.95    0.22
  -1  10   2    4.40    0.28
   1  10  -2    4.63    0.29
   1  10  -2    4.15    0.28
  -1  10   2    4.02    0.29
   1  10   2    4.51    0.28
  -1  10  -2    4.42    0.29
  -1  10  -2    4.19    0.29
   1  10   2    4.05    0.28
   2  10  -2    3.51    0.28
   2  10  -2    3.59    0.25
  -2  10   2    3.88    0.26
  -2  10   2    3.96    0.28
  -2  10  -2    3.47    0.28
   2  10   2    2.98    0.28
  -2  10  -2    3.30    0.28
   2  10   2    3.16    0.25
   3  10  -2    0.25    0.16
  -3  10   2    0.54    0.15
   3  10  -2    0.29    0.13
  -3  10   2    0.47    0.15
  -3  10  -2    0.49    0.16
   3  10   2    0.32    0.17
  -3  10  -2    0.46    0.15
   3  10   2    0.55    0.12
  -4  10   2    2.11    0.25
  -4  10   2    2.41    0.26
   4  10  -2    2.07    0.26
  -4  10  -2    2.42    0.27
   4  10   2    2.00    0.26
  -4  10  -2    2.05    0.25
   5  10  -2    4.25    0.40
  -5  10   2    4.79    0.35
  -5  10   2    4.96    0.34
  -5  10  -2    4.03    0.36
   5  10   2    5.32    0.40
  -5  10  -2    4.24    0.33
  -6  10   2    1.66    0.25
   6  10  -2    1.63    0.27
  -6  10   2    1.91    0.24
  -6  10  -2    1.57    0.24
  -6  10  -2    1.78    0.26
   6  10   2    1.78    0.30
   7  10  -2    0.87    0.26
  -7  10   2    0.86    0.21
  -7  10   2    1.19    0.24
  -7  10  -2    1.29    0.24
   7  10   2    0.98    0.28
  -7  10  -2    0.65    0.24
  -8  10   2    0.47    0.22
  -8  10   2    0.51    0.22
   8  10  -2    0.38    0.27
   8 -10   2    1.45    0.26
   8  10   2    0.52    0.29
  -8  10  -2    0.95    0.24
  -9  10   2    0.74    0.25
   9 -10   2    1.50    0.29
  -9  10  -2    0.53    0.25
   0  11   2    0.57    0.17
   0  11  -2    0.85    0.18
   0  11   2    0.36    0.16
   0  11  -2    0.68    0.18
  -1  11   2   18.95    0.79
  -1  11   2   19.89    0.74
   1  11  -2   20.46    0.77
   1  11  -2   19.59    0.77
  -1  11  -2   19.60    0.79
  -1  11  -2   19.79    0.75
   1  11   2   19.45    0.75
   1  11   2   19.76    0.77
  -2  11   2    0.18    0.15
   2  11  -2    0.10    0.15
  -2  11   2    0.17    0.14
   2  11  -2    0.03    0.13
   2  11   2    0.17    0.13
   2  11   2   -0.02    0.17
  -2  11  -2   -0.10    0.15
  -2  11  -2    0.16    0.15
  -3  11   2    0.44    0.17
  -3  11   2    0.48    0.17
   3  11  -2    0.45    0.18
   3  11   2    0.30    0.18
  -3  11  -2    0.33    0.17
  -3  11  -2    0.21    0.17
   3  11   2    0.40    0.13
  -4  11   2    0.12    0.16
   4  11  -2    0.21    0.19
  -4  11   2    0.18    0.16
  -4  11  -2    0.06    0.15
  -4  11  -2    0.06    0.18
   4  11   2    0.28    0.20
   5  11  -2    0.87    0.24
  -5  11   2    0.71    0.19
  -5  11   2    0.95    0.22
  -5  11  -2    0.83    0.21
  -5  11  -2    0.88    0.22
   5  11   2    0.76    0.24
  -6  11   2    0.37    0.18
  -6  11   2    0.27    0.18
   6  11  -2    0.04    0.22
   6  11   2    0.26    0.24
  -6  11  -2    0.17    0.20
  -6  11  -2    0.34    0.20
   7  11  -2   -0.25    0.21
  -7  11   2    0.08    0.19
  -7  11   2    0.34    0.20
   7  11   2   -0.10    0.26
  -7  11  -2    0.15    0.19
  -7  11  -2   -0.19    0.21
  -8  11   2    0.04    0.20
  -8  11   2   -0.08    0.21
   8  11  -2   -0.44    0.25
   8  11   2   -0.16    0.27
  -8  11  -2    0.16    0.21
   0  12   2    2.24    0.26
   0  12   2    2.88    0.31
   0  12  -2    2.90    0.29
   0  12  -2    3.10    0.30
  -1  12   2    3.82    0.30
   1  12  -2    3.38    0.30
   1  12  -2    3.97    0.34
  -1  12   2    3.39    0.30
  -1  12  -2    4.07    0.33
  -1  12  -2    3.43    0.31
   1  12   2    3.43    0.31
   1  12   2    3.21    0.29
   2  12  -2    2.87    0.27
   2  12  -2    2.91    0.30
  -2  12   2    2.92    0.29
  -2  12   2    3.21    0.30
   2  12   2    3.29    0.27
  -2  12  -2    2.98    0.29
  -2  12  -2    3.17    0.32
   2  12   2    2.95    0.31
  -3  12   2    0.98    0.19
   3  12  -2    0.79    0.22
  -3  12   2    0.67    0.19
   3  12   2    0.70    0.22
  -3  12  -2    0.63    0.21
  -3  12  -2    0.79    0.20
  -4  12   2    0.50    0.18
  -4  12   2    0.42    0.18
   4  12  -2    0.16    0.20
   4  12   2   -0.02    0.19
  -4  12  -2    0.22    0.18
  -4  12  -2    0.21    0.18
  -5  12   2    0.78    0.21
   5  12  -2    0.74    0.24
  -5  12   2    0.90    0.22
   5  12   2    0.45    0.24
  -5  12  -2    1.05    0.25
  -5  12  -2    0.92    0.22
  -6  12   2    0.09    0.19
  -6  12   2    0.11    0.19
   6  12  -2    0.04    0.21
  -6  12  -2    0.05    0.21
  -6  12  -2    0.28    0.19
   6  12   2   -0.20    0.23
   7  12  -2   -0.05    0.25
  -7  12   2    0.29    0.21
  -7  12   2    0.31    0.22
  -7  12  -2   -0.18    0.24
  -7  12  -2    0.46    0.22
   7  12   2    0.00    0.27
  -8  12   2    0.99    0.25
  -8  12   2    0.49    0.25
   0  13   2    4.02    0.35
   0  13  -2    4.26    0.36
   0  13  -2    4.18    0.33
   0  13   2    4.21    0.34
  -1  13   2    3.86    0.32
   1  13  -2    3.60    0.32
   1  13  -2    3.91    0.34
  -1  13   2    3.72    0.32
  -1  13  -2    4.05    0.36
  -1  13  -2    3.65    0.34
   1  13   2    3.66    0.32
   1  13   2    3.62    0.34
   2  13  -2    0.38    0.20
   2  13  -2    0.95    0.19
  -2  13   2    0.67    0.19
  -2  13   2    0.72    0.20
  -2  13  -2    0.87    0.21
   2  13   2    0.58    0.17
  -2  13  -2    0.71    0.20
   2  13   2    0.40    0.20
   3  13  -2    1.19    0.24
  -3  13   2    1.01    0.21
  -3  13   2    1.18    0.23
   3  13   2    1.05    0.25
  -3  13  -2    1.23    0.23
  -3  13  -2    1.11    0.24
  -4  13   2    0.68    0.21
   4  13  -2    0.84    0.24
  -4  13   2    0.52    0.20
  -4  13  -2    0.29    0.19
   4  13   2    0.31    0.21
  -4  13  -2    0.44    0.22
   5  13  -2    0.06    0.22
  -5  13   2    0.51    0.21
  -5  13   2    0.26    0.19
   5  13   2   -0.05    0.22
  -5  13  -2    0.45    0.22
  -5  13  -2    0.56    0.21
  -6  13   2    1.16    0.27
  -6  13   2    1.36    0.25
   6  13  -2    0.65    0.28
   6  13   2    1.10    0.29
  -6  13  -2    0.81    0.27
  -6  13  -2    1.33    0.26
  -7  13   2    0.41    0.23
  -7  13   2    0.19    0.22
   0  14  -2    1.38    0.25
   0  14  -2    1.42    0.26
   0  14   2    1.34    0.25
   0  14   2    1.40    0.25
   1  14  -2    0.89    0.23
   1  14  -2    0.88    0.21
  -1  14   2    1.04    0.23
  -1  14   2    1.20    0.23
   1  14   2    1.07    0.21
  -1  14  -2    1.16    0.24
   1  14   2    0.87    0.22
  -1  14  -2    0.44    0.20
   2  14  -2    0.73    0.24
  -2  14   2    0.96    0.23
  -2  14   2    0.99    0.23
   2  14   2    0.92    0.20
  -2  14  -2    0.87    0.22
  -2  14  -2    0.83    0.22
   2  14   2    1.05    0.24
  -3  14   2    0.25    0.18
  -3  14   2    0.01    0.18
   3  14  -2    0.30    0.21
  -3  14  -2    0.21    0.20
   3  14   2    0.03    0.19
  -3  14  -2    0.38    0.21
  -4  14   2    2.13    0.31
  -4  14   2    1.88    0.27
   4  14  -2    2.78    0.33
   4  14   2    1.76    0.30
  -4  14  -2    2.55    0.34
  -4  14  -2    2.31    0.29
   5  14  -2   -0.41    0.23
  -5  14   2    0.18    0.21
  -5  14   2    0.01    0.20
  -5  14  -2   -0.06    0.22
  -5  14  -2    0.07    0.20
   5  14   2   -0.16    0.22
  -6  14   2    0.26    0.22
  -6  14  -2    0.45    0.24
   0  15   2    3.65    0.36
   0  15  -2    2.86    0.36
   0  15   2    3.29    0.35
   0  15  -2    3.62    0.38
   1  15  -2    0.36    0.21
  -1  15   2    0.49    0.21
   1  15  -2    0.54    0.21
  -1  15   2    0.52    0.22
   1  15   2    0.28    0.21
  -1  15  -2    0.51    0.21
   1  15   2    0.36    0.19
  -1  15  -2    0.21    0.21
  -2  15   2    0.37    0.20
  -2  15   2    0.13    0.20
   2  15  -2    0.03    0.20
  -2  15  -2    0.11    0.21
  -2  15  -2    0.04    0.19
   2  15   2   -0.21    0.19
  -3  15   2    0.33    0.21
   3  15  -2    0.39    0.23
  -3  15   2    0.23    0.20
   3  15   2    0.15    0.22
  -3  15  -2    0.13    0.21
  -3  15  -2    0.21    0.22
  -4  15   2    1.11    0.27
  -4  15   2    1.06    0.26
   4  15  -2    0.79    0.26
  -4  15  -2    1.03    0.25
  -4  15  -2    0.82    0.26
   4  15   2    0.97    0.27
  -5  15   2    0.32    0.23
   0  16   2   -0.04    0.19
   0  16   2    0.08    0.23
   0  16  -2   -0.21    0.19
   0  16  -2    0.20    0.24
   1  16  -2    1.25    0.29
  -1  16   2    1.76    0.29
   1  16  -2    1.45    0.28
  -1  16   2    1.93    0.29
   1  16   2    1.71    0.28
  -1  16  -2    1.67    0.30
   1  16   2    1.50    0.29
  -1  16  -2    1.83    0.29
  -2  16   2    0.13    0.23
   2  16  -2    0.22    0.23
  -2  16   2    0.72    0.23
   2  16   2    0.22    0.25
  -2  16  -2   -0.05    0.22
  -2  16  -2    0.66    0.24
  -3  16   2    0.43    0.24
   0  17   2    1.82    0.31
   0  17  -2    1.89    0.33
   0   0   3   -0.12    0.04
  -1   0  -3   64.80    2.10
  -1   0  -3   75.20    1.90
   1   0   3   58.82    2.20
  -1   0   3   79.63    2.20
  -1   0   3   76.97    1.91
  -2   0   3    1.73    0.10
  -2   0   3    1.91    0.10
   2   0  -3    1.47    0.11
   3   0   3   38.31    1.25
  -3   0   3   39.83    1.10
  -3   0  -3   39.32    1.21
  -3   0  -3   38.76    1.09
  -3   0   3   39.72    1.23
  -4   0   3   20.01    0.66
   4   0   3   20.51    0.69
  -4   0   3   19.85    0.62
  -4   0  -3   21.23    0.69
  -4   0  -3   20.80    0.62
  -5   0   3   22.04    0.70
   5   0   3   22.05    0.76
  -5   0   3   22.12    0.73
   5   0  -3   22.15    0.76
  -5   0  -3   23.04    0.77
  -5   0  -3   22.37    0.69
   6   0  -3    3.42    0.26
   6   0   3    3.21    0.24
  -6   0   3    3.58    0.22
  -6   0  -3    3.32    0.21
  -6   0  -3    3.58    0.25
  -7   0   3    0.56    0.14
  -7   0  -3    1.03    0.15
   7   0  -3    0.59    0.17
   8   0   3    0.44    0.22
  -8   0   3    0.20    0.15
  -8   0  -3    0.16    0.15
   8   0  -3    0.46    0.19
   9   0  -3    3.81    0.40
   9   0   3    3.66    0.40
  -9   0  -3    2.85    0.29
  -9   0   3    4.35    0.34
 -10   0   3    0.07    0.17
  10   0   3    0.05    0.24
  10   0  -3    0.25    0.24
 -10   0  -3   -0.05    0.17
  11   0  -3    0.31    0.28
   0   1   3   28.61    1.09
   0  -1   3   34.76    1.10
   0   1   3   37.97    1.03
   0   1  -3   37.80    0.94
  -1   1   3   80.44    2.13
  -1  -1  -3   76.14    2.13
   1  -1   3   80.85    2.47
  -1   1   3   80.64    2.47
   1   1  -3   78.20    2.34
  -1   1   3   83.00    2.33
  -1   1  -3   83.22    2.13
  -1  -1   3   83.82    2.46
   1   1   3   71.09    2.47
  -1   1  -3   78.77    2.35
   1   1   3   80.15    2.35
  -2   1   3   24.41    0.75
  -2   1   3   24.84    0.70
   2   1  -3   25.19    0.77
  -2  -1  -3   24.86    0.70
  -2   1   3   24.67    0.80
   2  -1   3   24.40    0.81
   2   1   3   25.02    0.80
   2   1   3   24.62    0.78
  -2   1  -3   24.86    0.77
  -2   1  -3   24.51    0.70
  -2  -1   3   24.72    0.78
  -2  -1   3   24.40    0.70
   3   1  -3   83.69    2.48
  -3  -1  -3   80.92    2.25
  -3   1   3   84.26    2.47
  -3   1   3   81.81    2.25
  -3   1   3   82.66    2.59
   3  -1   3   85.23    2.60
  -3  -1   3   84.48    2.26
  -3   1  -3   85.47    2.26
   3   1   3   81.82    2.50
  -3  -1   3   80.85    2.56
   3   1   3   81.81    2.58
  -3   1  -3   85.46    2.50
  -4   1   3    3.71    0.20
  -4   1   3    4.14    0.19
   4   1  -3    3.81    0.21
   4  -1   3    3.76    0.21
  -4  -1  -3    3.70    0.18
  -4   1   3    3.89    0.18
  -4   1  -3    4.01    0.21
   4   1   3    3.89    0.21
  -4   1  -3    3.72    0.18
   4   1   3    3.41    0.23
  -4  -1   3    3.75    0.15
  -4  -1   3    4.03    0.19
  -5   1   3    2.43    0.18
   5   1  -3    2.80    0.23
   5  -1   3    3.16    0.21
  -5   1   3    2.60    0.16
  -5  -1  -3    2.61    0.18
  -5   1   3    2.76    0.19
  -5  -1   3    2.63    0.18
  -5   1  -3    3.12    0.21
   5   1   3    2.82    0.20
  -5  -1   3    2.63    0.12
   5   1   3    2.80    0.24
  -5   1  -3    3.21    0.18
  -6  -1  -3    0.59    0.11
  -6   1   3    0.73    0.13
   6   1  -3    0.53    0.16
  -6   1   3    0.61    0.14
   6  -1   3    0.55    0.13
  -6   1   3    0.63    0.09
   6   1   3    0.98    0.17
  -6  -1   3    0.56    0.11
  -6   1  -3    0.58    0.14
  -6   1  -3    0.62    0.12
  -7  -1  -3    0.52    0.13
   7   1  -3    0.48    0.18
  -7   1   3    0.27    0.13
  -7   1  -3    0.92    0.15
  -7  -1   3    0.29    0.13
  -7   1  -3    0.71    0.19
   7   1   3    0.53    0.19
  -8  -1  -3    2.60    0.25
   8   1  -3    3.08    0.36
  -8   1   3    2.45    0.25
   8  -1  -3    2.55    0.30
  -8  -1   3    2.41    0.26
   8   1   3    2.27    0.30
  -8   1  -3    2.65    0.26
  -9   1   3    2.21    0.24
   9   1  -3    1.64    0.29
   9  -1   3    1.76    0.30
  -9  -1  -3    1.75    0.24
   9   1   3    1.49    0.30
  -9   1  -3    1.77    0.25
   9  -1  -3    1.93    0.28
  -9  -1   3    1.97    0.24
 -10   1   3    0.81    0.21
 -10  -1  -3    0.32    0.19
  10   1  -3    1.10    0.29
  10  -1   3    1.17    0.30
 -10   1  -3    0.94    0.22
  10   1   3    0.64    0.27
  10  -1  -3    0.97    0.26
 -10  -1   3    0.66    0.21
  11   1  -3   -0.23    0.24
  11  -1  -3    0.41    0.27
   0  -2  -3    3.92    0.13
   0   2  -3    4.08    0.14
   0   2  -3    3.84    0.15
   0  -2   3    3.62    0.18
   0   2   3    4.22    0.15
   0   2   3    4.09    0.17
   1  -2   3  152.03    4.73
   1   2  -3  153.69    4.50
  -1   2   3  157.12    4.49
  -1  -2  -3  155.00    4.07
   1   2  -3  149.04    4.07
  -1   2   3  154.57    4.73
   1   2   3  154.29    4.51
  -1   2  -3  151.08    4.50
  -1   2  -3  151.29    4.07
  -1  -2   3  155.10    4.71
   1   2   3  153.20    4.72
  -2   2   3   56.35    1.62
  -2   2   3   55.80    1.48
  -2   2   3   55.17    1.71
  -2  -2  -3   53.98    1.48
   2   2  -3   54.67    1.63
   2  -2   3   52.37    1.72
  -2   2  -3   53.20    1.64
   2   2   3   53.28    1.70
   2   2   3   54.63    1.65
  -2   2  -3   52.27    1.47
  -2  -2   3   55.66    1.69
  -2  -2   3   54.48    1.48
  -3   2   3   10.23    0.35
  -3   2   3   10.51    0.37
   3  -2   3   11.12    0.41
  -3   2   3   10.45    0.39
  -3  -2  -3   10.92    0.35
   3   2   3   10.95    0.42
   3   2   3   11.28    0.38
  -3  -2   3   10.59    0.36
  -3   2  -3   11.27    0.40
  -3  -2   3   11.50    0.35
  -3   2  -3   10.84    0.35
  -4  -2  -3    7.70    0.30
   4  -2   3    7.63    0.34
  -4   2   3    8.51    0.30
  -4   2   3    8.55    0.32
  -4   2   3    8.70    0.32
   4   2  -3    8.64    0.36
  -4  -2   3    8.65    0.31
   4   2   3    7.85    0.36
   4   2   3    7.80    0.31
  -4   2  -3    7.89    0.33
  -4   2  -3    7.76    0.30
  -5  -2  -3    1.94    0.16
  -5   2   3    2.21    0.18
   5   2  -3    2.15    0.23
  -5   2   3    2.05    0.15
   5  -2   3    1.69    0.18
  -5   2   3    1.88    0.16
  -5  -2   3    2.11    0.17
   5   2   3    2.07    0.23
  -5   2  -3    2.27    0.19
   5   2   3    1.86    0.15
  -5   2  -3    1.81    0.15
  -6  -2  -3    4.01    0.23
   6  -2   3    4.14    0.26
  -6   2   3    3.64    0.24
   6   2  -3    3.89    0.31
  -6   2   3    4.05    0.26
  -6   2   3    3.97    0.22
  -6   2  -3    4.02    0.23
  -6   2  -3    4.30    0.27
  -6  -2   3    3.83    0.23
   6   2   3    5.00    0.32
  -7   2   3    1.82    0.21
  -7   2   3    1.62    0.19
   7   2  -3    1.24    0.22
  -7  -2  -3    1.52    0.18
   7   2   3    1.02    0.23
  -7  -2   3    1.24    0.18
  -7   2  -3    1.58    0.18
  -7   2  -3    1.69    0.21
  -8   2   3    5.19    0.34
  -8  -2  -3    5.04    0.35
   8   2  -3    5.22    0.43
  -8   2  -3    4.51    0.31
  -8   2  -3    4.78    0.37
   8   2   3    5.56    0.46
  -8  -2   3    5.04    0.33
  -9  -2  -3    0.69    0.21
   9   2  -3    0.62    0.25
  -9   2   3    0.72    0.19
   9   2   3    0.94    0.27
   9  -2  -3    0.60    0.21
  -9  -2   3    1.22    0.21
  -9   2  -3    0.73    0.20
  -9   2  -3    0.63    0.23
 -10   2   3    0.26    0.18
  10  -2   3    0.69    0.27
 -10  -2  -3    0.55    0.21
  10   2  -3    0.18    0.26
  10   2   3    0.38    0.30
  10  -2  -3    0.58    0.23
 -10  -2   3    0.35    0.20
 -10   2  -3    0.44    0.20
  11   2  -3    0.29    0.30
  11  -2  -3    0.70    0.28
   0   3  -3  196.39    5.84
   0  -3   3  198.17    6.13
   0   3   3  198.74    6.13
   0   3   3  199.50    5.84
   0  -3  -3  204.44    5.28
   0   3  -3  197.72    5.28
  -1   3   3  183.17    5.34
  -1  -3  -3  183.35    4.83
  -1   3   3  185.68    5.62
   1   3  -3  178.18    4.84
   1   3  -3  179.47    5.35
   1  -3   3  184.63    5.62
  -1   3  -3  177.10    5.36
   1   3   3  183.74    5.36
   1  -3  -3  184.02    4.85
  -1  -3   3  186.23    5.61
   1   3   3  182.49    5.61
  -1   3  -3  178.82    4.83
  -2   3   3   70.78    1.92
  -2   3   3   70.53    2.12
  -2  -3  -3   72.57    1.92
  -2   3   3   69.43    2.24
   2   3  -3   70.63    2.14
  -2  -3   3   72.35    2.21
  -2   3  -3   71.27    2.14
   2   3   3   73.48    2.22
   2   3   3   72.72    2.15
  -2   3  -3   70.80    1.93
  -2  -3   3   70.39    1.94
   3  -3   3   48.13    1.55
  -3   3   3   49.20    1.54
  -3  -3  -3   48.02    1.33
  -3   3   3   49.17    1.46
   3   3  -3   47.30    1.48
  -3   3   3   48.60    1.33
  -3   3  -3   46.85    1.48
  -3  -3   3   47.70    1.49
  -3  -3   3   47.36    1.34
  -3   3  -3   46.91    1.33
   3   3   3   47.73    1.49
   3   3   3   48.45    1.51
  -4   3   3   21.77    0.68
  -4   3   3   22.24    0.78
  -4   3   3   22.90    0.74
   4  -3   3   23.20    0.79
   4   3  -3   24.02    0.78
  -4  -3  -3   21.98    0.68
   4   3   3   22.15    0.73
  -4   3  -3   22.83    0.68
  -4  -3   3   22.89    0.69
  -4   3  -3   22.91    0.76
   4   3   3   22.59    0.79
  -5  -3  -3    0.08    0.08
  -5   3   3    0.11    0.08
   5  -3   3    0.03    0.11
  -5   3   3    0.02    0.09
  -5   3   3    0.07    0.08
   5   3  -3   -0.01    0.13
  -5  -3   3    0.04    0.08
  -5   3  -3    0.03    0.08
   5   3   3    0.11    0.15
   5   3   3    0.18    0.06
  -5   3  -3    0.14    0.10
   6  -3   3    0.60    0.14
  -6   3   3    0.44    0.13
  -6   3   3    0.67    0.12
  -6  -3  -3    0.68    0.12
  -6   3   3    0.58    0.11
   6   3  -3    0.56    0.18
  -6  -3   3    0.58    0.13
  -6   3  -3    0.61    0.14
   6   3   3    0.49    0.19
  -6   3  -3    0.54    0.12
   7   3  -3    0.49    0.20
   7  -3   3    0.24    0.17
  -7   3   3    0.21    0.14
  -7  -3  -3    0.31    0.14
  -7   3   3    0.44    0.15
   7   3   3    0.26    0.22
  -7   3  -3    0.45    0.13
  -7  -3   3    0.14    0.14
  -7   3  -3    0.43    0.15
   8   3  -3   10.99    0.59
  -8   3   3   11.16    0.53
  -8  -3  -3   11.78    0.49
  -8   3   3   12.01    0.50
  -8  -3   3   11.32    0.50
   8   3   3   11.09    0.60
  -8   3  -3   10.57    0.49
  -8   3  -3   10.02    0.53
  -9   3   3    1.29    0.21
  -9  -3  -3    0.96    0.22
   9   3  -3    0.62    0.26
  -9   3   3    1.08    0.25
  -9  -3   3    1.03    0.21
  -9   3  -3    1.00    0.22
  -9   3  -3    1.15    0.25
   9   3   3    1.43    0.30
  10   3  -3   -0.01    0.24
 -10  -3  -3    0.04    0.18
 -10   3   3    0.00    0.17
  10   3   3    0.27    0.28
  10  -3  -3    0.67    0.24
 -10  -3   3    0.37    0.20
 -10   3  -3   -0.20    0.25
 -10   3  -3    0.42    0.20
  11   3  -3    0.00    0.29
  11  -3  -3    0.70    0.28
   0   4   3  127.99    3.82
   0  -4  -3  129.13    3.42
   0   4  -3  128.36    3.82
   0   4  -3  132.71    4.01
   0   4  -3  130.41    3.44
   0   4   3  127.67    4.01
  -1   4   3   57.67    1.73
   1   4  -3   57.81    1.55
  -1  -4  -3   55.66    1.54
   1   4  -3   57.78    1.74
  -1   4   3   57.94    1.83
  -1   4  -3   58.41    1.83
   1  -4  -3   58.90    1.53
  -1  -4   3   58.81    1.81
   1   4   3   57.16    1.81
  -1   4  -3   56.38    1.74
   1   4   3   56.08    1.74
  -1   4  -3   57.55    1.55
  -2   4   3   54.85    1.52
  -2  -4  -3   54.69    1.52
  -2   4   3   55.26    1.79
   2   4  -3   56.86    1.71
  -2   4   3   56.31    1.69
   2   4   3   54.37    1.71
  -2  -4   3   58.61    1.76
   2   4   3   55.74    1.77
  -2   4  -3   56.99    1.53
  -2  -4   3   55.32    1.54
  -2   4  -3   57.90    1.80
  -2   4  -3   56.80    1.71
   3   4  -3   29.06    0.93
  -3   4   3   28.81    0.91
  -3   4   3   29.48    0.97
  -3  -4  -3   27.64    0.82
  -3   4   3   28.85    0.81
   3   4   3   28.27    0.94
  -3  -4   3   28.81    0.83
  -3   4  -3   28.86    0.97
   3   4   3   28.38    0.92
  -3   4  -3   28.21    0.82
  -3  -4   3   29.02    0.91
  -3   4  -3   28.07    0.92
  -4   4   3    6.27    0.27
  -4  -4  -3    4.94    0.23
  -4   4   3    6.45    0.24
  -4   4   3    6.05    0.28
   4   4  -3    5.87    0.30
   4   4   3    5.48    0.32
  -4  -4   3    6.27    0.26
  -4   4  -3    5.11    0.27
  -4   4  -3    5.15    0.23
   4   4   3    5.43    0.22
  -5   4   3   20.40    0.74
  -5  -4  -3   19.72    0.65
  -5   4   3   19.98    0.64
  -5   4   3   20.57    0.71
   5  -4   3   20.97    0.75
   5   4  -3   20.69    0.75
   5   4   3   20.59    0.77
  -5  -4   3   21.21    0.67
  -5   4  -3   20.58    0.73
  -5   4  -3   20.67    0.65
  -6   4   3    4.98    0.28
  -6  -4  -3    4.56    0.26
   6   4  -3    5.36    0.36
   6  -4   3    4.71    0.31
  -6   4   3    4.58    0.27
  -6   4   3    4.24    0.24
  -6   4  -3    4.96    0.29
  -6  -4   3    4.75    0.27
  -6   4  -3    4.60    0.26
   6   4   3    4.55    0.36
   7   4  -3    0.09    0.19
  -7  -4  -3    0.07    0.13
  -7   4   3    0.10    0.14
   7  -4   3   -0.23    0.16
  -7   4   3    0.02    0.11
  -7   4   3   -0.22    0.13
  -7   4  -3    0.03    0.12
  -7  -4   3   -0.10    0.14
  -7   4  -3    0.27    0.15
   7   4   3    0.18    0.21
   8   4  -3    0.66    0.23
  -8   4   3    0.56    0.19
  -8   4   3    0.40    0.15
  -8  -4  -3    0.37    0.17
  -8   4  -3    0.45    0.16
  -8  -4   3    0.64    0.18
  -8   4  -3    0.46    0.19
   8   4   3    0.33    0.25
  -9  -4  -3    1.38    0.23
  -9   4   3    1.17    0.25
  -9   4   3    1.30    0.21
   9   4  -3    1.05    0.29
  -9   4  -3    1.39    0.22
  -9  -4   3    1.71    0.25
   9   4   3    1.17    0.31
  -9   4  -3    1.09    0.25
  10   4  -3    0.65    0.28
 -10   4   3    1.08    0.23
 -10  -4  -3    0.94    0.23
 -10   4  -3    1.22    0.23
 -10   4  -3    0.92    0.27
 -10  -4   3    1.29    0.23
  10   4   3    1.01    0.33
  11   4  -3   -0.20    0.27
  11  -4  -3    0.53    0.27
   0   5  -3    1.12    0.11
   0   5   3    0.89    0.10
   0   5  -3    1.12    0.11
   0   5   3    0.99    0.11
   0   5  -3    1.29    0.09
  -1   5   3   77.79    2.50
   1   5  -3   77.56    2.37
   1   5  -3   76.21    2.12
  -1  -5  -3   81.01    2.11
  -1   5   3   75.38    2.36
   1   5  -3   75.91    2.47
  -1   5  -3   83.51    2.50
   1   5   3   81.16    2.48
   1   5   3   80.86    2.38
   1  -5  -3   78.58    2.10
  -1   5  -3   79.26    2.12
  -1   5  -3   80.44    2.38
  -2   5   3   19.83    0.66
  -2   5   3   19.82    0.71
   2   5  -3   20.64    0.68
  -2   5   3   19.71    0.57
  -2  -5  -3   20.27    0.58
   2   5   3   20.74    0.69
  -2  -5   3   19.54    0.67
  -2  -5   3   19.46    0.59
   2   5   3   20.82    0.68
  -2   5  -3   20.86    0.68
  -2   5  -3   20.03    0.58
  -2   5  -3   20.41    0.71
  -3   5   3   67.74    2.21
  -3  -5  -3   66.09    1.88
   3   5  -3   71.13    2.11
  -3   5   3   67.94    1.87
  -3   5   3   68.52    2.09
  -3   5  -3   69.27    2.21
  -3  -5   3   71.15    1.90
   3   5   3   66.45    2.12
  -3   5  -3   71.40    1.89
  -3   5  -3   70.85    2.11
  -3  -5   3   70.75    2.16
   3   5   3   67.30    2.16
  -4   5   3   31.72    1.09
   4   5  -3   32.24    1.05
  -4   5   3   31.17    0.92
  -4   5   3   32.12    1.03
  -4  -5  -3   31.93    0.93
   4   5   3   31.53    1.07
   4   5   3   31.97    1.02
  -4   5  -3   31.92    1.05
  -4   5  -3   32.47    0.93
  -4  -5   3   32.39    1.01
  -4  -5   3   30.89    0.94
  -4   5  -3   32.55    1.09
   5   5  -3    2.28    0.23
  -5   5   3    2.45    0.17
  -5   5   3    2.24    0.19
  -5  -5  -3    2.60    0.17
  -5   5   3    2.34    0.19
   5   5   3    1.99    0.24
  -5   5  -3    2.59    0.21
  -5   5  -3    2.38    0.17
  -5  -5   3    2.24    0.19
   6  -5   3   14.38    0.61
  -6  -5  -3   15.03    0.53
  -6   5   3   15.55    0.58
  -6   5   3   14.91    0.52
   6   5  -3   15.17    0.64
  -6   5   3   15.66    0.60
   6   5   3   14.67    0.65
  -6   5  -3   14.87    0.60
  -6   5  -3   14.30    0.52
  -6  -5   3   14.66    0.54
  -7   5   3    4.84    0.30
   7   5  -3    3.92    0.37
  -7   5   3    4.01    0.28
   7  -5   3    3.99    0.33
  -7  -5  -3    4.65    0.30
  -7   5   3    4.47    0.32
  -7   5  -3    4.67    0.33
  -7   5  -3    4.63    0.29
   7   5   3    4.32    0.41
  -7  -5   3    4.23    0.31
  -8   5   3    1.99    0.24
  -8   5   3    1.99    0.22
  -8  -5  -3    1.66    0.22
   8   5  -3    1.74    0.29
  -8   5  -3    1.66    0.25
  -8  -5   3    1.70    0.22
  -8   5  -3    1.86    0.22
   8   5   3    1.42    0.31
  -9   5   3    3.46    0.35
  -9   5   3    3.35    0.29
  -9  -5  -3    3.27    0.33
   9   5  -3    2.34    0.33
   9   5   3    2.84    0.38
  -9   5  -3    2.70    0.28
  -9   5  -3    3.01    0.34
  -9  -5   3    3.12    0.33
  10   5  -3   -0.28    0.27
 -10  -5  -3   -0.12    0.19
 -10   5   3    0.17    0.24
 -10   5   3    0.28    0.19
  10   5   3    0.12    0.30
 -10   5  -3    0.33    0.20
 -10  -5   3    0.48    0.21
 -10   5  -3    0.40    0.23
   0   6  -3    0.28    0.09
   0   6  -3    0.30    0.08
   0   6   3    0.41    0.09
   0   6   3    0.35    0.09
   0   6  -3    0.35    0.06
   1   6  -3   94.10    2.82
  -1   6   3   93.80    2.96
   1   6  -3   96.07    2.51
   1   6  -3   97.19    2.94
  -1   6   3   93.55    2.81
  -1  -6  -3   92.53    2.49
  -1   6  -3   92.61    2.82
  -1   6  -3   94.11    2.96
  -1   6  -3   92.07    2.50
   1   6   3   91.19    2.81
   1   6   3   92.99    2.94
   2   6  -3   22.36    0.81
  -2   6   3   23.65    0.86
  -2  -6  -3   24.86    0.69
  -2   6   3   23.36    0.68
  -2   6   3   23.65    0.80
  -2   6  -3   25.20    0.70
  -2   6  -3   24.41    0.81
   2   6   3   26.28    0.83
   2   6   3   26.67    0.83
  -2   6  -3   24.26    0.86
  -3   6   3   27.13    0.94
  -3   6   3   26.77    0.88
   3   6  -3   26.41    0.90
  -3   6   3   27.03    0.76
  -3  -6  -3   26.50    0.77
   3   6   3   27.00    0.89
  -3   6  -3   26.74    0.89
  -3   6  -3   26.52    0.77
  -3  -6   3   27.06    0.79
  -3   6  -3   27.24    0.94
  -3  -6   3   27.09    0.88
   3   6   3   25.88    0.91
  -4  -6  -3    8.75    0.34
  -4   6   3    8.85    0.38
   4   6  -3   10.15    0.42
  -4   6   3    8.84    0.41
  -4   6   3    8.86    0.32
   4   6   3    9.03    0.43
  -4   6  -3    9.78    0.42
  -4   6  -3    9.22    0.33
  -4  -6   3    9.57    0.35
  -4   6  -3    9.40    0.40
   4   6   3    9.25    0.35
  -5  -6  -3    1.07    0.13
  -5   6   3    0.87    0.14
  -5   6   3    0.83    0.11
  -5   6   3    0.77    0.14
  -5   6  -3    1.05    0.13
  -5   6  -3    0.97    0.15
   5   6   3    0.91    0.20
  -5   6  -3    0.92    0.16
  -6   6   3    0.22    0.11
   6   6  -3    0.22    0.19
  -6  -6  -3    0.37    0.13
  -6   6   3    0.33    0.14
  -6   6   3    0.39    0.14
  -6  -6   3    0.22    0.14
  -6   6  -3    0.11    0.11
  -6   6  -3    0.13    0.14
   6   6   3    0.17    0.22
  -7   6   3    0.79    0.17
  -7  -6  -3    0.86    0.17
  -7   6   3    0.79    0.18
  -7   6   3    0.57    0.15
   7  -6   3    0.93    0.21
   7   6  -3    0.43    0.24
   7   6   3    0.54    0.24
  -7   6  -3    0.62    0.19
  -7  -6   3    0.82    0.18
  -7   6  -3    0.79    0.15
  -8   6   3    0.29    0.18
   8   6  -3    0.26    0.23
  -8   6   3    0.51    0.16
   8  -6   3    0.71    0.20
  -8  -6  -3    0.39    0.17
   8   6   3    0.63    0.29
  -8   6  -3    0.27    0.15
  -8  -6   3    0.37    0.18
  -8   6  -3    0.45    0.19
   9   6  -3    0.06    0.24
  -9  -6  -3    0.63    0.19
  -9   6   3    0.60    0.18
  -9   6   3    0.29    0.20
   9   6   3    0.02    0.29
  -9  -6   3    0.30    0.18
  -9   6  -3    0.45    0.18
  -9   6  -3    0.13    0.20
  10   6  -3   -0.33    0.26
 -10  -6  -3    0.23    0.19
 -10   6   3    0.10    0.22
 -10   6   3   -0.01    0.16
 -10  -6   3    0.39    0.21
 -10   6  -3    0.29    0.19
  10   6   3   -0.28    0.32
 -10   6  -3    0.04    0.20
   0   7  -3   32.15    1.09
   0   7  -3   32.33    1.13
   0   7   3   35.46    1.15
   0   7   3   36.00    1.09
   0   7  -3   33.40    0.93
  -1   7   3    0.98    0.13
   1   7  -3    0.97    0.12
   1   7  -3    0.81    0.13
  -1   7   3    0.97    0.12
   1   7  -3    0.94    0.09
  -1  -7  -3    0.69    0.06
  -1   7  -3    0.88    0.08
   1   7   3    0.91    0.13
  -1   7  -3    0.91    0.13
   1   7   3    0.70    0.11
  -1   7  -3    0.85    0.13
  -2   7   3    2.87    0.20
   2   7  -3    3.37    0.16
   2   7  -3    3.59    0.20
  -2   7   3    2.85    0.21
   2   7  -3    3.77    0.23
  -2  -7  -3    2.92    0.14
   2   7   3    2.67    0.22
  -2   7  -3    2.93    0.22
  -2   7  -3    3.05    0.21
   2   7   3    2.49    0.19
  -2   7  -3    2.84    0.14
  -3   7   3    4.19    0.26
   3   7  -3    3.58    0.26
  -3  -7  -3    4.26    0.19
  -3   7   3    3.71    0.16
  -3   7   3    4.23    0.23
  -3   7  -3    3.53    0.23
  -3  -7   3    3.59    0.21
   3   7   3    4.66    0.28
  -3  -7   3    3.62    0.20
  -3   7  -3    3.38    0.17
   3   7   3    4.22    0.21
  -3   7  -3    3.63    0.25
  -4  -7  -3   14.02    0.46
   4   7  -3   13.43    0.57
  -4   7   3   13.79    0.44
  -4   7   3   13.81    0.57
  -4   7   3   13.88    0.52
  -4   7  -3   13.73    0.57
  -4   7  -3   13.15    0.54
   4   7   3   14.08    0.58
  -4   7  -3   14.08    0.45
   4   7   3   14.45    0.50
  -4  -7   3   13.52    0.47
  -5  -7  -3    7.66    0.32
  -5   7   3    7.37    0.37
  -5   7   3    7.51    0.31
   5   7  -3    7.32    0.41
  -5   7   3    7.86    0.40
  -5   7  -3    8.19    0.32
  -5  -7   3    7.80    0.34
  -5   7  -3    7.48    0.40
  -5   7  -3    7.77    0.39
   5   7   3    7.11    0.43
  -6  -7  -3    0.15    0.12
  -6   7   3    0.20    0.14
  -6   7   3    0.32    0.15
  -6   7   3    0.01    0.12
   6   7  -3    0.33    0.20
  -6   7  -3    0.20    0.11
  -6   7  -3    0.21    0.15
   6   7   3    0.19    0.23
  -6  -7   3    0.03    0.13
  -7   7   3    1.84    0.23
   7  -7   3    2.09    0.26
  -7   7   3    1.54    0.22
  -7   7   3    1.62    0.19
   7   7  -3    1.61    0.28
  -7  -7  -3    1.66    0.20
  -7  -7   3    1.78    0.21
   7   7   3    1.55    0.29
  -7   7  -3    1.89    0.24
  -7   7  -3    2.24    0.22
   8  -7   3    0.59    0.21
  -8   7   3    0.21    0.17
   8   7  -3   -0.07    0.24
  -8  -7  -3    0.34    0.16
   8   7   3   -0.17    0.25
  -8   7  -3    0.02    0.14
  -8   7  -3    0.04    0.17
  -8  -7   3    0.27    0.16
  -9   7   3    5.99    0.43
  -9  -7  -3    6.87    0.41
   9   7  -3    5.04    0.48
  -9   7  -3    6.15    0.46
  -9   7  -3    6.30    0.39
  -9  -7   3    6.49    0.41
   9   7   3    6.35    0.58
 -10  -7  -3    0.09    0.17
  10   7  -3   -0.35    0.29
 -10   7  -3    0.23    0.23
 -10  -7   3    0.17    0.19
   0   8   3   29.61    1.02
   0   8  -3   29.52    0.82
   0   8   3   29.20    0.97
   0   8  -3   29.69    1.03
   0   8  -3   29.81    0.99
   1   8  -3   10.48    0.44
   1   8  -3    9.94    0.44
  -1   8   3   11.58    0.44
  -1   8   3   11.50    0.47
   1   8  -3   10.19    0.34
   1   8   3   11.29    0.44
  -1   8  -3   10.57    0.46
   1   8   3   11.10    0.45
  -1   8  -3   10.60    0.44
  -1   8  -3   10.36    0.33
  -2   8   3    0.42    0.12
   2   8  -3    0.43    0.13
   2   8  -3    0.29    0.08
  -2   8   3    0.52    0.12
   2   8  -3    0.33    0.10
  -2   8  -3    0.26    0.06
   2   8   3    0.63    0.11
  -2   8  -3    0.23    0.11
  -2   8  -3    0.54    0.13
   2   8   3    0.71    0.14
   3   8  -3   16.58    0.64
  -3   8   3   16.90    0.63
  -3  -8  -3   17.73    0.52
  -3   8   3   17.15    0.67
  -3   8  -3   17.01    0.64
  -3   8  -3   17.37    0.67
  -3  -8   3   16.12    0.54
  -3   8  -3   16.95    0.52
   3   8   3   17.41    0.66
   3   8   3   17.65    0.62
  -3  -8   3   16.72    0.61
  -4   8   3    9.22    0.41
  -4   8   3    8.87    0.43
   4   8  -3    9.50    0.44
  -4  -8  -3    9.00    0.34
   4   8   3    8.55    0.44
  -4   8  -3    9.51    0.45
  -4   8  -3    8.79    0.33
  -4   8  -3    9.00    0.43
  -4  -8   3    8.78    0.36
  -5  -8  -3    0.74    0.12
  -5   8   3    0.61    0.16
   5   8  -3    0.61    0.19
  -5   8   3    0.41    0.15
   5   8   3    0.68    0.22
  -5  -8   3    0.49    0.13
  -5   8  -3    0.56    0.12
  -5   8  -3    0.60    0.16
  -5   8  -3    0.64    0.17
   6   8  -3    1.34    0.24
  -6   8   3    1.04    0.20
  -6  -8  -3    1.33    0.17
  -6   8   3    1.12    0.20
  -6  -8   3    0.99    0.18
  -6   8  -3    1.18    0.16
   6   8   3    0.82    0.25
  -6   8  -3    1.07    0.20
  -6   8  -3    0.95    0.21
   7  -8   3    3.84    0.36
  -7   8   3    3.38    0.31
  -7   8   3    3.38    0.31
  -7  -8  -3    3.53    0.27
   7   8  -3    2.68    0.32
  -7   8  -3    3.09    0.31
  -7  -8   3    3.31    0.29
   7   8   3    3.18    0.36
  -8  -8  -3    0.29    0.15
  -8   8   3    0.15    0.17
  -8   8   3    0.23    0.17
   8   8  -3    0.02    0.24
   8  -8   3    0.67    0.22
   8   8   3    0.01    0.27
  -8  -8   3    0.25    0.17
  -8   8  -3    0.27    0.19
  -9  -8  -3    0.50    0.19
  -9   8   3    0.47    0.22
   9   8  -3   -0.22    0.27
  -9   8  -3    0.68    0.24
  -9  -8   3    0.14    0.17
   9   8   3   -0.22    0.30
 -10  -8  -3    0.48    0.20
 -10  -8   3    0.32    0.23
   0   9   3    3.31    0.23
   0   9   3    3.18    0.24
   0   9  -3    3.87    0.26
   0   9  -3    3.82    0.26
   1   9  -3    4.02    0.26
  -1   9   3    3.83    0.26
   1   9  -3    3.80    0.25
  -1   9   3    3.75    0.24
   1   9   3    3.79    0.25
  -1   9  -3    3.75    0.26
  -1   9  -3    3.76    0.27
   1   9   3    4.08    0.27
  -2   9   3    1.86    0.20
   2   9  -3    1.98    0.18
  -2   9   3    2.28    0.21
   2   9  -3    1.68    0.19
  -2   9  -3    1.37    0.18
   2   9   3    1.58    0.17
   2   9   3    1.80    0.20
  -2   9  -3    1.67    0.20
   3   9  -3    0.14    0.09
  -3   9   3    0.12    0.12
   3   9  -3   -0.12    0.13
  -3   9   3    0.13    0.11
  -3   9  -3   -0.01    0.12
   3   9   3    0.10    0.09
   3   9   3    0.07    0.15
  -3   9  -3    0.05    0.12
   4   9  -3    5.51    0.36
  -4   9   3    5.85    0.33
  -4   9   3    5.89    0.36
  -4   9  -3    4.80    0.34
   4   9   3    4.82    0.36
  -4   9  -3    5.26    0.33
  -4  -9   3    5.42    0.27
  -5   9   3    0.85    0.18
   5   9  -3    1.01    0.21
  -5   9   3    0.92    0.19
  -5   9  -3    0.98    0.21
   5   9   3    1.00    0.24
  -5  -9   3    0.93    0.16
  -5   9  -3    0.96    0.20
   6   9  -3    2.70    0.30
  -6   9   3    3.16    0.28
  -6   9   3    3.17    0.31
   6   9   3    2.80    0.34
  -6  -9   3    2.99    0.26
  -6   9  -3    2.80    0.31
  -6   9  -3    3.16    0.30
  -7   9   3    1.52    0.22
  -7   9   3    1.51    0.24
   7   9  -3    1.44    0.27
   7   9   3    1.86    0.31
  -7   9  -3    1.77    0.26
  -7  -9   3    1.48    0.21
   8   9  -3    0.26    0.25
  -8   9   3    0.45    0.20
  -8   9   3    0.15    0.20
   8  -9   3    1.01    0.24
  -8  -9   3    0.41    0.17
  -8   9  -3    0.30    0.20
   8   9   3    0.09    0.29
  -9   9   3    0.81    0.23
   9   9  -3    0.21    0.27
   9   9   3   -0.17    0.29
  -9   9  -3    0.63    0.23
  -9  -9   3    0.69    0.22
   0  10   3    0.61    0.14
   0  10   3    0.50    0.14
   0  10  -3    0.32    0.14
   0  10  -3    0.32    0.14
   1  10  -3   17.26    0.67
  -1  10   3   16.75    0.69
   1  10  -3   17.59    0.66
  -1  10   3   17.00    0.65
  -1  10  -3   17.73    0.70
   1  10   3   17.10    0.67
  -1  10  -3   17.32    0.66
   1  10   3   16.33    0.65
   2  10  -3   18.26    0.71
  -2  10   3   18.78    0.70
  -2  10   3   19.17    0.75
   2  10  -3   18.46    0.70
   2  10   3   18.88    0.72
  -2  10  -3   17.80    0.74
  -2  10  -3   18.52    0.71
   2  10   3   18.61    0.71
   3  10  -3    2.04    0.24
  -3  10   3    2.04    0.24
  -3  10   3    1.86    0.23
   3  10   3    1.26    0.16
  -3  10  -3    1.45    0.20
   3  10   3    1.19    0.21
  -3  10  -3    1.20    0.20
  -4  10   3    9.52    0.46
   4  10  -3   10.07    0.51
  -4  10   3   10.20    0.51
  -4  10  -3   10.43    0.49
  -4  10  -3   10.93    0.53
   4  10   3   10.32    0.52
  -5  10   3    0.30    0.17
   5  10  -3    0.19    0.20
  -5  10   3    0.26    0.17
  -5  10  -3    0.34    0.18
   5  10   3    0.06    0.21
  -5  10  -3    0.24    0.16
   6  10  -3    0.11    0.22
  -6  10   3    0.30    0.18
  -6  10   3    0.41    0.18
  -6  10  -3    0.10    0.19
  -6  10  -3    0.16    0.18
   6  10   3    0.41    0.23
  -7  10   3    0.73    0.20
  -7  10   3    0.74    0.21
   7  10  -3    0.53    0.25
  -7  10  -3    0.45    0.21
   7  10   3    0.54    0.26
  -8  10   3    0.38    0.21
  -8  10   3    0.05    0.19
   8  10  -3   -0.24    0.25
   8 -10   3    0.89    0.24
   8  10   3    0.19    0.28
  -8  10  -3    0.08    0.20
   9 -10   3    1.79    0.31
   0  11   3    3.24    0.29
   0  11   3    2.45    0.27
   0  11  -3    2.72    0.29
   0  11  -3    3.53    0.28
  -1  11   3    6.00    0.34
   1  11  -3    5.08    0.34
   1  11  -3    5.73    0.35
  -1  11   3    5.38    0.37
  -1  11  -3    4.75    0.33
  -1  11  -3    5.09    0.36
   1  11   3    4.54    0.33
   1  11   3    5.04    0.35
   2  11  -3    0.22    0.17
   2  11  -3    0.16    0.14
  -2  11   3    0.45    0.15
  -2  11   3    0.41    0.16
  -2  11  -3    0.32    0.16
  -2  11  -3    0.37    0.17
   2  11   3    0.35    0.18
   2  11   3    0.35    0.15
   3  11  -3    0.91    0.21
  -3  11   3    0.73    0.18
  -3  11   3    0.82    0.18
  -3  11  -3    0.70    0.19
   3  11   3    0.68    0.15
  -3  11  -3    0.57    0.18
   3  11   3    0.47    0.19
  -4  11   3    5.20    0.34
  -4  11   3    4.98    0.36
   4  11  -3    5.07    0.40
   4  11   3    5.11    0.41
  -4  11  -3    5.08    0.39
  -4  11  -3    5.14    0.37
  -5  11   3    1.11    0.21
   5  11  -3    1.10    0.24
  -5  11   3    0.89    0.21
   5  11   3    0.55    0.23
  -5  11  -3    0.99    0.21
  -5  11  -3    0.85    0.22
  -6  11   3   -0.13    0.17
  -6  11   3    0.15    0.17
   6  11  -3   -0.11    0.22
  -6  11  -3    0.04    0.19
  -6  11  -3    0.07    0.18
   6  11   3   -0.03    0.24
  -7  11   3    0.75    0.22
   7  11  -3    0.52    0.26
  -7  11   3    0.33    0.19
   7  11   3    0.17    0.26
  -7  11  -3    0.29    0.22
   8  11  -3    0.06    0.27
   8 -11   3    0.97    0.26
  -8  11   3    0.34    0.21
  -8  11   3    0.18    0.21
  -8  11  -3    0.38    0.21
   0  12   3    4.36    0.33
   0  12  -3    4.88    0.35
   0  12   3    4.58    0.33
   0  12  -3    4.34    0.33
  -1  12   3    0.10    0.15
   1  12  -3   -0.11    0.15
  -1  12   3   -0.02    0.15
   1  12  -3    0.14    0.16
  -1  12  -3    0.25    0.17
   1  12   3    0.00    0.14
  -1  12  -3   -0.06    0.16
   1  12   3    0.24    0.18
   2  12  -3    0.48    0.17
  -2  12   3    0.66    0.18
  -2  12   3    0.65    0.19
   2  12  -3    0.66    0.19
  -2  12  -3    0.37    0.19
   2  12   3    0.42    0.18
  -2  12  -3    0.31    0.18
   2  12   3    0.71    0.16
  -3  12   3    4.53    0.37
   3  12  -3    5.11    0.37
  -3  12   3    4.88    0.35
   3  12   3    4.17    0.37
  -3  12  -3    5.23    0.38
  -3  12  -3    4.58    0.37
  -4  12   3    2.12    0.25
   4  12  -3    1.74    0.28
  -4  12   3    2.66    0.31
  -4  12  -3    2.66    0.29
   4  12   3    2.32    0.30
  -4  12  -3    2.41    0.30
   5  12  -3    1.26    0.26
  -5  12   3    1.19    0.24
  -5  12   3    1.19    0.23
  -5  12  -3    1.10    0.25
  -5  12  -3    0.99    0.22
   5  12   3    1.35    0.27
  -6  12   3    0.91    0.23
   6  12  -3    0.96    0.26
  -6  12   3    0.85    0.22
   6  12   3    0.65    0.27
  -6  12  -3    0.48    0.25
  -6  12  -3    0.70    0.22
  -7  12   3    1.41    0.27
   7  12  -3    1.05    0.29
  -7  12   3    1.58    0.26
   7  12   3    1.36    0.32
  -7  12  -3    1.33    0.26
  -8  12   3    0.05    0.22
  -8  12   3    0.07    0.22
   0  13   3    0.06    0.17
   0  13  -3   -0.16    0.16
   0  13  -3    0.21    0.18
   0  13   3    0.16    0.16
   1  13  -3    1.39    0.22
  -1  13   3    1.43    0.23
  -1  13   3    1.42    0.22
   1  13  -3    1.53    0.25
   1  13   3    1.59    0.24
   1  13   3    1.56    0.22
  -1  13  -3    1.53    0.25
  -1  13  -3    1.47    0.23
   2  13  -3    0.37    0.19
  -2  13   3    0.51    0.19
   2  13  -3    0.33    0.17
  -2  13   3    0.46    0.19
   2  13   3    0.75    0.17
  -2  13  -3    0.33    0.20
   2  13   3    0.33    0.21
  -2  13  -3    0.47    0.19
   3  13  -3    0.62    0.21
  -3  13   3    1.03    0.23
  -3  13   3    0.76    0.21
   3  13   3    0.88    0.23
  -3  13  -3    0.80    0.22
  -3  13  -3    0.82    0.22
  -4  13   3    0.02    0.17
  -4  13   3    0.02    0.17
   4  13  -3    0.12    0.20
   4  13   3   -0.30    0.18
  -4  13  -3   -0.05    0.17
  -4  13  -3   -0.17    0.18
  -5  13   3    1.55    0.27
   5  13  -3    1.07    0.26
  -5  13   3    1.14    0.23
  -5  13  -3    1.08    0.27
   5  13   3    1.08    0.27
  -5  13  -3    1.25    0.25
   6  13  -3    0.56    0.27
  -6  13   3    0.90    0.25
  -6  13   3    0.90    0.24
  -6  13  -3    0.93    0.24
   6  13   3    0.45    0.26
  -7  13   3    1.42    0.27
  -7  13   3    1.16    0.30
   0  14  -3    8.83    0.49
   0  14   3    8.75    0.52
   0  14   3    9.74    0.52
   0  14  -3    8.61    0.51
  -1  14   3    0.36    0.18
  -1  14   3    0.35    0.21
   1  14  -3    0.38    0.20
   1  14  -3    0.50    0.21
  -1  14  -3    0.24    0.20
  -1  14  -3    0.58    0.21
   1  14   3    0.36    0.21
   1  14   3    0.43    0.17
  -2  14   3    1.44    0.24
   2  14  -3    1.06    0.24
  -2  14   3    1.43    0.23
  -2  14  -3    1.04    0.25
  -2  14  -3    1.12    0.24
   2  14   3    1.20    0.21
   2  14   3    1.07    0.25
   3  14  -3    0.04    0.20
  -3  14   3    0.20    0.18
  -3  14   3    0.14    0.19
   3  14   3    0.06    0.20
  -3  14  -3    0.25    0.20
  -3  14  -3   -0.03    0.20
   4  14  -3    0.36    0.22
  -4  14   3    0.75    0.24
  -4  14   3    0.59    0.21
   4  14   3    0.33    0.25
  -4  14  -3    0.37    0.21
  -4  14  -3    0.47    0.25
  -5  14   3    3.26    0.38
  -5  14   3    2.52    0.31
   5  14  -3    2.10    0.34
  -5  14  -3    2.22    0.30
  -5  14  -3    1.97    0.34
   5  14   3    2.30    0.34
  -6  14   3    0.31    0.22
   0  15   3    0.20    0.20
   0  15  -3   -0.15    0.19
   0  15   3    0.21    0.18
   0  15  -3   -0.11    0.20
  -1  15   3    0.55    0.22
   1  15  -3    0.43    0.22
  -1  15   3    0.41    0.21
   1  15  -3    0.34    0.22
  -1  15  -3    0.89    0.23
  -1  15  -3    0.52    0.23
   1  15   3    0.63    0.20
   1  15   3    0.59    0.23
  -2  15   3   -0.18    0.19
  -2  15   3    0.09    0.17
   2  15  -3   -0.20    0.19
   2  15   3   -0.09    0.20
  -2  15  -3    0.01    0.20
  -2  15  -3    0.10    0.19
   3  15  -3    0.47    0.24
  -3  15   3    0.34    0.22
  -3  15   3    0.34    0.21
  -3  15  -3    0.40    0.23
  -3  15  -3    0.46    0.24
   3  15   3    0.62    0.25
  -4  15   3    0.36    0.22
   4  15  -3    0.03    0.23
  -4  15   3    0.38    0.22
   4  15   3   -0.08    0.24
  -4  15  -3    0.04    0.25
  -4  15  -3    0.11    0.21
  -5  15   3   -0.01    0.20
   0  16   3    0.24    0.22
   0  16  -3    0.48    0.24
   0  16   3    0.30    0.20
   0  16  -3    0.01    0.23
  -1  16   3    0.56    0.21
   1  16  -3    0.63    0.24
  -1  16   3    0.60    0.24
   1  16   3    0.55    0.21
   1  16   3    0.57    0.26
  -1  16  -3   -0.09    0.23
  -1  16  -3    0.56    0.23
   2  16  -3    0.43    0.25
  -2  16   3    0.44    0.21
  -2  16   3    0.05    0.20
   2  16   3   -0.09    0.24
  -2  16  -3    0.03    0.23
  -2  16  -3   -0.02    0.24
  -3  16   3   -0.05    0.20
   0  17   3    0.88    0.26
   0   0  -4   44.43    1.12
   0   0   4   43.22    1.31
   0   0  -4   35.07    1.22
  -1   0  -4  170.92    4.65
  -1   0   4  181.03    5.39
   1   0  -4  177.66    5.12
   1   0   4  172.05    5.40
  -1   0  -4  172.74    5.15
   1   0  -4  177.83    4.65
  -2   0   4    8.60    0.32
  -2   0   4    8.54    0.29
   2   0   4    9.49    0.35
  -2   0  -4    8.89    0.28
  -2   0  -4    9.25    0.32
   2   0  -4    8.53    0.30
  -3   0   4    0.44    0.06
   3   0  -4    0.37    0.08
  -3   0   4    0.46    0.07
  -3   0  -4    0.58    0.09
  -3   0  -4    0.69    0.08
  -4   0   4    3.58    0.19
  -4   0  -4    4.06    0.19
   4   0  -4    3.48    0.20
  -4   0   4    3.54    0.16
   4   0   4    4.07    0.23
  -4   0  -4    4.08    0.22
  -5   0  -4   13.89    0.47
   5   0  -4   13.57    0.51
   5   0   4   13.82    0.52
  -5   0   4   13.61    0.47
  -5   0  -4   13.79    0.53
  -5   0   4   13.42    0.47
   6   0   4    9.43    0.41
   6   0  -4    9.05    0.41
  -6   0  -4    9.58    0.42
  -6   0  -4    9.44    0.37
  -6   0   4    8.91    0.38
  -7   0  -4    0.43    0.13
  -7   0   4    0.10    0.12
   7   0  -4    0.29    0.16
  -8   0   4    0.98    0.19
   8   0   4    1.01    0.25
   8   0  -4    0.63    0.20
  -8   0  -4    1.00    0.18
  -9   0  -4    5.12    0.36
  -9   0   4    6.01    0.37
   9   0   4    5.79    0.46
   9   0  -4    4.99    0.43
  10   0   4    0.26    0.25
  10   0  -4   -0.02    0.22
 -10   0  -4   -0.03    0.17
 -10   0   4    0.29    0.19
  11   0  -4    0.35    0.27
   0   1  -4  202.89    5.23
   0   1   4  198.85    6.06
   0  -1  -4  197.80    5.22
   0  -1   4  199.10    6.06
   0   1   4  201.78    5.76
   0   1  -4  183.13    5.77
  -1   1   4  720.32   22.41
   1  -1   4  737.55   22.50
  -1   1   4  714.83   21.22
   1   1  -4  745.68   21.29
  -1  -1  -4  721.10   19.34
   1   1  -4  722.22   19.36
   1   1   4  729.38   21.35
  -1   1  -4  726.70   19.38
  -1  -1   4  716.34   22.36
   1   1   4  729.97   22.37
  -1   1  -4  736.76   21.37
   1  -1  -4  726.56   19.34
   2   1  -4   21.95    0.66
  -2   1   4   21.40    0.61
  -2   1   4   21.14    0.65
  -2   1   4   19.97    0.69
  -2  -1  -4   20.31    0.61
   2  -1   4   22.14    0.72
  -2  -1   4   21.09    0.62
  -2  -1   4   22.10    0.69
  -2   1  -4   22.03    0.68
  -2   1  -4   21.67    0.61
   2   1   4   20.91    0.71
   2   1   4   20.52    0.68
  -3   1   4   13.37    0.45
   3  -1   4   12.26    0.47
  -3  -1  -4   12.98    0.41
   3   1  -4   13.45    0.45
  -3   1   4   13.33    0.43
  -3   1   4   13.14    0.41
  -3  -1   4   13.48    0.44
  -3   1  -4   12.46    0.45
   3   1   4   12.68    0.47
  -3  -1   4   13.51    0.42
  -3   1  -4   12.58    0.41
  -4  -1  -4   10.04    0.35
   4  -1   4    9.97    0.40
  -4   1   4    9.79    0.37
   4   1  -4   11.34    0.40
  -4   1   4    9.87    0.36
  -4   1   4    9.98    0.37
   4   1   4   10.09    0.40
  -4   1  -4   10.29    0.40
  -4   1  -4   10.06    0.35
  -4  -1   4   10.22    0.35
   4   1   4    9.76    0.41
  -4  -1   4   10.58    0.36
  -5   1   4   24.21    0.81
   5  -1   4   24.79    0.84
  -5   1   4   23.98    0.75
  -5  -1  -4   24.40    0.75
   5   1  -4   24.10    0.83
  -5   1   4   24.22    0.81
  -5  -1   4   23.34    0.78
   5   1   4   25.21    0.83
  -5   1  -4   24.28    0.75
   5   1   4   25.47    0.85
  -5  -1   4   24.87    0.76
  -5   1  -4   24.85    0.83
  -6  -1  -4    0.27    0.10
  -6   1   4    0.35    0.11
   6  -1   4    0.27    0.14
   6   1  -4    0.41    0.15
  -6   1   4    0.39    0.08
  -6  -1   4    0.54    0.12
   6   1   4   -0.08    0.15
  -6   1  -4    0.26    0.13
  -6   1  -4    0.29    0.10
   6   1   4    0.35    0.16
   7   1  -4   -0.12    0.16
  -7   1   4    0.06    0.13
  -7  -1  -4    0.17    0.12
   7  -1  -4    0.23    0.15
   7   1   4    0.15    0.19
  -7   1  -4    0.05    0.15
  -7  -1   4   -0.10    0.12
  -7   1  -4    0.36    0.12
  -8   1   4    1.46    0.20
  -8  -1  -4    1.08    0.19
   8   1  -4    1.14    0.24
  -8  -1   4    1.42    0.21
  -8   1  -4    1.06    0.19
  -8   1  -4    1.13    0.23
   8   1   4    1.30    0.26
   8  -1  -4    1.25    0.22
   9  -1   4    0.62    0.24
  -9   1   4    0.81    0.19
  -9  -1  -4    0.31    0.19
   9   1  -4    0.40    0.24
  -9   1  -4    0.53    0.19
  -9  -1   4    0.80    0.20
   9   1   4    0.73    0.27
   9  -1  -4    0.76    0.23
 -10   1   4    0.84    0.21
 -10  -1  -4    0.63    0.21
  10   1  -4    0.77    0.26
  10  -1   4    1.15    0.28
  10   1   4    1.06    0.29
  10  -1  -4    1.05    0.26
 -10   1  -4    0.85    0.21
 -10  -1   4    1.09    0.23
  11   1  -4    0.28    0.28
   0   2   4   47.38    1.48
   0  -2  -4   48.55    1.26
   0   2  -4   45.13    1.27
   0   2   4   47.91    1.39
   0  -2   4   45.99    1.49
   0   2  -4   46.59    1.40
  -1  -2  -4   95.89    2.61
   1   2  -4   96.63    2.62
   1   2  -4   96.96    2.88
   1  -2   4   99.42    3.04
  -1   2   4   97.53    2.87
  -1   2   4   95.79    3.04
   1  -2  -4   96.96    2.61
  -1   2  -4   98.21    2.89
  -1   2  -4   97.51    2.61
  -1  -2   4   98.91    3.03
   1   2   4   99.90    2.89
   1   2   4   99.40    3.03
   2   2  -4  108.25    3.24
  -2  -2  -4  110.87    2.94
  -2   2   4  111.86    3.23
  -2   2   4  112.21    2.94
   2  -2   4  106.18    3.42
  -2   2   4  109.64    3.41
  -2   2  -4  108.82    3.26
   2   2   4  114.11    3.27
  -2  -2   4  109.75    3.39
  -2   2  -4  105.74    2.94
  -2  -2   4  107.89    2.95
   2   2   4  112.92    3.40
  -3   2   4   11.34    0.42
   3   2  -4   11.69    0.42
  -3  -2  -4   11.78    0.37
  -3   2   4   11.65    0.37
   3  -2   4   11.22    0.44
  -3   2   4   11.66    0.39
   3   2   4   11.85    0.43
  -3  -2   4   11.10    0.39
   3   2   4   11.44    0.42
  -3  -2   4   11.56    0.38
  -3   2  -4   11.64    0.42
  -3   2  -4   11.76    0.37
  -4   2   4   17.18    0.56
   4  -2   4   18.70    0.65
   4   2  -4   17.83    0.63
  -4  -2  -4   17.99    0.56
  -4   2   4   17.47    0.60
  -4   2   4   17.10    0.62
   4   2   4   18.88    0.65
  -4   2  -4   18.84    0.57
  -4  -2   4   18.05    0.57
  -4   2  -4   19.33    0.63
   4   2   4   18.61    0.62
  -4  -2   4   16.80    0.57
  -5   2   4   13.20    0.48
   5  -2   4   12.17    0.50
   5   2  -4   13.10    0.51
  -5  -2  -4   12.86    0.45
  -5   2   4   12.96    0.48
  -5   2   4   13.20    0.45
  -5   2  -4   12.48    0.50
   5   2   4   12.27    0.47
  -5  -2   4   13.59    0.46
  -5   2  -4   12.08    0.44
   5   2   4   12.87    0.52
  -6   2   4    1.74    0.19
  -6   2   4    1.53    0.16
  -6  -2  -4    1.54    0.16
  -6   2   4    1.45    0.15
   6  -2   4    1.72    0.19
   6   2  -4    1.83    0.21
  -6  -2   4    1.90    0.20
  -6   2  -4    1.59    0.16
  -6   2  -4    1.40    0.18
   6   2   4    1.38    0.22
   7   2  -4    2.73    0.28
  -7  -2  -4    2.73    0.23
  -7   2   4    2.81    0.26
  -7   2   4    2.31    0.23
   7  -2   4    2.68    0.27
  -7   2  -4    2.60    0.22
   7   2   4    2.68    0.30
  -7   2  -4    2.99    0.28
  -7  -2   4    2.51    0.24
  -8  -2  -4    4.54    0.32
  -8   2   4    5.91    0.35
   8   2  -4    5.73    0.42
  -8   2  -4    4.27    0.33
  -8   2  -4    4.41    0.38
   8   2   4    4.95    0.42
  -8  -2   4    5.48    0.34
   9   2  -4    1.04    0.27
  -9   2   4    1.24    0.21
  -9  -2  -4    0.66    0.20
  -9  -2   4    1.18    0.21
   9  -2  -4    1.20    0.24
   9   2   4    1.09    0.28
  -9   2  -4    0.81    0.20
  -9   2  -4    0.91    0.25
 -10  -2  -4    0.05    0.18
  10  -2   4    0.39    0.23
  10   2  -4    0.13    0.25
 -10   2   4    0.04    0.17
 -10  -2   4    0.08    0.19
 -10   2  -4    0.00    0.17
  10   2   4   -0.01    0.28
  10  -2  -4    0.25    0.22
  11   2  -4   -0.08    0.28
   0  -3   4  207.11    6.39
   0   3   4  205.94    6.39
   0   3  -4  205.67    6.08
   0   3   4  206.96    6.07
   0   3  -4  208.61    5.50
   0  -3  -4  210.58    5.50
   1  -3   4  102.05    3.22
  -1  -3  -4  101.82    2.75
  -1   3   4  105.06    3.22
   1   3  -4  104.54    2.76
   1   3  -4  104.38    3.05
  -1   3   4  104.13    3.04
   1  -3  -4  104.38    2.75
  -1   3  -4  101.85    3.06
  -1  -3   4  108.39    3.21
   1   3   4  100.72    3.20
  -1   3  -4  100.82    2.76
   1   3   4  101.14    3.06
  -2   3   4   33.74    1.12
   2   3  -4   32.26    1.06
  -2  -3  -4   34.83    0.96
  -2   3   4   33.74    0.96
  -2   3   4   34.29    1.05
   2  -3   4   34.40    1.13
  -2   3  -4   35.25    1.07
   2   3   4   36.87    1.09
  -2  -3   4   32.84    0.97
   2   3   4   37.02    1.11
  -2   3  -4   34.75    0.96
  -2  -3   4   33.53    1.10
  -3   3   4    8.43    0.29
  -3   3   4    8.34    0.34
   3  -3   4    9.00    0.36
  -3   3   4    8.52    0.31
  -3  -3  -4    7.87    0.29
   3   3  -4    9.87    0.35
   3   3   4    7.59    0.36
  -3  -3   4    9.52    0.32
   3   3   4    7.73    0.32
  -3   3  -4    8.85    0.30
  -3  -3   4    9.04    0.31
  -3   3  -4    9.06    0.34
   4  -3   4   19.76    0.70
   4   3  -4   20.76    0.68
  -4   3   4   18.95    0.68
  -4  -3  -4   18.18    0.60
  -4   3   4   19.42    0.60
  -4   3   4   20.24    0.65
  -4   3  -4   19.76    0.68
  -4   3  -4   19.81    0.60
   4   3   4   19.18    0.65
   4   3   4   18.50    0.69
  -4  -3   4   20.82    0.62
   5  -3   4    3.83    0.27
  -5   3   4    3.97    0.22
  -5   3   4    4.03    0.21
   5   3  -4    3.81    0.27
  -5  -3  -4    4.34    0.23
  -5   3   4    3.78    0.23
  -5  -3   4    3.99    0.23
   5   3   4    4.27    0.30
  -5   3  -4    3.79    0.21
  -5   3  -4    3.82    0.24
   5   3   4    4.89    0.20
   6   3  -4    2.35    0.24
  -6   3   4    2.49    0.18
  -6   3   4    2.39    0.19
  -6   3   4    2.35    0.20
  -6  -3  -4    2.20    0.19
   6  -3   4    2.09    0.24
   6   3   4    2.19    0.26
  -6   3  -4    2.45    0.22
  -6   3  -4    2.38    0.20
  -6  -3   4    2.24    0.22
  -7   3   4   20.95    0.70
   7   3  -4   19.06    0.78
  -7  -3  -4   20.54    0.69
   7  -3   4   19.27    0.76
  -7   3   4   20.16    0.73
   7   3   4   20.01    0.81
  -7  -3   4   18.95    0.69
  -7   3  -4   18.66    0.75
  -7   3  -4   19.93    0.68
  -8   3   4    3.77    0.33
  -8   3   4    4.06    0.30
   8   3  -4    4.21    0.41
  -8  -3  -4    4.61    0.32
  -8   3  -4    4.03    0.34
   8   3   4    4.97    0.44
  -8   3  -4    4.13    0.30
  -8  -3   4    4.43    0.34
  -9  -3  -4    3.87    0.35
   9   3  -4    3.17    0.36
  -9   3   4    3.86    0.31
  -9  -3   4    4.76    0.34
  -9   3  -4    3.50    0.33
  -9   3  -4    3.44    0.36
   9   3   4    4.52    0.46
 -10   3   4    0.06    0.17
  10   3  -4   -0.12    0.25
 -10  -3  -4    0.24    0.20
 -10  -3   4    0.00    0.20
  10  -3  -4    0.60    0.23
  10   3   4   -0.05    0.27
 -10   3  -4    0.05    0.18
 -10   3  -4   -0.37    0.22
  11   3  -4    0.19    0.29
   0   4  -4    2.92    0.13
   0   4   4    2.96    0.15
   0  -4  -4    2.93    0.11
   0  -4   4    2.36    0.18
   0   4  -4    2.77    0.15
   0   4   4    3.32    0.17
   1  -4   4   44.08    1.41
  -1   4   4   43.54    1.41
  -1  -4  -4   44.06    1.18
   1   4  -4   42.36    1.33
  -1   4   4   42.64    1.32
   1   4  -4   41.63    1.19
  -1   4  -4   43.88    1.34
   1  -4  -4   43.35    1.17
  -1   4  -4   43.43    1.19
   1   4   4   45.24    1.40
  -1  -4   4   42.20    1.39
   1   4   4   45.71    1.34
   2   4  -4    4.65    0.24
  -2   4   4    5.75    0.20
  -2  -4  -4    6.64    0.20
  -2   4   4    6.12    0.23
   2  -4   4    5.07    0.26
  -2   4   4    5.99    0.26
   2   4   4    6.32    0.28
  -2  -4   4    4.90    0.24
   2   4   4    6.50    0.24
  -2   4  -4    5.25    0.20
  -2   4  -4    5.23    0.24
  -2  -4   4    4.75    0.21
  -3   4   4   17.13    0.49
   3  -4   4   15.25    0.59
   3   4  -4   17.44    0.57
  -3   4   4   16.69    0.54
  -3   4   4   17.58    0.59
  -3  -4  -4   15.65    0.49
  -3  -4   4   16.38    0.51
  -3   4  -4   15.43    0.56
   3   4   4   14.80    0.58
  -3   4  -4   14.76    0.49
   3   4   4   15.20    0.55
  -3  -4   4   16.76    0.55
  -4   4   4    2.49    0.18
  -4  -4  -4    2.27    0.15
  -4   4   4    2.51    0.16
   4   4  -4    2.58    0.23
  -4   4   4    2.43    0.17
   4  -4   4    2.27    0.20
  -4  -4   4    2.56    0.17
  -4   4  -4    2.29    0.15
   4   4   4    2.49    0.14
   4   4   4    2.66    0.26
  -4   4  -4    2.43    0.18
   5   4  -4    8.52    0.40
  -5  -4  -4    8.93    0.35
  -5   4   4    8.59    0.34
  -5   4   4    8.55    0.38
   5  -4   4    9.15    0.41
  -5   4   4    8.86    0.37
   5   4   4    8.30    0.33
  -5   4  -4    9.39    0.39
  -5   4  -4    9.51    0.34
   5   4   4    8.34    0.45
  -5  -4   4    8.49    0.35
   6  -4   4    3.53    0.28
  -6   4   4    3.47    0.23
  -6   4   4    3.70    0.23
  -6   4   4    3.48    0.24
   6   4  -4    3.64    0.33
  -6  -4  -4    3.60    0.23
   6   4   4    3.72    0.34
  -6   4  -4    3.51    0.23
  -6  -4   4    3.42    0.24
  -6   4  -4    3.72    0.27
   7   4  -4   11.78    0.58
  -7   4   4   12.07    0.52
  -7   4   4   12.78    0.55
  -7  -4  -4   12.43    0.49
   7  -4   4   11.87    0.56
  -7   4   4   11.92    0.48
  -7   4  -4   11.75    0.54
  -7  -4   4   11.56    0.49
  -7   4  -4   12.13    0.48
   7   4   4   13.21    0.64
  -8  -4  -4    0.37    0.16
  -8   4   4    0.63    0.17
  -8   4   4    0.19    0.17
   8   4  -4    0.36    0.21
  -8   4  -4    0.21    0.19
  -8   4  -4    0.37    0.16
  -8  -4   4    0.27    0.17
   8   4   4    0.09    0.24
  -9  -4  -4    2.27    0.27
  -9   4   4    3.71    0.32
  -9   4   4    2.64    0.30
   9   4  -4    2.99    0.35
  -9   4  -4    2.59    0.27
  -9   4  -4    3.06    0.34
  -9  -4   4    4.03    0.35
   9   4   4    2.64    0.37
 -10   4   4    0.74    0.21
 -10  -4  -4    0.26    0.19
  10   4  -4   -0.10    0.27
 -10  -4   4    0.73    0.22
  10   4   4   -0.15    0.29
 -10   4  -4    0.30    0.18
 -10   4  -4    0.02    0.24
  11   4  -4    0.59    0.32
   0   5   4   44.56    1.49
   0   5  -4   47.55    1.43
   0   5  -4   47.26    1.26
   0   5   4   44.86    1.41
   0  -5  -4   45.35    1.24
   0  -5   4   47.83    1.50
   1   5  -4   40.20    1.10
  -1  -5  -4   39.06    1.08
   1   5  -4   40.05    1.24
  -1   5   4   39.99    1.23
  -1   5   4   39.91    1.31
  -1   5  -4   40.50    1.24
   1   5   4   39.93    1.29
  -1  -5   4   39.77    1.29
   1  -5  -4   40.76    1.07
  -1   5  -4   39.53    1.10
   1   5   4   39.16    1.24
  -2   5   4   23.58    0.67
   2   5  -4   22.75    0.78
  -2  -5  -4   24.24    0.68
  -2   5   4   23.83    0.77
  -2   5   4   23.23    0.83
  -2   5  -4   24.56    0.69
  -2   5  -4   25.08    0.79
   2   5   4   24.93    0.80
  -2  -5   4   22.17    0.79
   2   5   4   25.04    0.80
  -3   5   4   60.29    1.70
   3   5  -4   62.74    1.91
  -3   5   4   59.52    2.00
  -3   5   4   61.50    1.89
  -3  -5  -4   62.98    1.71
  -3   5  -4   64.28    1.92
  -3   5  -4   64.23    1.71
   3   5   4   63.16    1.96
  -3  -5   4   62.42    1.95
   3   5   4   60.55    1.92
  -3  -5   4   61.71    1.72
  -4   5   4    9.95    0.34
  -4  -5  -4    9.53    0.35
  -4   5   4   10.26    0.38
  -4   5   4    9.93    0.41
   4   5  -4    9.60    0.41
   4  -5   4    9.24    0.43
   4   5   4    9.72    0.36
  -4   5  -4    9.78    0.41
  -4  -5   4    9.45    0.36
  -4  -5   4    9.42    0.35
   4   5   4    9.60    0.44
  -4   5  -4    9.10    0.34
  -5   5   4    0.09    0.09
   5  -5   4    0.09    0.13
  -5   5   4    0.07    0.10
   5   5  -4    0.07    0.14
  -5  -5  -4    0.08    0.09
  -5   5   4    0.01    0.08
  -5   5  -4   -0.02    0.10
  -5  -5   4    0.08    0.10
  -5   5  -4    0.06    0.08
   5   5   4    0.23    0.18
  -6  -5  -4    2.29    0.21
  -6   5   4    2.17    0.22
   6   5  -4    2.25    0.25
  -6   5   4    2.63    0.23
  -6   5   4    2.17    0.21
   6  -5   4    2.22    0.24
  -6   5  -4    2.16    0.19
  -6  -5   4    2.05    0.22
   6   5   4    2.31    0.28
  -6   5  -4    2.64    0.24
   7  -5   4    7.86    0.44
  -7  -5  -4    7.94    0.39
  -7   5   4    8.10    0.40
  -7   5   4    7.83    0.38
   7   5  -4    7.28    0.48
  -7   5   4    7.71    0.40
  -7   5  -4    8.15    0.43
  -7  -5   4    7.68    0.40
   7   5   4    7.88    0.51
  -7   5  -4    8.44    0.38
  -8  -5  -4    3.43    0.29
  -8   5   4    3.63    0.32
   8   5  -4    3.69    0.41
  -8   5   4    4.10    0.30
   8   5   4    3.27    0.37
  -8   5  -4    3.79    0.28
  -8   5  -4    3.36    0.32
  -8  -5   4    3.88    0.33
   9   5  -4    0.24    0.26
  -9   5   4    0.16    0.20
  -9  -5  -4    0.25    0.18
  -9   5   4    0.32    0.16
  -9   5  -4    0.08    0.19
  -9   5  -4    0.12    0.17
   9   5   4    0.14    0.28
  -9  -5   4    0.36    0.19
  10   5  -4    0.13    0.28
 -10   5   4    0.58    0.21
 -10  -5  -4    0.47    0.21
 -10  -5   4    0.71    0.22
  10   5   4    0.33    0.33
 -10   5  -4    0.01    0.24
 -10   5  -4    0.42    0.19
   0   6   4   32.37    1.03
   0   6  -4   32.20    0.90
   0   6  -4   32.11    1.04
   0   6   4   33.02    1.09
  -1   6   4   16.86    0.61
   1   6  -4   15.91    0.48
   1   6  -4   16.21    0.57
  -1   6   4   16.64    0.56
  -1  -6  -4   15.68    0.46
  -1  -6   4   15.84    0.59
   1  -6  -4   17.25    0.45
  -1   6  -4   16.24    0.48
   1   6   4   16.60    0.59
  -1   6  -4   16.01    0.57
  -1   6  -4   16.37    0.60
   1   6   4   15.85    0.57
  -2  -6  -4   23.25    0.66
  -2   6   4   22.91    0.76
   2   6  -4   22.59    0.68
  -2   6   4   23.55    0.83
   2   6  -4   23.12    0.78
   2   6   4   24.05    0.79
  -2   6  -4   22.79    0.67
  -2   6  -4   23.12    0.82
  -2  -6   4   23.50    0.79
  -2   6  -4   22.97    0.78
   2   6   4   24.06    0.80
  -3   6   4   23.56    0.81
  -3  -6  -4   22.46    0.66
  -3   6   4   22.49    0.65
  -3   6   4   22.13    0.74
   3   6  -4   21.49    0.76
  -3   6  -4   21.64    0.80
  -3   6  -4   22.08    0.66
  -3  -6   4   22.17    0.68
   3   6   4   22.98    0.79
  -3   6  -4   21.50    0.77
  -3  -6   4   21.94    0.75
   3   6   4   23.46    0.76
  -4   6   4    1.81    0.14
  -4   6   4    1.89    0.17
   4   6  -4    1.73    0.19
  -4  -6  -4    1.66    0.14
  -4   6   4    1.84    0.19
   4   6   4    1.26    0.19
  -4   6  -4    1.42    0.13
  -4   6  -4    1.29    0.15
   4   6   4    1.40    0.13
  -4  -6   4    1.71    0.17
   5   6  -4    4.04    0.30
  -5  -6  -4    4.21    0.23
  -5   6   4    3.97    0.25
   5  -6   4    4.07    0.31
  -5   6   4    3.80    0.22
  -5   6   4    4.07    0.27
  -5  -6   4    3.86    0.24
  -5   6  -4    4.46    0.23
   5   6   4    5.30    0.37
  -5   6  -4    4.18    0.27
  -6   6   4    5.25    0.29
  -6   6   4    5.55    0.32
   6  -6   4    5.15    0.37
   6   6  -4    7.23    0.42
  -6   6   4    5.56    0.33
  -6  -6  -4    5.96    0.29
  -6   6  -4    5.73    0.29
  -6  -6   4    5.70    0.33
  -6   6  -4    4.81    0.33
  -7   6   4    4.20    0.32
  -7   6   4    4.35    0.29
  -7   6   4    4.51    0.32
   7   6  -4    3.79    0.40
   7  -6   4    4.42    0.36
  -7  -6  -4    4.45    0.30
  -7   6  -4    4.65    0.29
  -7   6  -4    4.51    0.34
  -7  -6   4    3.92    0.31
   7   6   4    4.50    0.43
   8  -6   4    2.34    0.28
  -8   6   4    1.93    0.25
  -8  -6  -4    2.27    0.24
   8   6  -4    1.54    0.28
  -8   6   4    1.98    0.22
   8   6   4    1.65    0.32
  -8   6  -4    2.41    0.28
  -8  -6   4    2.23    0.25
  -8   6  -4    2.48    0.26
  -9   6   4    1.16    0.23
  -9   6   4    1.45    0.22
  -9  -6  -4    0.78    0.21
   9   6  -4    0.75    0.27
  -9   6  -4    1.17    0.21
  -9  -6   4    1.09    0.22
  -9   6  -4    0.88    0.23
   9   6   4    0.87    0.31
 -10   6   4    0.27    0.19
  10   6  -4   -0.31    0.25
 -10  -6  -4    0.18    0.20
 -10   6  -4    0.35    0.18
 -10   6  -4    0.24    0.22
 -10  -6   4    0.19    0.20
  10   6   4   -0.29    0.30
   0   7  -4  128.19    3.40
   0   7   4  128.03    4.00
   0   7  -4  125.52    3.98
   0   7  -4  126.94    3.81
   0   7   4  127.54    3.80
   1   7  -4    4.88    0.21
   1   7  -4    4.64    0.27
  -1  -7  -4    5.36    0.17
  -1   7   4    4.60    0.27
  -1   7   4    5.57    0.26
   1   7   4    5.65    0.27
   1   7   4    5.70    0.27
  -1   7  -4    5.52    0.20
  -1   7  -4    5.50    0.27
  -1   7  -4    5.67    0.28
  -2  -7  -4   43.85    1.21
  -2   7   4   45.08    1.48
  -2   7   4   43.23    1.38
   2   7  -4   44.63    1.40
   2   7  -4   43.84    1.23
   2  -7  -4   43.41    1.19
  -2  -7   4   43.93    1.44
  -2   7  -4   42.82    1.22
   2   7   4   44.95    1.41
   2   7   4   45.73    1.45
  -2   7  -4   44.45    1.40
  -2   7  -4   43.98    1.47
  -3  -7  -4    1.70    0.13
  -3   7   4    1.50    0.17
  -3   7   4    1.50    0.11
   3   7  -4    1.33    0.17
  -3   7   4    1.23    0.14
   3   7   4    1.71    0.15
   3   7   4    1.40    0.18
  -3   7  -4    1.21    0.15
  -3   7  -4    1.44    0.17
  -3  -7   4    1.43    0.14
  -3  -7   4    1.20    0.14
  -3   7  -4    1.11    0.12
  -4  -7  -4    4.54    0.23
  -4   7   4    4.43    0.21
  -4   7   4    4.70    0.26
  -4   7   4    4.67    0.29
   4   7  -4    4.71    0.31
   4   7   4    4.70    0.23
  -4   7  -4    4.77    0.28
   4   7   4    4.46    0.32
  -4  -7   4    4.82    0.25
  -4   7  -4    4.72    0.31
  -4   7  -4    4.67    0.22
  -5   7   4    2.48    0.22
  -5   7   4    2.24    0.24
   5   7  -4    2.30    0.27
  -5  -7  -4    2.04    0.19
  -5   7   4    2.43    0.18
   5   7   4    1.88    0.25
  -5   7  -4    1.90    0.22
  -5   7  -4    1.62    0.16
  -5  -7   4    1.93    0.21
  -6   7   4   14.75    0.59
   6  -7   4   14.51    0.65
  -6   7   4   14.74    0.52
  -6   7   4   15.50    0.63
  -6  -7  -4   14.28    0.53
   6   7  -4   14.87    0.65
   6   7   4   14.06    0.66
  -6   7  -4   13.72    0.61
  -6   7  -4   14.61    0.52
  -6  -7   4   14.71    0.56
  -7  -7  -4    1.56    0.20
  -7   7   4    1.71    0.22
   7   7  -4    1.52    0.27
  -7   7   4    1.51    0.21
   7  -7   4    1.72    0.26
  -7   7   4    1.44    0.19
  -7   7  -4    1.52    0.18
   7   7   4    1.36    0.28
  -7   7  -4    1.62    0.24
  -7  -7   4    1.74    0.22
  -8  -7  -4    1.51    0.21
   8   7  -4    0.85    0.27
   8  -7   4    1.60    0.26
  -8   7   4    1.00    0.22
  -8   7  -4    0.81    0.22
  -8   7  -4    1.02    0.18
   8   7   4    1.28    0.31
  -8  -7   4    1.25    0.21
  -9  -7  -4    1.15    0.22
  -9   7   4    1.16    0.25
   9   7  -4    1.03    0.31
  -9   7  -4    1.12    0.25
   9   7   4    0.95    0.33
  -9   7  -4    1.19    0.22
  -9  -7   4    1.24    0.24
  10   7  -4   -0.57    0.27
 -10  -7  -4    0.14    0.19
 -10  -7   4    0.29    0.21
 -10   7  -4    0.30    0.21
   0   8  -4   22.15    0.63
   0   8  -4   22.24    0.76
   0   8   4   22.28    0.80
   0   8  -4   21.35    0.79
   0   8   4   21.52    0.75
  -1   8   4   30.70    1.07
   1   8  -4   29.93    0.86
   1   8  -4   30.41    1.04
   1   8  -4   30.38    1.01
  -1   8   4   30.27    1.00
  -1   8  -4   30.32    0.85
   1   8   4   29.76    1.01
   1   8   4   30.27    1.05
  -1   8  -4   30.68    1.01
  -1   8  -4   31.76    1.07
  -2  -8  -4   28.80    0.83
  -2   8   4   31.01    0.98
  -2   8   4   31.18    1.05
   2   8  -4   29.07    0.99
   2   8  -4   29.56    0.85
  -2   8  -4   29.17    1.04
  -2   8  -4   27.61    0.98
   2   8   4   29.95    1.00
  -2   8  -4   28.90    0.84
  -2  -8   4   29.41    1.01
   2   8   4   30.21    1.02
  -3  -8  -4    5.92    0.25
   3   8  -4    7.12    0.35
  -3   8   4    6.30    0.31
   3   8  -4    6.39    0.27
  -3   8   4    6.07    0.34
  -3   8  -4    6.59    0.25
   3   8   4    6.09    0.30
   3   8   4    5.84    0.37
  -3   8  -4    6.54    0.33
  -3   8  -4    6.82    0.35
  -3  -8   4    7.29    0.32
  -4   8   4    5.43    0.31
   4   8  -4    5.55    0.34
  -4   8   4    5.52    0.34
  -4  -8  -4    5.79    0.25
  -4   8  -4    5.49    0.25
   4   8   4    5.83    0.37
  -4   8  -4    5.28    0.32
  -4   8  -4    5.93    0.34
  -4  -8   4    5.40    0.28
  -5  -8  -4    9.45    0.37
   5   8  -4   10.05    0.48
  -5   8   4    9.69    0.48
  -5   8   4    9.43    0.43
   5   8   4    8.53    0.49
  -5   8  -4    9.74    0.37
  -5  -8   4    9.55    0.40
  -5   8  -4    9.63    0.46
  -6   8   4   18.74    0.72
  -6  -8  -4   18.91    0.64
  -6   8   4   18.58    0.76
   6   8  -4   18.71    0.75
   6  -8   4   18.78    0.79
   6   8   4   18.33    0.78
  -6   8  -4   16.93    0.73
  -6   8  -4   18.76    0.63
  -6  -8   4   18.46    0.66
  -7   8   4    1.76    0.24
   7   8  -4    1.68    0.28
  -7   8   4    1.70    0.23
   7  -8   4    2.39    0.29
  -7  -8  -4    1.47    0.19
   7   8   4    1.68    0.31
  -7   8  -4    2.94    0.32
  -7  -8   4    1.58    0.22
   8  -8   4    1.70    0.27
   8   8  -4    0.50    0.26
  -8  -8  -4    0.82    0.18
  -8   8   4    0.98    0.21
  -8  -8   4    0.96    0.20
   8   8   4    0.83    0.29
  -8   8  -4    0.98    0.22
   9   8  -4   -0.04    0.26
  -9  -8  -4    0.16    0.18
  -9   8  -4    0.28    0.22
   9   8   4   -0.23    0.28
  -9  -8   4    0.42    0.20
 -10  -8  -4    0.60    0.20
   0   9   4    9.47    0.42
   0   9  -4    9.13    0.41
   0   9   4    9.47    0.41
   0   9  -4    9.24    0.43
  -1   9   4   11.66    0.50
   1   9  -4   11.55    0.48
  -1   9   4   11.03    0.47
   1   9  -4   11.26    0.48
   1   9   4   11.68    0.48
  -1   9  -4   11.04    0.49
   1   9   4   11.93    0.48
  -1   9  -4   11.43    0.48
  -2   9   4   14.42    0.60
  -2   9   4   14.61    0.55
   2   9  -4   14.58    0.57
   2   9  -4   14.62    0.46
  -2   9  -4   14.05    0.59
   2   9   4   14.40    0.57
   2   9   4   14.56    0.56
  -2  -9   4   13.78    0.56
  -2   9  -4   13.57    0.56
   3   9  -4    3.46    0.20
   3   9  -4    3.53    0.28
  -3   9   4    3.55    0.24
  -3   9   4    3.66    0.28
  -3   9  -4    3.30    0.28
   3   9   4    3.52    0.31
   3   9   4    3.44    0.22
  -3   9  -4    3.25    0.26
  -3  -9   4    3.50    0.24
  -4   9   4    7.91    0.42
  -4   9   4    7.86    0.39
   4   9  -4    8.31    0.42
   4   9   4    6.95    0.43
  -4   9  -4    7.98    0.41
  -4   9  -4    7.37    0.41
  -5   9   4   10.09    0.47
   5   9  -4   10.38    0.51
  -5   9   4   10.13    0.50
  -5   9  -4   10.50    0.51
   5   9   4    9.62    0.53
  -5  -9   4   10.20    0.42
  -6   9   4    1.25    0.21
   6   9  -4    0.99    0.24
  -6   9   4    1.03    0.20
   6  -9   4    1.13    0.25
  -6  -9   4    1.11    0.19
  -6   9  -4    0.98    0.21
   6   9   4    1.11    0.27
   7  -9   4    1.90    0.28
   7   9  -4    1.12    0.27
  -7   9   4    1.08    0.21
  -7   9   4    1.10    0.21
   7   9   4    1.09    0.30
  -7   9  -4    1.12    0.22
  -7  -9   4    1.40    0.21
  -8   9   4    0.15    0.17
   8   9  -4   -0.29    0.21
   8  -9   4    0.39    0.22
  -8   9   4    0.16    0.18
  -8   9  -4   -0.09    0.19
   8   9   4   -0.53    0.25
  -8  -9   4    0.11    0.17
   9   9  -4   -0.20    0.27
  -9   9  -4    0.65    0.24
  -9  -9   4    0.62    0.22
   0  10  -4    1.06    0.17
   0  10   4    0.92    0.17
   0  10  -4    1.29    0.18
   0  10   4    0.90    0.17
   1  10  -4    0.14    0.13
   1  10  -4    0.38    0.14
  -1  10   4    0.19    0.13
  -1  10   4    0.16    0.14
   1  10   4    0.04    0.11
  -1  10  -4    0.11    0.13
   1  10   4    0.09    0.14
  -1  10  -4    0.34    0.14
  -2  10   4    5.74    0.37
  -2  10   4    6.47    0.34
   2  10  -4    5.80    0.35
  -2 -10   4    5.55    0.33
  -2  10  -4    5.56    0.35
   2  10   4    5.40    0.32
  -2  10  -4    5.95    0.35
   2  10   4    5.48    0.35
  -3  10   4   10.17    0.49
   3  10  -4    9.32    0.47
  -3  10   4    9.37    0.45
   3  10   4   10.04    0.44
   3  10   4    9.98    0.50
  -3  10  -4    9.62    0.46
  -3  10  -4    9.63    0.49
  -4  10   4    1.49    0.22
   4  10  -4    1.44    0.23
  -4  10   4    1.41    0.20
   4  10   4    1.20    0.24
  -4  10  -4    1.14    0.21
  -4  10  -4    1.51    0.23
  -5  10   4    2.61    0.28
   5  10  -4    2.86    0.32
  -5  10   4    2.65    0.26
  -5  10  -4    2.30    0.26
   5  10   4    2.75    0.32
  -6  10   4    1.16    0.22
  -6  10   4    1.12    0.21
   6 -10   4    1.70    0.27
   6  10  -4    1.31    0.26
  -6  10  -4    1.35    0.23
   6  10   4    1.20    0.28
   7  10  -4    1.71    0.30
   7 -10   4    3.76    0.39
  -7  10   4    2.68    0.32
  -7  10   4    2.54    0.32
  -7  10  -4    2.22    0.28
   7  10   4    2.50    0.35
  -8  10   4    0.35    0.20
   8  10  -4   -0.24    0.23
   8 -10   4    1.16    0.26
  -8  10  -4    0.59    0.23
   8  10   4   -0.26    0.27
   9 -10   4    1.76    0.30
   0  11   4   19.73    0.77
   0  11  -4   18.26    0.75
   0  11   4   19.75    0.74
   0  11  -4   18.63    0.73
  -1  11   4   12.67    0.53
   1  11  -4   11.53    0.54
  -1  11   4   12.69    0.57
   1  11  -4   11.73    0.53
   1  11   4   11.90    0.54
  -1  11  -4   11.05    0.55
  -1  11  -4   11.60    0.54
   1  11   4   12.17    0.53
   2  11  -4    4.13    0.32
  -2  11   4    4.26    0.30
  -2  11   4    4.82    0.35
  -2  11  -4    4.65    0.33
   2  11   4    4.88    0.37
  -2  11  -4    4.56    0.35
  -2 -11   4    3.73    0.31
   2  11   4    4.71    0.31
  -3  11   4    0.70    0.18
  -3  11   4    0.54    0.17
   3  11  -4    0.87    0.20
   3  11   4    0.45    0.19
   3  11   4    0.65    0.15
  -3  11  -4    0.73    0.20
  -3  11  -4    0.59    0.18
   4  11  -4    9.06    0.49
  -4  11   4    8.78    0.48
  -4  11   4    8.61    0.44
  -4  11  -4    8.72    0.49
  -4  11  -4    9.07    0.47
   4  11   4    8.80    0.50
  -5  11   4    0.79    0.18
   5  11  -4    0.70    0.22
  -5  11   4    0.66    0.20
  -5  11  -4    0.53    0.19
   5  11   4    0.59    0.23
  -6  11   4   -0.01    0.17
   6  11  -4   -0.06    0.20
  -6  11   4   -0.05    0.16
   6  11   4   -0.07    0.23
  -6  11  -4   -0.10    0.18
   7  11  -4    1.69    0.31
  -7  11   4    2.53    0.31
  -7  11   4    2.13    0.27
   7  11   4    1.87    0.33
  -7  11  -4    1.61    0.27
   8  11  -4   -0.01    0.24
  -8  11   4   -0.04    0.19
  -8  11  -4    0.06    0.20
   0  12   4    1.01    0.19
   0  12   4    1.03    0.20
   0  12  -4    0.78    0.19
   0  12  -4    0.73    0.19
  -1  12   4    2.50    0.29
   1  12  -4    2.17    0.26
   1  12  -4    2.23    0.26
  -1  12   4    2.45    0.28
  -1  12  -4    2.06    0.26
   1  12   4    2.54    0.27
  -1  12  -4    1.85    0.24
   1  12   4    2.46    0.27
  -2  12   4    3.30    0.31
   2  12  -4    3.84    0.33
  -2  12   4    3.00    0.28
  -2  12  -4    3.50    0.33
   2  12   4    3.34    0.28
  -2  12  -4    3.33    0.32
   2  12   4    3.33    0.34
  -2 -12   4    3.53    0.32
  -3  12   4    6.83    0.40
   3  12  -4    7.00    0.45
  -3  12   4    7.21    0.45
  -3  12  -4    7.06    0.42
   3  12   4    6.49    0.45
  -3  12  -4    6.69    0.43
  -4  12   4    1.32    0.24
   4  12  -4    1.07    0.24
  -4  12   4    1.23    0.22
  -4  12  -4    1.55    0.24
  -4  12  -4    1.22    0.25
   4  12   4    0.91    0.24
   5  12  -4    0.05    0.20
  -5  12   4    0.37    0.19
  -5  12   4    0.43    0.19
   5  12   4   -0.07    0.21
  -5  12  -4    0.22    0.18
  -6  12   4    1.12    0.24
  -6  12   4    0.83    0.22
   6  12  -4    1.10    0.26
   6 -12   4    1.42    0.28
   6  12   4    0.70    0.29
  -6  12  -4    0.74    0.23
  -7  12   4   -0.17    0.19
   7 -12   4    0.89    0.28
   7  12  -4   -0.14    0.24
  -7  12   4    0.35    0.21
   7  12   4   -0.15    0.26
  -7  12  -4    0.31    0.22
  -8  12   4    0.13    0.21
   0  13  -4    6.99    0.45
   0  13   4    7.49    0.43
   0  13  -4    7.22    0.43
   0  13   4    7.08    0.44
  -1  13   4    1.43    0.23
  -1  13   4    1.30    0.22
   1  13  -4    1.56    0.24
  -1  13  -4    1.64    0.26
   1  13   4    1.39    0.22
   1  13   4    1.67    0.25
  -1  13  -4    1.30    0.23
   2  13  -4    1.06    0.22
  -2  13   4    0.90    0.21
  -2  13   4    0.92    0.21
   2  13   4    0.78    0.18
  -2  13  -4    1.07    0.23
   2  13   4    1.06    0.23
  -2  13  -4    1.20    0.24
   3  13  -4    0.58    0.22
  -3  13   4    0.49    0.19
  -3  13   4    0.56    0.20
  -3  13  -4    0.62    0.20
   3  13   4    0.34    0.21
  -3  13  -4    0.34    0.20
  -4  13   4    1.27    0.22
   4  13  -4    1.38    0.26
  -4  13   4    1.66    0.27
  -4  13  -4    1.49    0.28
   4  13   4    1.62    0.28
  -4  13  -4    1.63    0.26
  -5  13   4    0.53    0.20
  -5  13   4    0.48    0.21
   5  13  -4    0.26    0.22
   5  13   4    0.32    0.26
  -5  13  -4    0.37    0.20
  -6  13   4    1.48    0.26
   6 -13   4    2.11    0.33
   6  13  -4    1.45    0.30
  -6  13   4    1.47    0.28
  -6  13  -4    1.41    0.27
   6  13   4    1.09    0.30
   0  14   4    0.29    0.20
   0  14   4    0.06    0.18
   0  14  -4   -0.23    0.19
   0  14  -4    0.25    0.19
   1  14  -4    0.51    0.21
  -1  14   4    0.48    0.21
  -1  14   4    0.53    0.20
  -1  14  -4    0.50    0.20
  -1  14  -4   -0.03    0.19
   1  14   4    0.48    0.18
   1  14   4    0.24    0.21
  -2  14   4    0.27    0.18
   2  14  -4    0.11    0.18
  -2  14   4    0.06    0.18
   2  14   4   -0.14    0.20
  -2  14  -4    0.00    0.19
   2  14   4    0.10    0.15
  -2  14  -4    0.11    0.18
  -3  14   4    0.16    0.18
  -3  14   4   -0.03    0.17
   3  14  -4   -0.11    0.20
   3  14   4   -0.09    0.19
  -3  14  -4   -0.01    0.18
  -3  14  -4   -0.14    0.20
  -4  14   4    0.54    0.22
  -4  14   4    0.32    0.19
   4  14  -4    0.22    0.22
   4  14   4    0.37    0.25
  -4  14  -4    0.29    0.20
   5  14  -4    0.08    0.23
  -5  14   4   -0.07    0.20
  -5  14   4    0.31    0.21
  -5  14  -4    0.05    0.20
   5  14   4   -0.13    0.23
  -6  14   4    0.65    0.23
   0  15   4    2.84    0.34
   0  15  -4    2.71    0.33
   0  15   4    2.28    0.30
  -1  15   4    0.13    0.18
   1  15  -4   -0.18    0.19
  -1  15   4    0.09    0.21
  -1  15  -4   -0.10    0.20
  -1 -15   4    0.77    0.25
   1  15   4    0.07    0.20
  -1  15  -4    0.04    0.19
   1  15   4    0.13    0.17
  -2  15   4    0.33    0.21
   2  15  -4    0.30    0.22
  -2  15   4    0.69    0.22
  -2  15  -4    0.07    0.21
   2  15   4    0.07    0.21
  -2  15  -4    0.39    0.22
   3  15  -4    0.47    0.23
  -3  15   4    0.32    0.21
  -3  15   4    0.03    0.19
  -3  15  -4    0.54    0.22
   3  15   4    0.34    0.25
   4  15  -4    0.16    0.23
  -4  15   4    0.38    0.22
  -4  15   4    0.26    0.21
  -4  15  -4   -0.04    0.20
   4  15   4   -0.22    0.24
  -5  15   4    0.41    0.23
   0  16   4    0.13    0.21
   0  16   4   -0.08    0.18
   0  16  -4   -0.07    0.21
  -1  16   4    0.42    0.22
  -1  16   4    0.31    0.23
   1  16  -4    0.41    0.23
   1  16   4    0.43    0.21
  -1  16  -4    0.35    0.22
   1  16   4    0.40    0.25
  -2  16   4    0.04    0.22
  -2  16   4    0.22    0.19
   2  16   4   -0.30    0.22
  -3  16   4    0.48    0.24
  -4  16   4    0.10    0.23
   0  17   4   -0.11    0.20
   1  17   4    0.39    0.23
   0   0   5   -0.25    0.11
   0   0  -5   -0.50    0.03
   0   0  -5   -0.29    0.06
  -1   0  -5  367.69   10.65
   1   0   5  365.42   11.10
  -1   0   5  355.07   11.10
   1   0  -5  362.57    9.65
  -1   0  -5  357.61    9.60
  -2   0   5    0.49    0.07
  -2   0   5    0.39    0.07
  -2   0  -5    0.24    0.05
   2   0   5    0.57    0.12
  -2   0  -5    0.27    0.06
  -3   0  -5    1.45    0.14
  -3   0   5    1.43    0.13
   3   0   5    1.40    0.17
  -3   0   5    1.41    0.10
  -3   0  -5    1.56    0.11
   3   0  -5    1.46    0.12
  -4   0  -5    1.99    0.17
   4   0  -5    2.08    0.17
  -4   0   5    2.13    0.15
  -4   0   5    2.11    0.12
   4   0   5    2.21    0.21
  -4   0  -5    2.07    0.15
   5   0  -5    1.24    0.14
  -5   0  -5    1.05    0.13
  -5   0  -5    1.27    0.16
  -5   0   5    1.33    0.14
  -5   0   5    1.10    0.11
   5   0   5    1.13    0.17
  -6   0   5    0.05    0.10
   6   0  -5    0.03    0.12
  -6   0  -5    0.28    0.11
   7   0  -5    0.46    0.18
  -7   0   5    0.26    0.15
  -7   0  -5    0.66    0.14
   8   0  -5    0.57    0.20
  -8   0  -5    0.32    0.16
  -8   0   5    0.34    0.16
   8   0   5    0.49    0.22
   9   0  -5    0.43    0.22
  -9   0   5    0.70    0.18
  -9   0  -5    0.79    0.20
   9   0   5    0.63    0.25
  10   0   5    0.24    0.26
  10   0  -5    0.17    0.23
 -10   0   5    0.00    0.17
 -10   0  -5   -0.13    0.18
   0  -1  -5   81.93    2.19
   0   1  -5   81.43    2.20
   0   1   5   82.79    2.40
   0   1   5   81.01    2.56
   0   1  -5   82.74    2.41
   0  -1   5   81.15    2.56
  -1  -1  -5  297.66    8.03
   1  -1   5  300.27    9.27
   1   1  -5  301.86    7.99
   1   1  -5  308.14    8.82
  -1   1   5  305.49    9.27
  -1  -1   5  303.28    9.26
   1   1   5  299.65    9.27
   1  -1  -5  307.71    8.01
   1   1   5  301.98    8.87
  -1   1  -5  301.79    8.88
  -1   1  -5  292.93    7.99
  -2   1   5   15.15    0.51
  -2  -1  -5   13.85    0.44
  -2   1   5   15.15    0.45
   2  -1   5   14.12    0.53
   2   1  -5   15.44    0.47
  -2   1   5   15.24    0.46
  -2  -1   5   15.42    0.46
  -2   1  -5   13.85    0.44
  -2   1  -5   14.27    0.49
  -2  -1   5   15.16    0.51
   2   1   5   14.12    0.53
  -3   1   5   28.05    0.88
   3   1  -5   29.05    0.89
  -3   1   5   29.12    0.93
  -3  -1  -5   27.77    0.82
  -3   1   5   28.26    0.83
   3  -1   5   28.28    0.96
  -3   1  -5   28.02    0.91
  -3  -1   5   29.21    0.83
  -3  -1   5   29.14    0.92
  -3   1  -5   28.87    0.82
   3   1   5   27.73    0.94
  -4   1   5   10.48    0.37
  -4   1   5   10.46    0.37
  -4   1   5   10.46    0.36
   4   1  -5    9.97    0.39
   4  -1   5    9.80    0.42
  -4  -1  -5    9.90    0.35
  -4  -1   5    9.91    0.35
  -4  -1   5    9.86    0.36
  -4   1  -5    9.14    0.35
  -4   1  -5    9.90    0.40
   4   1   5   10.53    0.41
   5   1  -5   22.79    0.77
  -5   1   5   22.41    0.76
   5  -1   5   22.27    0.80
  -5  -1  -5   22.00    0.70
  -5   1   5   22.32    0.71
  -5  -1   5   22.86    0.71
  -5  -1   5   21.20    0.73
  -5   1  -5   23.00    0.71
  -5   1  -5   23.23    0.78
   5   1   5   23.37    0.80
   5   1   5   22.22    0.79
   6   1  -5    6.65    0.36
  -6   1   5    6.65    0.32
   6  -1   5    6.97    0.36
  -6   1   5    7.04    0.30
  -6  -1  -5    7.19    0.32
   6   1   5    7.09    0.35
  -6   1  -5    7.21    0.31
  -6  -1   5    6.49    0.32
   6   1   5    7.01    0.39
  -6   1  -5    7.11    0.37
  -7  -1  -5    1.40    0.17
  -7   1   5    1.30    0.19
   7   1  -5    1.63    0.23
  -7   1  -5    1.36    0.17
   7   1   5    1.11    0.23
  -7  -1   5    1.49    0.20
   7  -1  -5    1.45    0.20
  -7   1  -5    1.09    0.20
  -8  -1  -5    2.28    0.24
   8   1  -5    2.18    0.28
  -8   1   5    2.28    0.25
  -8   1  -5    2.69    0.26
   8   1   5    2.50    0.31
  -8   1  -5    2.76    0.31
   8  -1  -5    2.41    0.26
  -8  -1   5    2.29    0.25
   9   1  -5    0.58    0.23
  -9  -1  -5    0.60    0.20
  -9   1   5    0.87    0.19
   9  -1   5    0.73    0.25
   9   1   5    0.80    0.28
  -9   1  -5    0.44    0.18
   9  -1  -5    0.75    0.22
  -9  -1   5    0.93    0.20
  10  -1   5    0.52    0.26
 -10  -1  -5    0.32    0.19
  10   1  -5   -0.02    0.23
 -10   1   5    0.45    0.20
  10   1   5    0.87    0.28
 -10   1  -5    0.11    0.19
  10  -1  -5    0.54    0.23
 -10  -1   5    0.38    0.20
   0  -2   5  197.81    6.08
   0   2  -5  194.31    5.23
   0   2  -5  192.99    5.77
   0  -2  -5  201.74    5.23
   0   2   5  199.02    5.76
   0   2   5  196.85    6.07
  -1   2   5   13.02    0.40
  -1  -2  -5   13.14    0.39
   1   2  -5   12.34    0.42
   1  -2   5   13.23    0.48
  -1   2   5   12.92    0.46
   1   2  -5   12.49    0.40
  -1   2  -5   13.28    0.43
   1   2   5   13.56    0.47
   1  -2  -5   12.77    0.39
   1   2   5   13.67    0.44
  -1   2  -5   13.25    0.39
  -1  -2   5   13.01    0.47
  -2   2   5  127.94    3.74
  -2   2   5  129.96    3.95
  -2  -2  -5  129.81    3.41
   2   2  -5  125.97    3.75
  -2   2   5  128.68    3.41
   2  -2   5  127.87    3.97
   2   2   5  126.94    3.95
   2   2   5  129.87    3.78
  -2   2  -5  126.09    3.77
  -2  -2   5  126.02    3.94
  -2   2  -5  124.86    3.41
  -2  -2   5  124.86    3.42
  -3   2   5    4.07    0.18
  -3   2   5    4.47    0.20
   3   2  -5    4.30    0.21
   3  -2   5    3.65    0.24
  -3   2   5    4.16    0.17
  -3  -2  -5    4.00    0.18
   3   2   5    4.13    0.22
   3   2   5    3.95    0.24
  -3   2  -5    3.93    0.18
  -3  -2   5    4.22    0.19
  -3  -2   5    4.08    0.18
  -3   2  -5    3.61    0.20
   4   2  -5   22.73    0.76
  -4   2   5   23.22    0.74
  -4   2   5   23.22    0.69
  -4  -2  -5   23.09    0.69
   4  -2   5   22.77    0.81
  -4   2   5   23.29    0.78
  -4   2  -5   21.67    0.69
   4   2   5   22.89    0.78
  -4   2  -5   23.25    0.77
  -4  -2   5   21.52    0.73
  -4  -2   5   22.44    0.70
   4   2   5   23.70    0.79
  -5   2   5   19.27    0.66
  -5   2   5   18.89    0.68
   5   2  -5   18.69    0.69
  -5   2   5   19.16    0.63
  -5  -2  -5   19.76    0.63
   5  -2   5   19.66    0.72
   5   2   5   20.89    0.69
   5   2   5   21.16    0.73
  -5  -2   5   19.11    0.63
  -5   2  -5   18.93    0.62
  -5   2  -5   19.28    0.70
  -6   2   5    1.48    0.17
  -6   2   5    1.40    0.16
  -6  -2  -5    1.59    0.16
   6  -2   5    1.54    0.20
  -6   2   5    1.36    0.15
   6   2  -5    1.49    0.20
   6   2   5    1.55    0.22
  -6   2  -5    1.72    0.17
  -6   2  -5    1.32    0.18
  -6  -2   5    1.36    0.17
   7  -2   5    8.64    0.46
  -7   2   5   10.04    0.44
   7   2  -5    8.88    0.48
  -7  -2  -5   10.54    0.42
  -7   2   5    8.98    0.44
   7   2   5    9.80    0.52
  -7  -2   5    9.69    0.43
  -7   2  -5    9.64    0.42
  -7   2  -5    9.65    0.47
   8   2  -5    0.15    0.20
  -8  -2  -5    0.07    0.15
  -8   2   5    0.20    0.15
  -8  -2   5    0.24    0.16
  -8   2  -5    0.32    0.19
  -8   2  -5    0.17    0.15
   8   2   5    0.32    0.24
   8  -2  -5    0.55    0.18
  -9   2   5    0.70    0.19
   9   2  -5    0.42    0.25
  -9  -2  -5    0.22    0.17
   9   2   5    0.41    0.26
   9  -2  -5    0.60    0.21
  -9   2  -5    0.27    0.18
  -9  -2   5    0.48    0.19
  -9   2  -5    0.84    0.24
 -10  -2  -5   -0.19    0.17
 -10   2   5    0.07    0.18
  10   2  -5   -0.11    0.24
 -10  -2   5    0.10    0.20
  10   2   5    0.20    0.27
 -10   2  -5    0.10    0.18
   0  -3  -5   92.30    2.43
   0   3  -5   89.27    2.44
   0   3  -5   89.98    2.70
   0   3   5   90.66    2.85
   0   3   5   92.56    2.69
   0  -3   5   91.82    2.85
   1   3  -5   23.53    0.68
  -1   3   5   23.44    0.80
   1  -3   5   24.22    0.81
  -1  -3  -5   23.56    0.66
  -1   3   5   23.74    0.72
   1   3  -5   23.97    0.74
   1  -3  -5   23.44    0.66
   1   3   5   23.17    0.79
  -1   3  -5   23.82    0.68
  -1  -3   5   23.99    0.80
  -1   3  -5   24.22    0.75
   1   3   5   23.42    0.75
  -2  -3  -5   69.27    1.82
   2  -3   5   67.48    2.13
  -2   3   5   66.38    1.99
   2   3  -5   64.96    2.01
  -2   3   5   65.82    1.82
  -2   3   5   64.43    2.12
  -2  -3   5   65.86    2.10
  -2   3  -5   66.19    1.82
   2   3   5   69.93    2.11
  -2   3  -5   67.18    2.02
   2   3   5   70.47    2.03
   3  -3   5    0.14    0.11
  -3   3   5    0.07    0.05
   3   3  -5    0.18    0.09
  -3  -3  -5    0.16    0.06
  -3   3   5    0.12    0.07
  -3   3   5    0.16    0.07
  -3   3  -5    0.32    0.07
  -3  -3   5    0.25    0.09
  -3   3  -5    0.24    0.07
   3   3   5    0.11    0.07
  -3  -3   5    0.20    0.08
   3   3   5    0.26    0.11
  -4   3   5    2.36    0.16
  -4   3   5    2.26    0.17
   4   3  -5    2.91    0.22
   4  -3   5    3.20    0.23
  -4   3   5    2.16    0.16
  -4  -3  -5    2.82    0.17
  -4  -3   5    2.63    0.13
  -4   3  -5    3.40    0.18
  -4  -3   5    2.36    0.17
  -4   3  -5    3.44    0.20
   4   3   5    2.84    0.24
   4   3   5    3.10    0.18
  -5   3   5    0.65    0.11
  -5  -3  -5    0.71    0.11
   5   3  -5    0.70    0.15
  -5   3   5    0.88    0.12
   5  -3   5    0.49    0.15
  -5   3   5    0.79    0.11
   5   3   5    0.88    0.11
  -5   3  -5    0.45    0.12
   5   3   5    0.87    0.19
  -5  -3   5    0.55    0.12
  -5   3  -5    0.56    0.11
  -6   3   5    4.53    0.26
   6  -3   5    4.72    0.32
  -6  -3  -5    4.74    0.26
  -6   3   5    4.70    0.27
   6   3  -5    5.04    0.34
  -6   3   5    4.76    0.26
   6   3   5    4.75    0.36
  -6  -3   5    4.53    0.27
  -6   3  -5    4.51    0.29
  -6   3  -5    4.51    0.26
  -7  -3  -5    3.72    0.29
   7  -3   5    3.47    0.35
  -7   3   5    3.12    0.30
  -7   3   5    3.67    0.31
   7   3  -5    3.75    0.37
  -7  -3   5    3.34    0.32
   7   3   5    3.55    0.38
  -7   3  -5    3.96    0.33
  -7   3  -5    3.89    0.27
  -8   3   5    5.53    0.35
  -8  -3  -5    5.65    0.34
   8   3  -5    5.04    0.43
  -8   3   5    5.55    0.36
  -8   3  -5    5.76    0.38
  -8   3  -5    5.36    0.33
  -8  -3   5    5.42    0.37
   8   3   5    5.31    0.46
  -9   3   5    0.32    0.17
   9   3  -5    0.12    0.24
  -9  -3  -5   -0.02    0.17
   9   3   5    0.62    0.28
  -9   3  -5    0.07    0.20
  -9   3  -5    0.07    0.16
  -9  -3   5    0.32    0.19
 -10   3   5    0.07    0.18
 -10  -3  -5    0.21    0.20
  10   3  -5    0.12    0.25
  10   3   5   -0.03    0.30
 -10   3  -5   -0.25    0.24
 -10  -3   5    0.33    0.20
 -10   3  -5    0.07    0.19
   0  -4  -5    5.90    0.20
   0   4   5    5.66    0.24
   0   4  -5    6.23    0.22
   0   4   5    6.69    0.27
   0   4  -5    6.40    0.25
   0  -4   5    6.30    0.29
   1   4  -5    7.67    0.30
  -1   4   5    7.70    0.28
   1   4  -5    7.45    0.27
   1  -4   5    8.69    0.35
  -1   4   5    7.62    0.33
  -1  -4  -5    8.38    0.26
  -1   4  -5    8.75    0.27
   1   4   5    8.72    0.32
  -1  -4   5    7.50    0.33
   1  -4  -5    7.53    0.25
  -1   4  -5    8.83    0.31
   1   4   5    8.45    0.33
  -2  -4  -5    3.37    0.15
  -2   4   5    2.97    0.15
   2   4  -5    2.91    0.16
  -2   4   5    2.96    0.18
   2   4  -5    3.03    0.18
   2  -4   5    3.09    0.22
  -2  -4   5    3.27    0.20
   2   4   5    3.35    0.17
   2   4   5    3.30    0.22
  -2   4  -5    3.27    0.18
  -2   4  -5    3.20    0.15
  -3   4   5    6.82    0.26
  -3   4   5    6.82    0.30
   3   4  -5    5.87    0.29
   3  -4   5    6.02    0.31
  -3  -4  -5    7.21    0.25
  -3   4   5    7.07    0.25
   3   4   5    6.78    0.28
  -3   4  -5    6.45    0.25
  -3  -4   5    5.91    0.28
  -3   4  -5    5.95    0.28
   3   4   5    7.13    0.33
  -3  -4   5    6.14    0.27
  -4  -4  -5    6.82    0.28
  -4   4   5    6.61    0.27
   4   4  -5    7.09    0.33
  -4   4   5    6.48    0.32
   4  -4   5    7.07    0.35
  -4   4   5    6.45    0.28
  -4  -4   5    7.08    0.30
  -4   4  -5    7.09    0.28
   4   4   5    6.92    0.28
   4   4   5    6.80    0.36
  -4   4  -5    7.03    0.32
  -4  -4   5    7.09    0.27
   5  -4   5    3.92    0.30
  -5   4   5    5.18    0.27
   5   4  -5    4.80    0.29
  -5   4   5    4.75    0.25
  -5  -4  -5    4.37    0.23
  -5   4   5    4.59    0.24
  -5   4  -5    4.45    0.27
  -5  -4   5    4.38    0.25
   5   4   5    4.57    0.22
   5   4   5    5.14    0.34
  -5   4  -5    4.42    0.24
  -6   4   5    9.27    0.41
  -6   4   5    9.19    0.40
  -6  -4  -5    9.25    0.38
   6   4  -5    8.91    0.46
   6  -4   5    8.42    0.44
  -6   4   5    9.31    0.38
   6   4   5    9.59    0.49
  -6   4  -5    9.19    0.38
  -6   4  -5    8.44    0.42
  -6  -4   5    8.83    0.39
  -7   4   5    3.14    0.28
   7  -4   5    3.20    0.35
  -7   4   5    3.16    0.28
  -7  -4  -5    4.01    0.27
   7   4  -5    2.75    0.29
  -7  -4   5    2.99    0.30
  -7   4  -5    3.73    0.26
  -7   4  -5    3.61    0.31
   7   4   5    3.88    0.43
  -8   4   5    0.42    0.18
  -8   4   5    0.50    0.16
   8   4  -5    0.33    0.23
  -8  -4  -5    0.51    0.17
  -8   4  -5    0.48    0.20
  -8   4  -5    0.33    0.15
   8   4   5    0.56    0.26
  -8  -4   5    0.59    0.18
  -9   4   5    0.74    0.20
  -9  -4  -5    0.67    0.20
   9   4  -5    0.63    0.25
  -9   4   5    0.29    0.22
  -9   4  -5    0.58    0.18
   9   4   5    0.70    0.29
  -9  -4   5    0.81    0.20
  -9   4  -5    0.75    0.22
 -10   4   5    0.32    0.19
  10   4  -5    0.35    0.27
 -10  -4  -5    0.65    0.21
  10   4   5    0.32    0.30
 -10   4  -5    0.34    0.24
 -10  -4   5    0.66    0.22
 -10   4  -5    0.49    0.19
   0   5  -5    0.20    0.07
   0   5   5    0.23    0.07
   0  -5  -5    0.17    0.04
   0   5  -5    0.06    0.06
   0  -5   5    0.08    0.10
   0   5   5    0.19    0.08
  -1  -5  -5   18.63    0.53
   1   5  -5   18.66    0.55
  -1   5   5   18.01    0.60
  -1   5   5   18.20    0.66
   1   5  -5   18.17    0.62
   1  -5   5   19.17    0.67
  -1   5  -5   19.14    0.63
   1   5   5   18.45    0.62
  -1   5  -5   18.88    0.55
   1   5   5   18.69    0.65
  -1  -5   5   18.53    0.65
   1  -5  -5   17.91    0.52
  -2  -5  -5   13.19    0.39
   2   5  -5   12.04    0.41
   2   5  -5   12.22    0.46
  -2   5   5   13.01    0.50
  -2   5   5   12.45    0.44
   2  -5   5   12.22    0.50
  -2  -5   5   12.64    0.48
   2   5   5   13.59    0.47
   2  -5  -5   12.20    0.38
  -2   5  -5   12.89    0.47
  -2   5  -5   12.68    0.40
   2   5   5   13.88    0.49
   3  -5   5   16.22    0.61
  -3   5   5   15.68    0.54
  -3   5   5   15.04    0.59
  -3   5   5   15.70    0.48
   3   5  -5   15.26    0.56
  -3  -5  -5   16.01    0.49
  -3  -5   5   15.07    0.51
  -3   5  -5   16.29    0.57
   3   5   5   15.91    0.59
  -3   5  -5   15.78    0.49
  -3  -5   5   15.38    0.56
   3   5   5   16.74    0.56
  -4   5   5    3.49    0.20
   4  -5   5    3.38    0.27
  -4   5   5    3.31    0.18
  -4  -5  -5    3.34    0.19
   4   5  -5    3.06    0.23
  -4   5   5    3.61    0.23
  -4   5  -5    3.33    0.22
  -4   5  -5    3.36    0.19
  -4  -5   5    3.38    0.20
   4   5   5    3.24    0.30
   4   5   5    3.81    0.19
  -4  -5   5    2.86    0.19
  -5   5   5    1.58    0.17
   5  -5   5    1.87    0.22
  -5   5   5    1.51    0.15
  -5   5   5    1.51    0.18
   5   5  -5    1.59    0.20
   5   5   5    1.32    0.23
  -5   5  -5    1.75    0.19
  -5  -5   5    1.55    0.16
  -5   5  -5    1.56    0.16
   6  -5   5   15.95    0.66
  -6   5   5   15.78    0.62
   6   5  -5   15.69    0.65
  -6   5   5   15.53    0.55
  -6  -5  -5   15.67    0.55
  -6   5   5   15.29    0.59
  -6  -5   5   14.60    0.56
   6   5   5   15.96    0.68
  -6   5  -5   15.04    0.62
  -6   5  -5   15.31    0.55
  -7   5   5    1.07    0.18
   7   5  -5    1.08    0.23
  -7   5   5    1.16    0.19
  -7  -5  -5    0.89    0.17
  -7   5   5    1.48    0.19
   7  -5   5    1.08    0.23
  -7  -5   5    1.00    0.19
  -7   5  -5    0.91    0.17
   7   5   5    0.60    0.27
  -7   5  -5    0.77    0.20
   8   5  -5    1.59    0.28
  -8   5   5    1.68    0.22
  -8  -5  -5    1.55    0.21
  -8   5   5    1.67    0.22
  -8   5  -5    2.07    0.27
  -8   5  -5    1.87    0.22
  -8  -5   5    1.99    0.24
   8   5   5    1.55    0.31
  -9  -5  -5   -0.08    0.16
   9   5  -5   -0.19    0.24
  -9   5   5    0.25    0.17
  -9   5  -5    0.03    0.19
  -9   5  -5   -0.20    0.16
  -9  -5   5    0.42    0.19
   9   5   5   -0.12    0.27
  10   5  -5   -0.22    0.25
 -10  -5  -5   -0.06    0.18
 -10   5   5    0.24    0.19
  10   5   5    0.06    0.30
 -10   5  -5    0.19    0.23
 -10  -5   5    0.02    0.18
 -10   5  -5    0.06    0.18
   0   6  -5    0.52    0.10
   0   6   5    0.50    0.10
   0  -6   5    0.28    0.12
   0   6   5    0.54    0.10
   0   6  -5    0.31    0.08
   0  -6  -5    0.62    0.06
   1   6  -5   33.81    1.06
  -1   6   5   32.71    1.04
  -1  -6  -5   31.56    0.90
   1  -6   5   32.79    1.12
  -1   6   5   32.00    1.11
   1   6  -5   34.28    0.93
   1   6   5   32.58    1.06
   1   6   5   32.59    1.10
  -1  -6   5   34.45    1.11
  -1   6  -5   32.86    1.06
  -1   6  -5   33.48    0.93
   1  -6  -5   32.68    0.90
   2   6  -5   14.91    0.46
   2  -6   5   14.09    0.57
  -2  -6  -5   14.30    0.43
  -2   6   5   14.53    0.56
  -2   6   5   14.39    0.50
   2   6  -5   14.69    0.53
   2  -6  -5   14.86    0.42
   2   6   5   14.31    0.53
   2   6   5   14.73    0.54
  -2   6  -5   14.02    0.45
  -2  -6   5   14.38    0.54
  -2   6  -5   13.86    0.53
   3   6  -5   30.60    1.01
  -3  -6  -5   31.89    0.88
  -3   6   5   30.50    1.06
  -3   6   5   30.27    0.87
  -3   6   5   30.59    0.98
   3  -6   5   30.12    1.07
  -3   6  -5   31.08    1.01
   3   6   5   30.95    1.02
  -3   6  -5   30.33    0.88
   3   6   5   31.43    1.02
  -3  -6   5   29.30    0.90
  -3  -6   5   29.58    1.01
   4   6  -5    4.55    0.28
   4  -6   5    4.92    0.31
  -4   6   5    4.56    0.24
  -4   6   5    4.80    0.22
  -4  -6  -5    4.61    0.22
  -4   6   5    4.33    0.28
   4   6   5    4.94    0.23
   4   6   5    5.21    0.33
  -4  -6   5    4.40    0.25
  -4   6  -5    5.09    0.28
  -4   6  -5    4.86    0.22
   5   6  -5    2.37    0.27
  -5   6   5    2.43    0.20
  -5  -6  -5    2.01    0.18
   5  -6   5    1.81    0.23
  -5   6   5    2.23    0.17
  -5   6   5    2.33    0.22
  -5   6  -5    2.08    0.18
  -5  -6   5    2.38    0.21
  -5   6  -5    1.92    0.21
   5   6   5    1.90    0.25
  -6   6   5    3.68    0.28
   6   6  -5    3.09    0.32
  -6  -6  -5    3.40    0.25
  -6   6   5    2.96    0.24
   6  -6   5    2.67    0.33
  -6   6   5    3.25    0.26
   6   6   5    3.47    0.41
  -6  -6   5    3.88    0.29
  -6   6  -5    3.12    0.24
  -6   6  -5    2.94    0.28
  -7   6   5    6.15    0.37
  -7   6   5    6.31    0.34
  -7   6   5    6.48    0.37
  -7  -6  -5    7.39    0.36
   7   6  -5    5.82    0.44
   7  -6   5    6.73    0.43
  -7   6  -5    7.05    0.35
  -7   6  -5    6.62    0.42
   7   6   5    6.51    0.48
  -7  -6   5    5.97    0.36
   8  -6   5    0.83    0.24
  -8   6   5    0.53    0.17
  -8   6   5    0.57    0.18
   8   6  -5    0.31    0.23
  -8  -6  -5    0.70    0.18
   8   6   5    0.25    0.27
  -8  -6   5    0.46    0.19
  -8   6  -5    0.54    0.20
  -8   6  -5    0.42    0.16
  -9   6   5    1.61    0.23
  -9  -6  -5    1.27    0.22
   9   6  -5    0.86    0.27
  -9  -6   5    1.53    0.24
  -9   6  -5    1.00    0.24
   9   6   5    0.68    0.31
  -9   6  -5    1.14    0.22
 -10   6   5    0.14    0.18
 -10  -6  -5   -0.11    0.19
  10   6  -5   -0.52    0.26
 -10   6  -5    0.26    0.19
 -10   6  -5    0.22    0.22
 -10  -6   5    0.11    0.19
   0   7  -5   11.04    0.36
   0   7  -5   10.94    0.43
   0   7   5   10.84    0.45
   0  -7   5   10.85    0.46
   0   7   5   11.18    0.43
   1  -7   5    0.99    0.16
  -1   7   5    0.63    0.12
  -1   7   5    0.66    0.11
  -1  -7  -5    0.66    0.07
   1   7  -5    0.48    0.11
   1   7  -5    0.48    0.09
  -1   7  -5    0.88    0.09
   1   7   5    0.96    0.12
   1   7   5    0.89    0.14
  -1  -7   5    0.59    0.13
  -1   7  -5    0.74    0.12
   2   7  -5   23.65    0.81
  -2   7   5   24.73    0.87
  -2   7   5   23.42    0.79
   2  -7   5   23.97    0.87
   2   7  -5   23.66    0.71
  -2  -7  -5   23.81    0.68
  -2   7  -5   23.85    0.82
  -2   7  -5   23.97    0.70
   2   7   5   23.82    0.83
   2   7   5   24.58    0.83
   2  -7  -5   23.88    0.67
  -2  -7   5   24.10    0.84
  -3   7   5    0.95    0.15
   3  -7   5    1.20    0.19
   3   7  -5    0.77    0.12
  -3   7   5    1.20    0.12
  -3  -7  -5    1.45    0.12
   3   7  -5    0.70    0.14
  -3   7   5    0.95    0.13
  -3  -7   5    0.89    0.14
   3   7   5    1.18    0.19
  -3   7  -5    1.05    0.15
  -3   7  -5    1.25    0.12
  -4  -7  -5    6.26    0.27
  -4   7   5    7.08    0.32
   4  -7   5    6.00    0.37
   4   7  -5    6.64    0.35
  -4   7   5    6.68    0.26
  -4   7   5    7.26    0.37
   4   7   5    6.35    0.29
  -4  -7   5    6.70    0.30
   4   7   5    6.06    0.38
  -4   7  -5    6.34    0.27
  -4   7  -5    6.27    0.33
   5  -7   5    7.67    0.43
  -5   7   5    8.49    0.42
  -5   7   5    8.01    0.33
  -5   7   5    8.11    0.38
   5   7  -5    7.74    0.43
  -5  -7  -5    8.52    0.34
  -5   7  -5    8.08    0.42
  -5   7  -5    8.45    0.34
  -5  -7   5    8.06    0.37
   5   7   5    8.16    0.46
  -6  -7  -5    0.15    0.13
  -6   7   5    0.20    0.15
  -6   7   5    0.29    0.16
   6   7  -5    0.57    0.20
   6  -7   5    0.39    0.21
  -6   7   5    0.10    0.13
  -6   7  -5    0.18    0.12
  -6  -7   5    0.07    0.16
   6   7   5    0.23    0.24
  -6   7  -5    0.31    0.16
  -7   7   5    2.69    0.27
  -7  -7  -5    1.80    0.21
  -7   7   5    2.52    0.27
   7  -7   5    2.01    0.28
   7   7  -5    2.06    0.28
  -7  -7   5    2.07    0.24
   7   7   5    1.70    0.32
  -7   7  -5    1.82    0.25
  -7   7  -5    2.59    0.24
   8   7  -5    2.90    0.34
  -8  -7  -5    3.44    0.30
  -8   7   5    3.14    0.31
   8  -7   5    3.91    0.38
  -8   7  -5    3.31    0.33
   8   7   5    2.68    0.37
  -8   7  -5    3.41    0.29
  -8  -7   5    3.26    0.32
   9   7  -5   -0.31    0.24
  -9  -7  -5   -0.12    0.17
  -9   7  -5   -0.02    0.19
  -9   7  -5    0.01    0.17
  -9  -7   5    0.54    0.21
   9   7   5    0.03    0.29
  10   7  -5   -0.12    0.26
 -10  -7  -5    0.14    0.20
 -10  -7   5    0.85    0.24
 -10   7  -5    0.69    0.21
   0   8   5   11.00    0.45
   0   8  -5    9.84    0.42
   0   8   5   11.11    0.43
   0  -8   5    9.82    0.46
   0   8  -5   10.26    0.34
   1   8  -5    9.17    0.34
  -1   8   5    9.69    0.41
  -1   8   5    9.84    0.45
   1   8  -5    9.11    0.41
  -1   8  -5   10.59    0.33
   1   8   5   10.65    0.44
  -1  -8   5    9.18    0.43
  -1   8  -5   10.65    0.43
   1   8   5   11.25    0.44
  -2  -8  -5    9.12    0.31
   2   8  -5   10.13    0.34
  -2   8   5    9.72    0.44
   2   8  -5    9.82    0.42
  -2   8   5    8.96    0.39
   2   8   5    9.48    0.43
   2   8   5    9.34    0.41
  -2   8  -5    9.51    0.42
  -2   8  -5    9.43    0.33
  -2  -8   5    9.83    0.42
   3   8  -5   10.30    0.45
   3   8  -5   10.17    0.37
  -3   8   5    9.64    0.46
  -3   8   5    9.98    0.42
  -3  -8  -5   10.54    0.35
  -3   8  -5   11.02    0.46
  -3  -8   5   10.14    0.44
  -3   8  -5   10.93    0.36
   3   8   5   10.43    0.47
   3   8   5   11.00    0.44
  -4   8   5   10.47    0.49
   4  -8   5   10.87    0.53
  -4  -8  -5   10.40    0.38
   4   8  -5   10.75    0.48
  -4   8   5   10.90    0.45
  -4   8  -5   10.51    0.47
  -4  -8   5   11.58    0.42
  -4   8  -5   10.92    0.38
   4   8   5   10.60    0.43
   4   8   5   10.20    0.50
  -5  -8  -5    0.45    0.12
   5   8  -5    0.73    0.19
  -5   8   5    0.43    0.14
   5  -8   5    0.57    0.21
  -5   8   5    0.44    0.16
  -5   8  -5    0.44    0.12
  -5  -8   5    0.57    0.15
   5   8   5    0.40    0.22
  -5   8  -5    0.42    0.17
  -6  -8  -5    1.06    0.16
   6  -8   5    1.44    0.26
   6   8  -5    1.10    0.24
  -6   8   5    1.43    0.21
  -6   8   5    1.31    0.22
   6   8   5    1.18    0.27
  -6  -8   5    1.63    0.21
  -6   8  -5    1.38    0.22
  -6   8  -5    1.18    0.17
  -7   8   5    5.45    0.38
   7   8  -5    4.91    0.40
  -7   8   5    5.31    0.36
   7  -8   5    5.48    0.43
  -7  -8  -5    5.06    0.32
  -7   8  -5    5.23    0.33
   7   8   5    4.98    0.46
  -7  -8   5    5.97    0.35
  -7   8  -5    4.83    0.37
  -8  -8  -5    0.12    0.15
   8  -8   5    0.35    0.22
   8   8  -5   -0.09    0.22
  -8  -8   5    0.02    0.17
  -8   8  -5    0.09    0.19
   8   8   5   -0.24    0.26
  -9  -8  -5    3.16    0.33
   9   8  -5    2.57    0.36
   9   8   5    2.06    0.38
  -9   8  -5    3.69    0.40
  -9  -8   5    4.30    0.38
 -10  -8  -5    0.76    0.22
   0   9  -5    3.85    0.26
   0   9   5    3.44    0.24
   0   9   5    4.05    0.26
  -1   9   5   10.85    0.49
  -1   9   5   10.93    0.45
   1   9  -5   10.86    0.46
   1   9  -5   10.90    0.37
  -1  -9   5   11.01    0.48
   1   9   5   11.18    0.48
   1   9   5   10.98    0.46
  -1   9  -5   10.27    0.46
  -2   9   5    3.86    0.24
   2   9  -5    3.69    0.21
  -2   9   5    3.61    0.27
   2   9  -5    3.41    0.26
  -2   9  -5    4.55    0.28
   2   9   5    4.12    0.26
   2   9   5    4.04    0.28
  -2  -9   5    4.11    0.27
   3   9  -5    7.52    0.39
   3   9  -5    7.31    0.31
  -3   9   5    6.99    0.39
  -3   9   5    6.94    0.35
   3   9   5    7.51    0.41
  -3   9  -5    8.05    0.40
  -3  -9   5    7.51    0.38
   3   9   5    7.69    0.36
   4   9  -5    1.69    0.17
  -4   9   5    2.09    0.23
   4   9  -5    1.65    0.22
  -4   9   5    1.91    0.23
  -4   9  -5    1.71    0.21
  -5   9   5    0.92    0.18
   5  -9   5    1.12    0.25
  -5   9   5    1.00    0.20
   5   9  -5    1.45    0.24
   5   9   5    0.95    0.25
  -5  -9   5    1.05    0.18
  -5   9  -5    1.22    0.20
  -6   9   5    4.03    0.32
   6   9  -5    3.61    0.36
   6  -9   5    4.25    0.40
  -6   9   5    4.48    0.35
   6   9   5    3.59    0.39
  -6   9  -5    3.62    0.33
  -6  -9   5    4.25    0.31
   7  -9   5    4.60    0.39
  -7   9   5    4.31    0.36
  -7   9   5    4.30    0.34
   7   9  -5    3.61    0.41
  -7   9  -5    4.69    0.38
  -7  -9   5    4.18    0.33
   7   9   5    3.82    0.44
  -8   9   5    0.12    0.17
   8  -9   5    0.73    0.25
   8   9  -5   -0.17    0.22
  -8   9  -5    0.38    0.20
  -8  -9   5    0.06    0.17
   8   9   5    0.05    0.28
   9   9  -5   -0.49    0.24
  -9   9  -5    0.09    0.21
  -9  -9   5    0.01    0.20
   0  10   5   22.81    0.80
   0  10   5   22.85    0.85
   0  10  -5   21.22    0.80
  -1  10   5    3.12    0.27
  -1  10   5    2.97    0.25
   1  10  -5    3.25    0.27
  -1  10  -5    2.64    0.25
   1  10   5    2.97    0.26
  -1 -10   5    3.32    0.29
   1  10   5    3.21    0.26
  -2  10   5   44.42    1.47
   2  10  -5   47.00    1.51
  -2  10   5   46.21    1.58
  -2  10  -5   45.38    1.57
   2  10   5   45.44    1.54
  -2 -10   5   45.49    1.53
   2  10   5   46.39    1.51
  -2  10  -5   45.18    1.50
  -3  10   5    2.48    0.26
   3  10  -5    2.24    0.25
  -3  10   5    2.79    0.26
   3  10   5    2.58    0.27
  -3  10  -5    2.22    0.26
   3  10   5    2.65    0.22
   4  10  -5    1.86    0.24
  -4  10   5    1.44    0.20
  -4  10   5    1.79    0.24
  -4  10  -5    1.69    0.22
   4  10   5    1.99    0.27
   5  10  -5    1.04    0.23
  -5  10   5    1.36    0.21
  -5  10   5    1.15    0.22
   5 -10   5    1.40    0.26
   5  10   5    0.98    0.25
  -5  10  -5    1.11    0.21
   6 -10   5    1.22    0.27
  -6  10   5    1.17    0.23
  -6  10   5    1.06    0.21
   6  10  -5    1.29    0.26
  -6  10  -5    0.72    0.21
   6  10   5    0.72    0.25
   7 -10   5    0.71    0.25
  -7  10   5    0.68    0.19
  -7  10   5    0.80    0.21
   7  10  -5    0.32    0.22
  -7  10  -5    0.73    0.21
   7  10   5    0.29    0.26
  -8  10   5    0.38    0.20
   8 -10   5    1.04    0.26
   8  10  -5   -0.02    0.23
  -8  10  -5    0.47    0.22
   8  10   5    0.03    0.29
   9 -10   5    1.82    0.34
   0  11   5    1.31    0.20
   0  11   5    1.10    0.20
   0  11  -5    0.98    0.19
  -1  11   5    0.70    0.17
   1  11  -5    0.83    0.18
  -1  11   5    0.79    0.19
   1  11   5    0.99    0.19
  -1  11  -5    1.25    0.20
   1  11   5    0.80    0.18
  -1 -11   5    1.12    0.21
  -2  11   5   20.17    0.76
  -2  11   5   20.05    0.82
   2  11  -5   20.53    0.79
   2  11   5   19.98    0.79
  -2  11  -5   20.55    0.82
   2  11   5   20.72    0.79
  -2 -11   5   19.88    0.78
  -2  11  -5   20.61    0.79
  -3  11   5    3.34    0.31
  -3  11   5    3.23    0.29
   3  11  -5    3.72    0.34
   3  11   5    3.39    0.35
  -3  11  -5    3.95    0.31
   3  11   5    3.53    0.27
  -4  11   5    2.74    0.30
   4  11  -5    2.53    0.29
  -4  11   5    2.95    0.28
   4  11   5    2.41    0.30
  -4  11  -5    2.22    0.27
  -5  11   5    1.14    0.21
   5 -11   5    1.17    0.27
   5  11  -5    0.98    0.23
  -5  11   5    1.26    0.24
   5  11   5    0.72    0.25
  -5  11  -5    0.90    0.22
  -6  11   5    0.24    0.18
   6 -11   5    0.53    0.24
   6  11  -5    0.04    0.20
  -6  11   5    0.10    0.18
   6  11   5   -0.20    0.23
  -6  11  -5    0.14    0.19
  -7  11   5    0.52    0.21
   7  11  -5    0.00    0.25
   7 -11   5    1.09    0.28
  -7  11  -5    0.21    0.21
   7  11   5   -0.17    0.27
   8  11  -5   -0.12    0.26
  -8  11   5    0.47    0.22
   8 -11   5    1.20    0.28
   0  12   5    0.56    0.18
   0  12   5    0.55    0.18
   0  12  -5    0.66    0.19
  -1  12   5    3.73    0.32
   1  12  -5    3.71    0.32
  -1  12   5    3.64    0.32
  -1  12  -5    3.91    0.32
   1  12   5    4.19    0.32
  -1 -12   5    4.05    0.35
   1  12   5    3.89    0.32
  -2  12   5    0.83    0.19
  -2  12   5    0.78    0.19
   2  12  -5    0.63    0.20
  -2  12  -5    0.69    0.19
   2  12   5    0.77    0.21
  -2 -12   5    0.69    0.20
   2  12   5    0.64    0.17
  -3  12   5    1.58    0.25
  -3  12   5    1.41    0.22
   3  12  -5    1.75    0.26
  -3  12  -5    1.68    0.24
   3  12   5    1.20    0.24
  -4  12   5    1.61    0.22
   4  12  -5    1.34    0.25
  -4  12   5    1.87    0.26
   4  12   5    1.61    0.27
  -4  12  -5    1.30    0.23
   5  12  -5    0.10    0.21
  -5  12   5    0.35    0.18
  -5  12   5    0.20    0.17
   5 -12   5    0.58    0.24
   5  12   5   -0.05    0.23
  -5  12  -5    0.13    0.19
  -6  12   5    0.33    0.20
   6 -12   5    0.50    0.25
  -6  12   5    0.28    0.19
   6  12  -5   -0.03    0.23
  -6  12  -5    0.25    0.21
   6  12   5   -0.18    0.25
   7 -12   5    0.78    0.28
  -7  12   5    0.75    0.23
   7  12  -5    0.36    0.25
  -7  12  -5    0.37    0.22
   7  12   5    0.45    0.29
   0 -13   5    0.72    0.22
   0  13   5   -0.14    0.14
   0  13  -5    0.12    0.18
   0  13   5   -0.02    0.17
   1  13  -5    0.46    0.19
  -1  13   5    0.50    0.19
  -1  13   5    0.63    0.20
  -1  13  -5    0.18    0.18
   1  13   5    0.47    0.19
  -1 -13   5    0.61    0.22
   1  13   5    0.37    0.17
  -2  13   5    3.62    0.33
  -2  13   5    3.32    0.31
   2  13  -5    3.10    0.32
  -2  13  -5    3.63    0.33
   2  13   5    3.31    0.34
   2  13   5    3.53    0.30
  -3  13   5    1.79    0.26
   3  13  -5    1.52    0.26
  -3  13   5    1.47    0.23
  -3  13  -5    1.47    0.25
   3  13   5    1.68    0.27
  -4  13   5    0.86    0.22
   4 -13   5    1.11    0.27
   4  13  -5    0.81    0.24
  -4  13   5    0.77    0.21
   4  13   5    0.52    0.23
  -4  13  -5    0.91    0.22
   5  13  -5   -0.13    0.20
  -5  13   5    0.19    0.19
   5 -13   5    0.74    0.27
  -5  13   5    0.06    0.19
  -5  13  -5   -0.05    0.18
   5  13   5   -0.04    0.24
   6  13  -5    0.47    0.27
   6 -13   5    1.43    0.31
  -6  13   5    0.70    0.23
   6  13   5    0.48    0.30
  -6  13  -5    0.77    0.23
   0  14   5    1.08    0.23
   0 -14   5    1.74    0.27
   0  14   5    1.05    0.23
   0  14  -5    1.17    0.25
   1  14  -5    1.08    0.24
   1 -14   5    1.32    0.27
  -1  14   5    0.98    0.22
  -1  14   5    0.98    0.22
  -1  14  -5    0.88    0.23
  -1 -14   5    1.43    0.25
   1  14   5    0.80    0.22
   1  14   5    0.96    0.21
  -2  14   5    0.60    0.20
  -2  14   5    0.65    0.21
   2  14  -5    0.61    0.21
   2  14   5    0.39    0.16
   2  14   5    0.33    0.22
  -2  14  -5    0.34    0.19
  -3  14   5    0.86    0.23
   3 -14   5    1.48    0.29
   3  14  -5    0.71    0.23
  -3  14   5    0.62    0.20
   3  14   5    0.29    0.21
  -3  14  -5    0.78    0.22
  -4  14   5    0.10    0.19
   4  14  -5   -0.04    0.22
   4 -14   5    0.91    0.27
  -4  14   5    0.12    0.19
  -4  14  -5   -0.17    0.19
   4  14   5   -0.09    0.23
   5 -14   5    1.41    0.30
  -5  14   5    0.86    0.22
  -5  14   5    0.46    0.23
   5  14  -5    0.31    0.25
   5  14   5    0.25    0.25
  -5  14  -5    0.48    0.22
   0  15  -5   -0.06    0.20
   0  15   5    0.02    0.18
   0  15   5   -0.21    0.18
   0 -15   5    0.92    0.25
   1  15  -5    0.13    0.20
  -1  15   5   -0.01    0.18
  -1  15   5   -0.07    0.19
   1 -15   5    0.53    0.23
  -1  15  -5    0.12    0.19
   1  15   5    0.03    0.16
   1  15   5   -0.03    0.20
  -2  15   5    0.36    0.20
   2 -15   5    1.23    0.28
   2  15  -5    0.40    0.23
  -2  15   5    0.55    0.21
   2  15   5    0.07    0.21
  -2  15  -5    0.63    0.23
  -3  15   5    1.36    0.26
  -3  15   5    1.79    0.30
   3  15  -5    1.87    0.31
   3 -15   5    2.33    0.34
  -3  15  -5    1.46    0.27
   3  15   5    1.51    0.30
   4  15  -5    0.41    0.26
  -4  15   5    0.32    0.22
   4  15   5    0.33    0.26
   0  16  -5    0.89    0.25
   0  16   5    0.91    0.26
   0  16   5    0.65    0.23
   0 -16   5    1.66    0.29
  -1  16   5    0.68    0.24
   1 -16   5    1.48    0.28
   1  16  -5    0.55    0.24
  -1  16   5    0.56    0.23
   1  16   5    0.41    0.24
   1  16   5    0.63    0.22
  -1  16  -5    0.59    0.25
   2 -16   5    1.41    0.30
  -2  16   5    0.65    0.25
  -2  16   5    0.29    0.22
   2  16   5    0.51    0.25
  -3  16   5    0.21    0.22
  -4  16   5    0.02    0.21
   1  17   5    0.24    0.22
   0   0  -6  147.29    4.34
   0   0  -6  149.35    3.95
   0   0   6  147.70    4.59
  -1   0   6   56.41    1.80
   1   0   6   57.15    1.81
  -1   0  -6   55.96    1.69
   1   0  -6   57.23    1.55
  -1   0  -6   56.93    1.54
   2   0   6   45.78    1.47
  -2   0   6   45.10    1.45
  -2   0  -6   45.85    1.38
   2   0  -6   45.72    1.35
   2   0  -6   44.62    1.26
  -2   0  -6   45.42    1.26
  -3   0   6   64.03    2.05
   3   0   6   65.61    2.08
  -3   0  -6   66.40    1.98
  -3   0   6   64.41    1.79
   3   0  -6   64.88    1.94
  -3   0  -6   64.94    1.79
   4   0   6    8.52    0.38
  -4   0   6    7.53    0.31
  -4   0  -6    8.21    0.31
  -4   0  -6    8.32    0.34
   4   0  -6    7.76    0.32
  -4   0   6    7.83    0.31
  -5   0  -6    7.11    0.29
   5   0  -6    6.66    0.31
  -5   0   6    6.37    0.30
  -5   0   6    6.29    0.27
  -5   0  -6    7.22    0.35
   5   0   6    7.63    0.36
  -6   0  -6    0.52    0.16
  -6   0  -6    0.39    0.12
  -6   0   6    0.47    0.13
   6   0  -6    0.62    0.15
   6   0   6    0.39    0.18
  -7   0  -6    3.66    0.25
  -7   0   6    3.75    0.30
   7   0  -6    3.36    0.31
   8   0  -6    3.95    0.34
   8   0   6    4.28    0.41
  -8   0   6    4.23    0.31
  -8   0  -6    4.58    0.30
   9   0  -6    0.08    0.20
   9   0   6    0.28    0.24
  -9   0  -6    0.13    0.16
  -9   0   6    0.22    0.17
 -10   0  -6   -0.20    0.17
 -10   0   6    0.19    0.19
  10   0   6    0.07    0.25
   0  -1   6  358.61   10.96
   0   1   6  349.76   10.96
   0   1  -6  355.51    9.45
   0   1   6  357.96   10.43
   0   1  -6  364.32   10.48
   0  -1  -6  356.02    9.48
  -1   1   6  162.10    4.99
   1   1  -6  157.86    4.30
   1  -1   6  159.58    5.00
   1   1  -6  161.93    4.72
  -1  -1  -6  164.43    4.30
  -1   1  -6  161.27    4.74
   1   1   6  166.03    4.74
  -1   1  -6  159.78    4.30
   1   1   6  165.52    5.00
   1  -1  -6  161.47    4.30
  -1  -1   6  156.09    4.99
   2   1  -6    8.19    0.27
   2  -1   6    7.02    0.34
   2   1  -6    8.40    0.26
  -2   1   6    7.93    0.24
  -2  -1  -6    6.51    0.25
  -2   1   6    7.74    0.30
   2   1   6    6.54    0.32
   2  -1  -6    8.20    0.26
  -2   1  -6    6.67    0.28
  -2   1  -6    7.04    0.26
  -2  -1   6    7.97    0.30
  -3   1   6    8.15    0.29
  -3  -1  -6    7.41    0.28
  -3   1   6    8.09    0.28
   3  -1   6    7.69    0.35
  -3   1   6    8.09    0.32
   3   1  -6    8.46    0.30
  -3   1  -6    7.68    0.29
  -3  -1   6    8.58    0.30
   3   1   6    7.80    0.35
  -3   1  -6    7.69    0.32
  -3  -1   6    8.50    0.31
   4  -1   6   11.00    0.47
   4   1  -6   11.66    0.43
  -4   1   6   11.92    0.43
  -4   1   6   11.64    0.40
  -4  -1  -6   11.97    0.40
  -4  -1   6   11.02    0.41
  -4   1  -6   10.93    0.44
  -4   1  -6   10.82    0.39
   4   1   6   12.45    0.47
  -4  -1   6   11.54    0.41
   5  -1   6    7.49    0.38
  -5  -1  -6    7.22    0.31
  -5   1   6    7.47    0.32
  -5   1   6    7.45    0.31
   5   1  -6    7.62    0.34
  -5   1  -6    7.48    0.35
   5   1   6    7.55    0.36
  -5   1  -6    7.16    0.31
  -5  -1   6    7.65    0.29
   5   1   6    7.13    0.37
  -5  -1   6    7.86    0.33
  -6  -1  -6    6.21    0.30
   6   1  -6    6.74    0.35
  -6   1   6    6.37    0.31
  -6   1   6    6.83    0.32
   6  -1   6    6.51    0.38
   6   1   6    6.17    0.35
   6   1   6    6.18    0.38
   6  -1  -6    6.87    0.33
  -6  -1   6    6.93    0.33
  -6   1  -6    7.30    0.37
  -6   1  -6    6.80    0.32
  -7   1   6    6.11    0.35
  -7  -1  -6    7.01    0.34
   7   1  -6    6.06    0.39
  -7   1  -6    6.08    0.39
   7  -1  -6    6.12    0.37
  -7  -1   6    6.22    0.35
  -7   1  -6    7.23    0.34
   7   1   6    5.90    0.42
  -8   1   6    1.85    0.23
  -8  -1  -6    1.39    0.21
   8   1  -6    1.60    0.25
  -8  -1   6    1.84    0.23
  -8   1  -6    1.79    0.26
  -8   1  -6    1.73    0.21
   8   1   6    2.03    0.29
   8  -1  -6    1.98    0.24
   9  -1   6    0.30    0.23
   9   1  -6   -0.03    0.21
  -9  -1  -6   -0.16    0.17
  -9   1   6    0.47    0.18
  -9   1  -6    0.17    0.17
  -9  -1   6    0.28    0.17
   9  -1  -6    0.09    0.19
   9   1   6    0.13    0.25
  10  -1   6    0.43    0.27
 -10  -1  -6    0.51    0.20
 -10   1   6    0.94    0.23
 -10  -1   6    0.52    0.21
 -10   1  -6    0.26    0.20
  10   1   6    0.65    0.29
   0  -2   6    1.01    0.14
   0   2   6    0.91    0.11
   0   2  -6    1.03    0.08
   0  -2  -6    0.91    0.09
   0   2   6    0.97    0.08
   0   2  -6    1.28    0.10
   1   2  -6   27.35    0.84
   1   2  -6   27.22    0.78
  -1   2   6   26.06    0.91
  -1  -2  -6   28.43    0.78
   1  -2   6   28.99    0.94
  -1   2   6   26.37    0.82
  -1   2  -6   28.57    0.79
   1  -2  -6   25.78    0.77
   1   2   6   27.82    0.92
   1   2   6   28.83    0.86
  -1   2  -6   28.86    0.86
  -1  -2   6   27.39    0.92
  -2  -2  -6   22.77    0.67
   2   2  -6   23.30    0.68
   2  -2   6   24.18    0.81
  -2   2   6   22.81    0.70
   2   2  -6   23.52    0.72
  -2   2   6   22.26    0.78
   2  -2  -6   22.44    0.67
   2   2   6   22.28    0.79
  -2  -2   6   24.36    0.79
  -2   2  -6   24.71    0.75
   2   2   6   22.36    0.75
  -2   2  -6   24.25    0.68
  -3   2   6   16.49    0.51
  -3  -2  -6   15.65    0.50
   3  -2   6   15.89    0.61
  -3   2   6   17.14    0.52
   3   2  -6   16.24    0.54
  -3   2   6   16.69    0.58
  -3  -2   6   16.20    0.52
   3   2   6   15.64    0.57
  -3   2  -6   15.94    0.56
  -3   2  -6   15.26    0.50
   3   2   6   15.89    0.58
  -3  -2   6   16.44    0.56
  -4   2   6   31.53    0.98
  -4   2   6   31.30    0.92
   4   2  -6   31.88    1.00
  -4   2   6   31.37    1.04
  -4  -2  -6   32.58    0.92
   4  -2   6   30.86    1.07
  -4   2  -6   30.27    0.92
  -4  -2   6   31.45    0.94
  -4  -2   6   30.29    1.01
  -4   2  -6   30.79    1.02
   4   2   6   31.74    1.05
   4   2   6   32.76    1.04
  -5  -2  -6   15.58    0.53
  -5   2   6   15.78    0.53
  -5   2   6   15.34    0.54
  -5   2   6   15.54    0.57
   5   2  -6   15.59    0.58
   5  -2   6   14.87    0.61
   5   2   6   15.86    0.58
  -5  -2   6   14.76    0.53
   5   2   6   16.77    0.62
  -5   2  -6   15.94    0.59
  -5   2  -6   15.07    0.52
   6   2  -6    6.00    0.36
  -6   2   6    6.52    0.30
  -6  -2  -6    7.17    0.31
  -6   2   6    6.48    0.31
  -6   2   6    6.29    0.32
   6  -2   6    6.98    0.38
  -6   2  -6    7.00    0.31
  -6  -2   6    6.35    0.33
  -6   2  -6    6.73    0.35
   6   2   6    6.49    0.40
  -7  -2  -6   15.40    0.58
   7  -2   6   14.63    0.64
   7   2  -6   14.95    0.64
  -7   2   6   16.56    0.59
  -7   2  -6   14.84    0.56
   7   2   6   14.41    0.68
  -7  -2   6   16.53    0.60
  -7   2  -6   14.24    0.63
  -8  -2  -6    1.08    0.20
  -8   2   6    1.25    0.21
   8   2  -6    1.03    0.24
  -8   2  -6    1.05    0.19
  -8  -2   6    1.06    0.21
  -8   2  -6    1.07    0.23
   8  -2  -6    1.19    0.20
   8   2   6    1.12    0.27
  -9   2   6    0.89    0.21
  -9  -2  -6    0.55    0.18
   9   2  -6    1.01    0.25
  -9   2  -6    0.42    0.18
  -9  -2   6    0.70    0.20
   9   2   6    1.10    0.29
   9  -2  -6    0.80    0.22
  -9   2  -6    0.59    0.24
 -10  -2  -6    0.64    0.21
 -10   2   6    0.82    0.23
  10   2   6    0.68    0.30
 -10  -2   6    0.83    0.24
 -10   2  -6    0.51    0.20
   0   3  -6   43.05    1.27
   0   3   6   40.40    1.26
   0  -3   6   43.24    1.36
   0   3   6   40.32    1.35
   0   3  -6   42.51    1.16
   0  -3  -6   41.57    1.14
  -1  -3  -6   42.21    1.21
   1   3  -6   44.56    1.34
  -1   3   6   42.72    1.43
   1  -3   6   46.10    1.44
   1   3  -6   44.25    1.22
  -1   3   6   42.42    1.32
  -1   3  -6   45.70    1.22
  -1   3  -6   45.06    1.35
   1   3   6   43.64    1.42
  -1  -3   6   45.28    1.43
   1  -3  -6   43.96    1.21
   1   3   6   44.07    1.34
   2   3  -6    8.83    0.33
   2   3  -6    9.09    0.32
  -2   3   6    9.65    0.37
   2  -3   6    8.37    0.39
  -2   3   6    9.43    0.31
  -2  -3  -6    9.53    0.31
  -2   3  -6    8.64    0.31
   2  -3  -6    9.44    0.30
  -2  -3   6    8.95    0.37
  -2   3  -6    8.77    0.34
   2   3   6    9.70    0.37
   2   3   6   10.55    0.37
  -3   3   6   19.13    0.60
  -3   3   6   19.42    0.67
  -3   3   6   19.31    0.58
   3  -3   6   18.46    0.70
  -3  -3  -6   18.51    0.57
   3   3  -6   19.63    0.63
   3   3   6   17.89    0.66
  -3  -3   6   19.66    0.65
  -3   3  -6   18.40    0.64
  -3   3  -6   17.73    0.57
  -3  -3   6   19.81    0.60
   3   3   6   18.65    0.66
  -4   3   6    3.13    0.17
   4   3  -6    3.15    0.22
  -4   3   6    2.86    0.19
  -4  -3  -6    3.04    0.17
   4  -3   6    3.20    0.26
  -4   3   6    2.89    0.18
  -4  -3   6    2.84    0.16
  -4   3  -6    3.29    0.21
  -4   3  -6    3.28    0.18
  -4  -3   6    2.90    0.20
   4   3   6    3.26    0.20
   4   3   6    3.21    0.27
  -5   3   6    9.42    0.40
   5  -3   6    8.98    0.44
   5   3  -6    9.68    0.42
  -5   3   6    9.59    0.37
  -5   3   6    9.56    0.38
  -5  -3  -6    9.00    0.37
   5   3   6    9.77    0.39
  -5   3  -6    9.37    0.37
  -5  -3   6    9.91    0.39
   5   3   6    9.34    0.45
  -5   3  -6    9.59    0.41
  -6   3   6    9.87    0.41
   6  -3   6    9.93    0.47
   6   3  -6   10.01    0.46
  -6  -3  -6    9.23    0.39
  -6   3   6    9.51    0.40
  -6   3   6   10.05    0.42
  -6  -3   6    9.66    0.41
  -6   3  -6    9.67    0.40
  -6   3  -6    9.24    0.45
   6   3   6    9.54    0.51
  -7  -3  -6   37.52    1.13
   7  -3   6   36.62    1.28
  -7   3   6   35.21    1.20
  -7   3   6   35.85    1.13
   7   3  -6   35.63    1.24
  -7   3  -6   36.22    1.25
  -7   3  -6   36.40    1.12
  -7  -3   6   36.62    1.14
   7   3   6   37.03    1.29
  -8  -3  -6    3.25    0.28
  -8   3   6    3.43    0.31
  -8   3   6    3.28    0.30
   8   3  -6    3.05    0.31
   8   3   6    3.02    0.36
  -8   3  -6    3.48    0.33
  -8  -3   6    3.28    0.30
  -8   3  -6    3.12    0.28
  -9  -3  -6    1.67    0.25
  -9   3   6    1.59    0.23
   9   3  -6    1.36    0.27
   9   3   6    1.65    0.32
  -9   3  -6    1.36    0.23
  -9   3  -6    1.84    0.28
  -9  -3   6    1.60    0.24
 -10   3   6    0.38    0.20
 -10  -3  -6    0.01    0.19
  10   3  -6   -0.08    0.25
 -10   3  -6   -0.01    0.23
  10   3   6    0.06    0.28
 -10   3  -6    0.35    0.20
 -10  -3   6    0.04    0.19
   0  -4  -6    4.13    0.15
   0   4   6    4.14    0.18
   0  -4   6    3.47    0.24
   0   4  -6    3.89    0.18
   0   4  -6    3.70    0.17
   0   4   6    4.27    0.21
   1   4  -6   13.05    0.45
  -1   4   6   13.63    0.44
   1   4  -6   12.62    0.41
  -1  -4  -6   14.08    0.40
  -1   4   6   13.51    0.50
   1  -4   6   12.64    0.51
  -1  -4   6   13.87    0.51
  -1   4  -6   12.56    0.41
   1   4   6   13.68    0.47
   1  -4  -6   13.55    0.40
   1   4   6   13.98    0.49
  -1   4  -6   12.83    0.46
   2  -4   6   52.53    1.68
   2   4  -6   49.70    1.57
  -2   4   6   49.10    1.55
  -2  -4  -6   52.49    1.42
   2   4  -6   50.41    1.43
  -2   4   6   49.67    1.67
   2   4   6   52.81    1.59
  -2  -4   6   50.93    1.65
  -2   4  -6   52.24    1.43
  -2   4  -6   53.01    1.59
   2   4   6   53.14    1.66
   2  -4  -6   53.03    1.41
   3   4  -6   22.96    0.74
   3  -4   6   21.57    0.80
  -3   4   6   22.55    0.67
  -3  -4  -6   21.74    0.67
  -3   4   6   22.75    0.79
  -3   4   6   23.06    0.72
  -3   4  -6   22.59    0.67
   3   4   6   21.98    0.78
  -3  -4   6   22.79    0.76
  -3  -4   6   23.01    0.69
  -3   4  -6   22.02    0.75
   3   4   6   22.19    0.77
  -4   4   6    2.14    0.18
  -4   4   6    2.53    0.17
  -4  -4  -6    1.88    0.15
  -4   4   6    2.28    0.15
   4   4  -6    1.88    0.20
   4  -4   6    1.82    0.23
  -4  -4   6    2.59    0.18
  -4  -4   6    2.00    0.16
   4   4   6    1.63    0.21
  -4   4  -6    1.96    0.15
   4   4   6    1.82    0.16
  -4   4  -6    1.94    0.17
   5  -4   6    3.98    0.30
   5   4  -6    3.51    0.28
  -5   4   6    3.43    0.23
  -5   4   6    3.42    0.21
  -5  -4  -6    3.25    0.21
  -5   4   6    3.31    0.21
  -5   4  -6    3.60    0.24
  -5  -4   6    2.82    0.22
  -5   4  -6    3.55    0.21
   5   4   6    3.60    0.31
   5   4   6    3.64    0.20
   6  -4   6    0.82    0.22
  -6   4   6    1.19    0.17
  -6   4   6    1.17    0.17
  -6   4   6    1.37    0.17
  -6  -4  -6    1.08    0.16
   6   4  -6    1.04    0.20
   6   4   6    0.85    0.23
  -6  -4   6    1.11    0.17
  -6   4  -6    0.85    0.17
  -6   4  -6    1.10    0.16
  -7   4   6    1.77    0.22
  -7  -4  -6    2.73    0.26
   7   4  -6    2.07    0.26
   7  -4   6    1.98    0.28
  -7   4   6    2.63    0.26
  -7   4  -6    2.65    0.31
   7   4   6    1.87    0.31
  -7   4  -6    2.71    0.26
  -7  -4   6    1.93    0.22
  -8  -4  -6    1.04    0.19
   8   4  -6    0.77    0.24
  -8   4   6    1.27    0.20
  -8   4   6    0.99    0.20
  -8   4  -6    1.38    0.24
   8   4   6    1.18    0.29
  -8  -4   6    1.01    0.20
  -8   4  -6    1.00    0.19
  -9   4   6    0.48    0.19
  -9  -4  -6    0.31    0.19
   9   4  -6    0.26    0.24
  -9   4  -6    0.10    0.17
  -9  -4   6    0.26    0.19
  -9   4  -6    0.57    0.22
   9   4   6    0.55    0.28
 -10   4   6    0.22    0.20
 -10  -4  -6    0.11    0.18
  10   4  -6   -0.37    0.24
 -10  -4   6    0.00    0.19
 -10   4  -6   -0.02    0.18
 -10   4  -6   -0.15    0.23
  10   4   6    0.04    0.31
   0   5   6   27.81    0.88
   0   5   6   27.52    0.95
   0  -5  -6   27.24    0.77
   0   5  -6   28.29    0.80
   0   5  -6   28.00    0.89
   0  -5   6   28.18    0.95
  -1   5   6   10.68    0.39
  -1   5   6   10.89    0.44
  -1  -5  -6   10.95    0.34
   1   5  -6   11.22    0.41
   1   5  -6   11.53    0.37
   1  -5   6   11.89    0.47
  -1  -5   6   11.60    0.45
   1   5   6   11.29    0.44
   1   5   6   10.92    0.41
  -1   5  -6   11.44    0.36
  -1   5  -6   11.64    0.42
   1  -5  -6   10.71    0.34
  -2   5   6   10.48    0.43
   2  -5   6   10.27    0.45
  -2   5   6   10.47    0.37
   2   5  -6   11.17    0.40
  -2  -5  -6   10.06    0.34
   2   5  -6   10.67    0.36
  -2  -5   6   10.61    0.43
   2  -5  -6   10.41    0.33
  -2   5  -6   10.69    0.35
  -2   5  -6   10.81    0.41
   2   5   6   10.56    0.42
   2   5   6   10.08    0.41
  -3   5   6    9.39    0.38
   3  -5   6   11.37    0.46
  -3   5   6    9.32    0.35
  -3   5   6    9.12    0.43
   3   5  -6    9.98    0.41
  -3  -5  -6   10.67    0.35
  -3   5  -6   11.43    0.36
  -3  -5   6   10.30    0.42
   3   5   6   10.47    0.45
   3   5   6   10.77    0.41
  -3   5  -6   11.69    0.43
  -4   5   6    5.84    0.26
  -4   5   6    5.96    0.32
  -4   5   6    5.91    0.27
  -4  -5  -6    5.98    0.26
   4  -5   6    6.50    0.35
   4   5  -6    6.53    0.32
  -4  -5   6    6.13    0.29
   4   5   6    6.12    0.36
   4   5   6    6.00    0.28
  -4   5  -6    6.58    0.31
  -4   5  -6    6.78    0.27
  -4  -5   6    6.73    0.30
   5  -5   6    1.20    0.21
   5   5  -6    1.22    0.18
  -5  -5  -6    1.04    0.14
  -5   5   6    1.09    0.13
  -5   5   6    0.93    0.13
  -5   5   6    1.00    0.15
   5   5   6    1.19    0.22
  -5   5  -6    1.38    0.14
  -5   5  -6    1.28    0.16
  -5  -5   6    1.31    0.16
  -6   5   6   16.87    0.64
   6   5  -6   17.33    0.69
   6  -5   6   17.22    0.72
  -6  -5  -6   17.28    0.60
  -6   5   6   18.18    0.61
  -6   5   6   18.42    0.69
  -6   5  -6   16.78    0.68
  -6  -5   6   17.99    0.63
   6   5   6   16.22    0.73
  -6   5  -6   16.19    0.59
   7   5  -6    5.56    0.40
  -7   5   6    6.27    0.35
  -7   5   6    6.37    0.37
  -7   5   6    6.29    0.37
  -7  -5  -6    6.76    0.34
   7  -5   6    6.23    0.43
  -7  -5   6    6.42    0.36
   7   5   6    5.93    0.50
  -7   5  -6    6.45    0.34
  -7   5  -6    6.89    0.40
  -8   5   6    1.70    0.21
   8   5  -6    1.19    0.26
   8  -5   6    1.74    0.29
  -8  -5  -6    1.72    0.22
  -8   5  -6    1.28    0.23
   8   5   6    1.17    0.32
  -8  -5   6    1.72    0.23
  -8   5  -6    1.48    0.21
  -9   5   6    0.32    0.18
  -9  -5  -6    0.27    0.17
   9   5  -6   -0.12    0.22
  -9  -5   6    0.49    0.19
  -9   5  -6    0.40    0.20
   9   5   6    0.17    0.28
  -9   5  -6    0.10    0.17
  10   5  -6   -0.04    0.25
 -10  -5  -6    0.17    0.20
 -10   5   6    0.29    0.20
 -10   5  -6   -0.01    0.19
  10   5   6   -0.11    0.31
 -10   5  -6   -0.03    0.22
 -10  -5   6    0.21    0.21
   0   6   6  109.11    3.25
   0   6  -6  109.41    2.93
   0   6  -6  105.02    3.26
   0  -6   6  110.18    3.43
   0  -6  -6  109.26    2.90
   0   6   6  109.94    3.43
  -1   6   6   15.86    0.61
  -1   6   6   16.14    0.55
  -1  -6  -6   16.32    0.47
   1  -6   6   15.79    0.62
   1   6  -6   16.64    0.50
   1   6  -6   16.53    0.57
  -1   6  -6   15.47    0.49
   1   6   6   16.17    0.60
   1  -6  -6   16.15    0.46
   1   6   6   16.58    0.57
  -1   6  -6   16.04    0.58
  -1  -6   6   16.43    0.61
  -2  -6  -6   82.14    2.22
   2  -6   6   80.56    2.63
   2   6  -6   82.44    2.49
   2   6  -6   81.89    2.24
  -2   6   6   82.21    2.47
  -2   6   6   80.79    2.63
  -2   6  -6   82.08    2.23
   2   6   6   83.34    2.60
  -2   6  -6   82.46    2.50
  -2  -6   6   81.56    2.60
   2  -6  -6   81.67    2.21
   2   6   6   83.74    2.50
  -3  -6  -6    5.03    0.21
   3  -6   6    4.26    0.31
  -3   6   6    4.57    0.27
  -3   6   6    4.41    0.23
   3   6  -6    4.16    0.22
   3   6  -6    4.19    0.25
  -3  -6   6    4.21    0.26
   3   6   6    4.74    0.31
  -3   6  -6    4.48    0.26
  -3   6  -6    4.49    0.21
   3   6   6    5.07    0.25
  -4  -6  -6    3.81    0.20
   4   6  -6    4.14    0.27
   4  -6   6    3.62    0.29
  -4   6   6    4.11    0.27
  -4   6   6    3.93    0.23
  -4   6   6    3.98    0.20
  -4  -6   6    4.23    0.24
  -4   6  -6    3.94    0.21
  -4   6  -6    3.70    0.25
   4   6   6    3.87    0.22
   4   6   6    3.67    0.32
   5   6  -6    0.51    0.16
  -5   6   6    0.61    0.11
  -5   6   6    0.48    0.14
   5  -6   6    0.32    0.18
  -5   6   6    0.48    0.12
  -5  -6  -6    0.33    0.11
  -5   6  -6    0.23    0.10
  -5  -6   6    0.37    0.14
  -5   6  -6    0.16    0.13
   5   6   6    0.15    0.19
  -6   6   6   20.94    0.78
  -6   6   6   21.64    0.83
  -6  -6  -6   22.29    0.72
  -6   6   6   21.35    0.71
   6   6  -6   20.07    0.82
   6  -6   6   22.92    0.88
  -6   6  -6   21.01    0.81
   6   6   6   22.87    0.89
  -6  -6   6   21.06    0.74
  -6   6  -6   22.28    0.72
  -7   6   6    0.90    0.18
  -7   6   6    1.03    0.19
   7   6  -6    0.62    0.21
   7  -6   6    0.89    0.24
  -7   6   6    0.51    0.16
  -7  -6  -6    0.85    0.16
   7   6   6    0.80    0.27
  -7   6  -6    0.79    0.16
  -7   6  -6    0.82    0.20
  -7  -6   6    0.63    0.18
  -8  -6  -6    0.77    0.19
  -8   6   6    0.90    0.19
   8  -6   6    1.09    0.26
   8   6  -6    0.71    0.25
  -8  -6   6    0.95    0.21
  -8   6  -6    1.01    0.22
  -8   6  -6    1.13    0.19
   8   6   6    0.85    0.30
  -9  -6  -6   -0.03    0.17
  -9   6   6    0.17    0.17
   9   6  -6   -0.37    0.22
  -9   6  -6    0.12    0.17
  -9  -6   6    0.29    0.19
  -9   6  -6    0.35    0.20
   9   6   6    0.20    0.31
 -10  -6  -6    0.07    0.19
  10   6  -6   -0.41    0.26
 -10   6  -6    0.37    0.20
 -10  -6   6    0.01    0.21
   0  -7  -6   41.78    1.14
   0   7   6   41.64    1.41
   0  -7   6   42.28    1.41
   0   7  -6   42.29    1.34
   0   7  -6   42.96    1.18
   0   7   6   42.98    1.33
  -1  -7  -6    9.29    0.28
   1  -7   6    8.75    0.41
   1   7  -6    8.01    0.37
  -1   7   6    9.32    0.37
   1   7  -6    8.63    0.32
  -1   7   6    9.76    0.41
   1  -7  -6    9.33    0.27
  -1   7  -6    7.95    0.37
  -1   7  -6    8.46    0.31
   1   7   6    9.77    0.40
   1   7   6    9.75    0.38
  -1  -7   6    8.47    0.40
  -2   7   6    1.52    0.15
  -2   7   6    1.28    0.16
  -2  -7  -6    1.39    0.11
   2   7  -6    1.50    0.16
   2  -7   6    1.33    0.19
   2   7  -6    1.21    0.15
  -2  -7   6    1.84    0.21
  -2   7  -6    1.43    0.17
  -2   7  -6    1.60    0.13
   2   7   6    1.38    0.16
   2  -7  -6    1.52    0.10
   2   7   6    1.46    0.17
   3  -7   6   13.39    0.56
  -3  -7  -6   12.29    0.41
  -3   7   6   12.49    0.54
   3   7  -6   13.35    0.44
   3   7  -6   13.24    0.51
  -3   7   6   12.10    0.48
  -3   7  -6   13.77    0.43
   3   7   6   12.46    0.53
  -3  -7   6   12.80    0.51
   3   7   6   12.91    0.50
   3  -7  -6   12.54    0.40
  -3   7  -6   12.49    0.51
   4   7  -6   25.81    0.89
  -4   7   6   24.43    0.75
  -4   7   6   23.87    0.84
  -4  -7  -6   25.77    0.76
   4  -7   6   25.24    0.94
  -4   7   6   24.39    0.92
  -4   7  -6   25.43    0.88
  -4   7  -6   25.87    0.77
  -4  -7   6   25.07    0.79
   4   7   6   25.89    0.87
   4   7   6   24.77    0.90
   5   7  -6    1.49    0.21
   5  -7   6    1.86    0.25
  -5  -7  -6    1.93    0.19
  -5   7   6    1.69    0.17
  -5   7   6    2.15    0.25
  -5   7   6    1.95    0.21
  -5  -7   6    1.59    0.20
  -5   7  -6    1.90    0.19
   5   7   6    2.25    0.27
  -5   7  -6    1.66    0.21
   6  -7   6    7.18    0.46
  -6   7   6    7.05    0.37
  -6  -7  -6    7.16    0.35
   6   7  -6    6.59    0.41
  -6   7   6    6.75    0.41
  -6   7   6    6.52    0.34
  -6   7  -6    7.43    0.34
   6   7   6    7.32    0.51
  -6   7  -6    7.50    0.42
  -6  -7   6    7.18    0.38
   7  -7   6    0.13    0.22
  -7  -7  -6    0.41    0.15
   7   7  -6    0.32    0.21
  -7   7   6    0.28    0.15
  -7   7   6    0.29    0.16
  -7  -7   6    0.18    0.16
  -7   7  -6    0.25    0.14
   7   7   6    0.10    0.26
  -7   7  -6    0.17    0.18
   8  -7   6    0.25    0.23
   8   7  -6    0.05    0.21
  -8  -7  -6   -0.09    0.15
   8   7   6    0.05    0.27
  -8  -7   6    0.08    0.17
  -8   7  -6   -0.17    0.14
  -8   7  -6    0.17    0.18
  -9  -7  -6    0.42    0.19
   9   7  -6   -0.11    0.25
  -9  -7   6    0.45    0.21
  -9   7  -6    0.33    0.18
   9   7   6   -0.08    0.31
  -9   7  -6    0.53    0.23
 -10  -7  -6    0.27    0.21
  10   7  -6   -0.08    0.25
 -10   7  -6    0.42    0.21
   0   8   6   24.13    0.81
   0   8   6   24.39    0.87
   0   8  -6   24.32    0.71
   0   8  -6   23.58    0.83
   0  -8   6   23.88    0.88
   1   8  -6    2.07    0.20
   1  -8   6    2.34    0.24
  -1   8   6    1.73    0.20
  -1   8   6    1.94    0.18
   1   8  -6    1.51    0.16
  -1   8  -6    2.29    0.16
  -1  -8   6    1.83    0.22
   1   8   6    2.16    0.20
  -1   8  -6    2.33    0.20
   1   8   6    2.10    0.20
   2   8  -6    5.68    0.25
  -2  -8  -6    5.04    0.22
  -2   8   6    5.80    0.28
  -2   8   6    5.68    0.32
   2   8  -6    5.69    0.31
   2  -8   6    5.80    0.35
   2   8   6    5.29    0.32
  -2  -8   6    5.95    0.33
  -2   8  -6    6.02    0.24
  -2   8  -6    5.92    0.31
   2   8   6    5.45    0.29
   3   8  -6    1.84    0.18
   3  -8   6    2.19    0.27
  -3   8   6    2.04    0.22
  -3   8   6    2.47    0.20
  -3  -8  -6    2.15    0.15
   3   8  -6    2.53    0.25
  -3  -8   6    1.99    0.24
  -3   8  -6    2.28    0.22
   3   8   6    1.95    0.23
  -3   8  -6    2.29    0.16
   3   8   6    2.37    0.19
   4   8  -6    8.79    0.42
   4  -8   6    9.35    0.48
  -4   8   6    7.90    0.43
  -4  -8  -6    8.93    0.34
  -4   8   6    8.09    0.38
   4   8  -6    8.74    0.36
   4   8   6    8.38    0.45
  -4   8  -6    9.34    0.34
   4   8   6    8.45    0.38
  -4   8  -6    8.77    0.42
  -5  -8  -6    1.19    0.15
  -5   8   6    0.86    0.17
  -5   8   6    1.28    0.20
   5   8  -6    1.31    0.22
   5  -8   6    1.20    0.25
  -5   8  -6    1.16    0.15
  -5   8  -6    0.72    0.19
  -5  -8   6    1.19    0.19
   5   8   6    1.13    0.24
  -6   8   6    8.07    0.46
  -6  -8  -6    8.90    0.38
   6   8  -6    7.75    0.45
   6  -8   6    8.00    0.49
  -6   8   6    8.55    0.41
   6   8   6    7.95    0.51
  -6   8  -6    8.31    0.37
  -6  -8   6    8.42    0.42
  -6   8  -6    7.95    0.44
   7  -8   6    0.56    0.24
  -7  -8  -6    0.31    0.15
   7   8  -6    0.04    0.21
  -7   8   6    0.28    0.17
  -7  -8   6    0.57    0.19
  -7   8  -6    0.24    0.18
   7   8   6    0.84    0.27
  -7   8  -6    0.32    0.14
   8   8  -6    0.55    0.25
  -8  -8  -6    0.76    0.19
   8  -8   6    0.93    0.26
  -8   8  -6    0.72    0.21
  -8  -8   6    0.90    0.21
   8   8   6    0.34    0.28
  -9  -8  -6    0.77    0.21
   9   8  -6   -0.04    0.25
   9   8   6    0.39    0.33
  -9  -8   6    0.93    0.24
  -9   8  -6    0.95    0.24
   0   9   6    0.90    0.15
   0   9  -6    0.74    0.10
   0   9  -6    0.96    0.15
   0  -9   6    0.80    0.17
   0   9   6    0.82    0.15
  -1   9   6    5.47    0.32
   1   9  -6    5.72    0.25
   1   9  -6    5.51    0.31
   1  -9   6    5.87    0.35
  -1   9   6    5.69    0.30
  -1   9  -6    5.38    0.31
   1   9   6    5.32    0.32
  -1  -9   6    5.31    0.33
   1   9   6    5.51    0.31
   2   9  -6    0.77    0.15
  -2   9   6    0.66    0.15
   2  -9   6    0.81    0.19
  -2   9   6    0.73    0.14
   2   9  -6    0.60    0.12
  -2  -9   6    0.71    0.18
   2   9   6    0.61    0.13
  -2   9  -6    0.63    0.15
   2   9   6    1.09    0.18
   3   9  -6   17.05    0.66
   3  -9   6   16.17    0.71
  -3   9   6   17.50    0.63
  -3   9   6   17.49    0.70
   3   9  -6   16.47    0.55
   3   9   6   17.26    0.65
  -3  -9   6   15.72    0.67
  -3   9  -6   15.71    0.65
   3   9   6   17.57    0.69
   4   9  -6    0.39    0.17
  -4   9   6    0.39    0.16
  -4   9   6    0.66    0.15
   4  -9   6    0.32    0.20
   4   9  -6    0.53    0.13
   4   9   6    0.48    0.20
  -4   9  -6    0.26    0.15
   5  -9   6    4.61    0.40
   5   9  -6    3.87    0.33
  -5   9   6    4.32    0.33
  -5   9   6    4.43    0.30
  -5   9  -6    3.60    0.32
   5   9   6    4.17    0.41
   6  -9   6    4.43    0.39
   6   9  -6    4.10    0.39
  -6   9   6    5.00    0.37
  -6   9   6    4.69    0.33
  -6   9  -6    4.18    0.34
   6   9   6    3.98    0.41
  -6  -9   6    4.50    0.33
  -7   9   6    0.51    0.19
   7  -9   6    1.03    0.26
   7   9  -6    0.53    0.23
   7   9   6    0.39    0.27
  -7  -9   6    0.53    0.20
  -7   9  -6    0.74    0.21
   8  -9   6    1.35    0.30
   8   9  -6    0.47    0.25
  -8   9   6    1.03    0.22
  -8  -9   6    1.27    0.23
   8   9   6    0.45    0.30
  -8   9  -6    0.94    0.23
   9   9  -6    0.13    0.26
  -9  -9   6    0.48    0.22
   0  10   6    1.13    0.19
   0 -10   6    1.40    0.22
   0  10   6    1.37    0.19
   0  10  -6    1.15    0.17
   1 -10   6    2.05    0.25
   1  10  -6    2.28    0.23
  -1  10   6    1.97    0.23
  -1  10   6    1.87    0.21
  -1 -10   6    2.21    0.26
   1  10   6    1.60    0.20
  -1  10  -6    1.94    0.21
   1  10   6    1.80    0.22
   2 -10   6    8.31    0.46
   2  10  -6    8.02    0.41
  -2  10   6    8.41    0.40
  -2  10   6    7.63    0.43
   2  10   6    8.36    0.42
  -2  10  -6    8.61    0.43
   2  10   6    8.47    0.43
  -2 -10   6    7.65    0.42
  -3  10   6    2.38    0.26
   3  10  -6    2.02    0.24
   3 -10   6    2.85    0.34
  -3  10   6    2.77    0.25
  -3  10  -6    2.22    0.26
   3  10   6    1.74    0.25
   3  10   6    2.44    0.23
   4 -10   6    2.09    0.29
  -4  10   6    1.97    0.21
   4  10  -6    2.14    0.25
  -4  10   6    2.25    0.26
   4  10   6    2.07    0.27
  -4  10  -6    1.98    0.24
   5  10  -6    7.18    0.43
  -5  10   6    7.59    0.44
   5 -10   6    7.42    0.49
  -5  10   6    6.50    0.39
   5  10   6    6.45    0.46
  -5  10  -6    7.70    0.44
   6  10  -6   -0.01    0.21
  -6  10   6    0.38    0.18
  -6  10   6    0.06    0.17
   6 -10   6    0.50    0.23
   6  10   6    0.04    0.23
  -6  10  -6    0.15    0.18
   7 -10   6    2.12    0.31
  -7  10   6    1.22    0.24
   7  10  -6    1.12    0.26
  -7  10  -6    1.24    0.25
   7  10   6    1.18    0.31
   8 -10   6    0.35    0.25
   8  10  -6   -0.12    0.22
  -8  10   6    0.23    0.19
  -8  10  -6    0.14    0.22
   8  10   6   -0.22    0.28
   9 -10   6    1.82    0.33
   0  11   6    8.97    0.46
   0 -11   6   10.21    0.51
   0  11  -6   10.00    0.48
   0  11   6    9.85    0.49
  -1  11   6    4.65    0.34
   1  11  -6    4.70    0.33
   1 -11   6    4.51    0.36
  -1  11   6    4.84    0.33
  -1  11  -6    4.66    0.34
  -1 -11   6    4.72    0.35
   1  11   6    4.51    0.32
   1  11   6    4.67    0.32
  -2  11   6    4.24    0.35
  -2  11   6    4.79    0.32
   2  11  -6    5.00    0.34
   2 -11   6    4.74    0.38
   2  11   6    3.91    0.31
   2  11   6    4.06    0.34
  -2 -11   6    4.54    0.34
  -2  11  -6    4.22    0.32
   3  11  -6    4.78    0.37
   3 -11   6    4.91    0.41
  -3  11   6    4.76    0.33
  -3  11   6    4.80    0.36
  -3  11  -6    5.29    0.35
   3  11   6    5.07    0.32
   3  11   6    4.57    0.38
   4  11  -6    3.93    0.37
  -4  11   6    4.23    0.31
   4 -11   6    4.10    0.37
  -4  11   6    4.32    0.35
   4  11   6    3.38    0.36
  -4  11  -6    3.47    0.32
  -5  11   6    2.76    0.29
   5  11  -6    2.48    0.29
   5 -11   6    3.16    0.36
  -5  11   6    3.20    0.34
  -5  11  -6    3.17    0.31
   5  11   6    2.30    0.32
   6  11  -6    0.42    0.22
   6 -11   6    1.13    0.28
  -6  11   6    0.77    0.21
   6  11   6    0.46    0.26
  -6  11  -6    0.53    0.21
  -7  11   6    1.89    0.29
   7 -11   6    2.37    0.35
   7  11  -6    1.24    0.29
  -7  11  -6    1.82    0.29
   7  11   6    1.62    0.34
   8 -11   6    1.33    0.30
  -8  11   6    0.28    0.21
   8  11  -6    0.09    0.27
   0  12  -6    0.45    0.18
   0  12   6    0.26    0.15
   0 -12   6    0.63    0.21
   0  12   6    0.46    0.18
   1  12  -6    1.17    0.21
   1 -12   6    1.49    0.26
  -1  12   6    1.15    0.21
  -1  12   6    0.90    0.19
  -1  12  -6    1.31    0.22
   1  12   6    1.01    0.21
  -1 -12   6    1.40    0.24
   1  12   6    1.12    0.20
  -2  12   6    2.81    0.30
   2  12  -6    2.72    0.30
  -2  12   6    2.66    0.29
   2 -12   6    3.49    0.38
  -2  12  -6    2.96    0.30
   2  12   6    3.26    0.28
   2  12   6    3.14    0.34
  -2 -12   6    2.61    0.29
   3  12  -6    9.54    0.51
   3 -12   6    8.98    0.55
  -3  12   6    8.97    0.51
  -3  12   6    9.24    0.46
  -3  12  -6    9.13    0.49
   3  12   6    9.56    0.52
  -4  12   6    0.24    0.19
   4 -12   6    0.55    0.23
   4  12  -6    0.31    0.20
  -4  12   6    0.36    0.18
  -4  12  -6    0.29    0.20
   4  12   6    0.17    0.21
   5 -12   6    1.12    0.27
  -5  12   6    0.83    0.22
  -5  12   6    0.90    0.20
   5  12  -6    0.36    0.21
   5  12   6    0.27    0.25
  -5  12  -6    0.36    0.20
  -6  12   6    0.19    0.20
   6 -12   6    0.60    0.26
   6  12  -6   -0.03    0.22
   6  12   6   -0.07    0.26
  -6  12  -6    0.22    0.22
  -7  12   6    0.62    0.23
   7  12  -6    0.19    0.24
   7 -12   6    1.20    0.30
  -7  12  -6    0.61    0.24
   7  12   6    0.08    0.28
   0  13   6    0.05    0.16
   0  13   6   -0.01    0.18
   0  13  -6   -0.01    0.18
   0 -13   6    0.75    0.22
  -1  13   6    2.62    0.28
   1  13  -6    2.42    0.28
  -1  13   6    2.35    0.29
   1 -13   6    3.17    0.37
   1  13   6    2.19    0.26
  -1  13  -6    2.56    0.30
  -1 -13   6    3.21    0.34
   1  13   6    2.36    0.28
  -2  13   6    0.91    0.21
  -2  13   6    0.86    0.20
   2 -13   6    0.68    0.24
   2  13  -6    0.90    0.22
  -2  13  -6    0.59    0.20
   2  13   6    0.63    0.18
   2  13   6    0.67    0.22
   3  13  -6    0.21    0.19
   3 -13   6    0.57    0.24
  -3  13   6    0.16    0.18
  -3  13   6   -0.04    0.17
  -3  13  -6    0.01    0.18
   3  13   6    0.16    0.20
  -4  13   6    0.00    0.18
   4 -13   6    0.45    0.25
  -4  13   6    0.28    0.19
   4  13  -6    0.15    0.20
   4  13   6   -0.21    0.20
  -4  13  -6    0.15    0.20
   5  13  -6    0.14    0.23
  -5  13   6    0.34    0.21
   5 -13   6    0.80    0.28
   5  13   6    0.22    0.25
  -5  13  -6    0.27    0.21
  -6  13   6    2.85    0.35
   6  13  -6    1.77    0.31
   6 -13   6    2.39    0.36
  -6  13  -6    2.11    0.30
   6  13   6    1.42    0.32
   0  14  -6    0.42    0.20
   0  14   6    0.35    0.21
   0 -14   6    0.64    0.24
   0  14   6    0.21    0.18
  -1  14   6    0.23    0.20
  -1  14   6    0.31    0.18
   1  14  -6    0.42    0.20
  -1  14  -6    0.33    0.20
  -1 -14   6    0.57    0.22
   1  14   6    0.19    0.17
   1  14   6    0.29    0.19
   2 -14   6    0.64    0.24
  -2  14   6    0.62    0.21
   2  14  -6    0.34    0.20
  -2  14   6    0.63    0.21
  -2  14  -6    0.15    0.19
   2  14   6    0.49    0.18
   2  14   6    0.39    0.21
   3  14  -6    0.24    0.22
  -3  14   6    0.67    0.22
   3 -14   6    0.46    0.26
  -3  14   6    0.44    0.20
  -3  14  -6    0.34    0.21
   3  14   6    0.39    0.22
  -4  14   6    0.09    0.20
   4 -14   6    0.68    0.27
  -4  14   6    0.16    0.19
   4  14  -6   -0.06    0.20
  -4  14  -6    0.17    0.20
   4  14   6   -0.28    0.23
  -5  14   6   -0.15    0.20
   5 -14   6    0.82    0.29
   5  14  -6   -0.22    0.21
   5  14   6   -0.33    0.23
  -5  14  -6   -0.10    0.21
   0  15   6   -0.07    0.20
   0  15  -6   -0.13    0.19
   0 -15   6    0.71    0.25
   0  15   6   -0.16    0.16
  -1  15   6    0.85    0.24
  -1  15   6    1.02    0.24
   1 -15   6    1.53    0.29
   1  15  -6    0.70    0.23
   1  15   6    0.42    0.19
  -1  15  -6    0.92    0.24
   1  15   6    1.31    0.27
   2  15  -6   -0.05    0.22
  -2  15   6    0.23    0.19
   2 -15   6    0.44    0.26
  -2  15   6    0.46    0.20
   2  15   6   -0.01    0.21
  -2  15  -6    0.00    0.20
  -3  15   6    0.08    0.20
   3  15  -6    0.04    0.21
   3 -15   6    0.79    0.28
  -3  15   6    0.32    0.21
  -3  15  -6    0.01    0.20
   3  15   6    0.03    0.22
   4  15  -6   -0.10    0.23
   4  15   6   -0.20    0.22
   0  16   6   -0.05    0.21
   0  16   6    0.02    0.19
   0 -16   6    1.09    0.27
   1 -16   6    0.92    0.27
  -1  16   6    0.10    0.19
  -1  16   6    0.23    0.21
   1  16   6    0.30    0.24
   1  16   6    0.22    0.20
  -2  16   6    0.49    0.23
   2 -16   6    1.06    0.28
   2  16   6    0.24    0.25
  -3  16   6    0.30    0.23
   1  17   6    0.65    0.23
   0   0  -7    0.14    0.07
   1   0   7  320.28    9.91
  -1   0  -7  324.62    9.46
  -1   0   7  316.54    9.90
   1   0  -7  324.59    8.54
  -1   0  -7  324.26    8.54
   2   0  -7   17.26    0.51
  -2   0   7   17.00    0.59
   2   0   7   15.85    0.61
  -2   0  -7   16.14    0.51
   2   0  -7   17.21    0.51
  -2   0  -7   16.09    0.55
  -3   0  -7  205.39    5.44
  -3   0  -7  205.59    6.00
  -3   0   7  200.21    6.28
   3   0   7  206.97    6.31
  -3   0   7  202.16    5.45
   3   0  -7  200.48    5.96
   4   0  -7    1.55    0.15
  -4   0  -7    1.43    0.14
  -4   0   7    1.66    0.13
  -4   0  -7    1.09    0.14
  -4   0   7    1.48    0.15
   4   0   7    1.28    0.19
   5   0   7    5.28    0.33
  -5   0   7    5.06    0.26
   5   0  -7    4.84    0.26
  -5   0   7    4.95    0.24
  -5   0  -7    5.35    0.29
  -5   0  -7    5.18    0.25
  -6   0   7   17.24    0.59
   6   0   7   16.39    0.67
  -6   0  -7   16.00    0.57
   6   0  -7   16.65    0.61
  -6   0  -7   16.26    0.64
  -7   0   7    6.51    0.37
  -7   0  -7    7.47    0.37
   7   0  -7    6.20    0.38
  -8   0  -7    0.12    0.14
  -8   0   7   -0.17    0.16
   8   0   7    0.41    0.22
   8   0  -7    0.03    0.18
   9   0   7    0.16    0.23
  -9   0  -7   -0.18    0.16
  -9   0   7   -0.13    0.15
 -10   0   7    0.10    0.19
 -10   0  -7    0.08    0.18
  10   0   7    0.36    0.26
   0  -1  -7   17.89    0.52
   0   1   7   17.24    0.62
   0   1  -7   17.46    0.52
   0  -1   7   17.07    0.64
   0   1   7   18.33    0.54
   0   1  -7   16.74    0.54
  -1   1   7   28.40    0.94
   1   1  -7   28.27    0.80
   1   1  -7   28.89    0.84
  -1  -1  -7   27.17    0.80
   1  -1   7   27.62    0.95
   1  -1  -7   29.31    0.80
  -1  -1   7   28.52    0.94
   1   1   7   27.99    0.86
  -1   1  -7   27.39    0.86
   1   1   7   27.38    0.94
  -1   1  -7   27.72    0.80
   2   1  -7  105.96    3.09
  -2   1   7  105.15    3.28
  -2  -1  -7  103.65    2.83
   2  -1   7  104.39    3.30
   2   1  -7  106.58    2.84
   2  -1  -7  105.79    2.83
   2  -1  -7  107.42    3.07
  -2   1  -7  103.90    2.84
  -2   1  -7  104.09    3.12
  -2  -1   7  105.35    3.28
   2   1   7  103.58    3.30
  -3  -1  -7    5.67    0.23
  -3   1   7    5.73    0.24
  -3   1   7    5.41    0.26
   3  -1   7    5.53    0.31
   3   1  -7    5.53    0.23
  -3   1  -7    5.43    0.26
   3   1   7    6.26    0.31
  -3   1  -7    5.94    0.24
  -3  -1   7    5.98    0.25
  -3  -1   7    5.57    0.26
   3  -1  -7    4.94    0.21
  -4   1   7   12.68    0.48
  -4   1   7   13.45    0.45
   4   1  -7   12.66    0.46
   4  -1   7   12.85    0.53
  -4  -1  -7   13.07    0.44
   4   1   7   12.73    0.52
   4  -1  -7   12.84    0.44
  -4   1  -7   12.50    0.43
  -4   1  -7   12.81    0.48
  -4  -1   7   12.57    0.45
  -4  -1   7   12.41    0.46
   5   1  -7    4.25    0.26
  -5  -1  -7    4.40    0.23
   5  -1   7    3.90    0.31
  -5   1   7    4.57    0.23
  -5   1   7    4.57    0.25
  -5   1  -7    4.10    0.26
   5   1   7    4.56    0.31
  -5  -1   7    4.29    0.20
  -5   1  -7    4.38    0.23
   5   1   7    4.16    0.29
  -5  -1   7    4.45    0.25
   5  -1  -7    4.50    0.24
   6   1  -7    3.69    0.28
   6  -1   7    3.38    0.33
  -6  -1  -7    3.46    0.23
  -6   1   7    3.74    0.25
  -6  -1   7    3.55    0.25
   6   1   7    3.08    0.30
   6  -1  -7    3.19    0.24
  -6   1  -7    3.15    0.27
   6   1   7    2.75    0.30
  -6   1  -7    3.71    0.23
   7   1  -7   11.51    0.53
  -7  -1  -7   12.37    0.48
  -7   1   7   12.28    0.51
  -7   1  -7   11.68    0.48
   7  -1  -7   11.13    0.51
   7   1   7   11.36    0.58
  -7  -1   7   12.04    0.51
  -7   1  -7   11.87    0.55
  -8   1   7    1.39    0.21
   8   1  -7    1.16    0.22
  -8  -1  -7    1.19    0.20
   8   1   7    1.39    0.27
   8  -1  -7    1.50    0.22
  -8  -1   7    0.93    0.21
  -8   1  -7    1.21    0.24
  -8   1  -7    1.27    0.20
  -9   1   7    0.27    0.17
  -9  -1  -7    0.00    0.17
   9  -1   7    0.47    0.23
   9   1   7    0.14    0.24
  -9  -1   7    0.42    0.18
  -9   1  -7    0.16    0.17
 -10  -1  -7    0.15    0.18
 -10   1   7    0.11    0.20
  10  -1   7    0.36    0.26
 -10   1  -7    0.18    0.18
  10   1   7    0.31    0.27
 -10  -1   7    0.14    0.20
   0   2   7   27.70    0.83
   0  -2   7   27.01    0.93
   0   2  -7   27.08    0.84
   0  -2  -7   27.85    0.78
   0   2   7   27.92    0.93
   0   2  -7   27.64    0.79
   1   2  -7    7.58    0.27
  -1  -2  -7    7.41    0.26
   1   2  -7    7.36    0.26
   1  -2   7    8.65    0.36
  -1   2   7    7.29    0.32
  -1   2   7    7.10    0.24
  -1   2  -7    8.42    0.28
   1   2   7    7.66    0.33
   1   2   7    7.47    0.29
   1  -2  -7    7.31    0.26
  -1   2  -7    7.86    0.28
  -1  -2   7    7.98    0.35
  -2   2   7  116.48    3.71
  -2  -2  -7  118.13    3.20
   2  -2   7  122.57    3.74
   2   2  -7  119.69    3.21
  -2   2   7  120.24    3.48
   2   2  -7  117.51    3.50
   2   2   7  116.29    3.72
   2   2   7  118.21    3.53
  -2   2  -7  121.95    3.21
   2  -2  -7  119.25    3.20
  -2  -2   7  117.94    3.71
  -2   2  -7  119.85    3.53
  -3   2   7   55.60    1.59
  -3   2   7   53.62    1.70
  -3  -2  -7   57.03    1.58
   3  -2   7   58.66    1.86
  -3   2   7   56.01    1.83
   3   2  -7   57.61    1.72
  -3  -2   7   58.78    1.60
  -3   2  -7   57.86    1.59
   3   2   7   56.78    1.84
  -3   2  -7   58.91    1.75
  -3  -2   7   56.27    1.81
   3   2   7   57.21    1.76
  -4  -2  -7   65.79    1.87
  -4   2   7   68.72    2.15
  -4   2   7   67.24    2.02
   4   2  -7   68.77    2.04
  -4   2   7   67.54    1.87
   4  -2   7   66.73    2.17
   4   2   7   68.01    2.08
  -4  -2   7   66.98    1.88
  -4  -2   7   67.11    2.12
  -4   2  -7   65.91    1.87
  -4   2  -7   67.86    2.07
   4   2   7   66.96    2.15
   5   2  -7    3.45    0.26
  -5   2   7    3.88    0.21
  -5   2   7    3.97    0.22
   5  -2   7    3.84    0.31
  -5   2   7    3.83    0.23
  -5  -2  -7    3.96    0.23
  -5   2  -7    3.95    0.22
   5   2   7    3.79    0.29
  -5  -2   7    3.93    0.24
  -5   2  -7    3.77    0.25
   5   2   7    3.76    0.27
   6   2  -7    4.79    0.33
  -6   2   7    5.55    0.28
  -6   2   7    5.87    0.30
  -6  -2  -7    5.72    0.29
   6  -2   7    4.97    0.37
  -6   2  -7    5.52    0.29
  -6   2  -7    4.96    0.32
  -6  -2   7    4.85    0.29
   6   2   7    5.38    0.38
  -7   2   7    1.11    0.20
   7   2  -7    1.10    0.21
  -7  -2  -7    1.34    0.19
   7  -2   7    1.15    0.25
   7  -2  -7    0.74    0.18
  -7   2  -7    1.29    0.18
  -7   2  -7    1.00    0.21
  -7  -2   7    1.03    0.19
   7   2   7    0.99    0.25
  -8  -2  -7   -0.13    0.15
   8   2  -7    0.00    0.19
  -8   2   7   -0.06    0.16
   8   2   7    0.12    0.24
   8  -2  -7    0.27    0.17
  -8   2  -7    0.05    0.18
  -8   2  -7   -0.12    0.14
  -8  -2   7    0.04    0.16
  -9   2   7    0.07    0.16
  -9  -2  -7    0.13    0.17
   9   2  -7   -0.18    0.21
  -9  -2   7    0.06    0.17
  -9   2  -7    0.12    0.17
  -9   2  -7   -0.24    0.20
   9   2   7    0.13    0.25
 -10  -2  -7    0.20    0.19
 -10   2   7    0.14    0.20
 -10   2  -7    0.09    0.17
  10   2   7    0.27    0.27
 -10  -2   7    0.04    0.19
   0   3  -7    4.10    0.18
   0   3  -7    4.07    0.18
   0  -3   7    4.10    0.25
   0  -3  -7    4.09    0.17
   0   3   7    4.23    0.17
  -1  -3  -7   35.65    0.99
   1   3  -7   35.32    1.08
  -1   3   7   33.66    1.17
  -1   3   7   33.64    1.06
   1   3  -7   35.86    1.00
   1  -3   7   36.78    1.19
  -1   3  -7   36.49    1.00
  -1   3  -7   36.27    1.10
   1  -3  -7   33.95    0.98
   1   3   7   35.22    1.17
  -1  -3   7   36.82    1.18
   1   3   7   35.23    1.09
  -2   3   7  270.79    7.99
  -2  -3  -7  278.44    7.27
   2   3  -7  269.54    8.01
   2   3  -7  269.93    7.28
  -2   3   7  266.21    8.43
   2  -3   7  275.63    8.45
  -2   3  -7  278.46    8.04
   2   3   7  279.36    8.43
   2  -3  -7  273.19    7.26
   2   3   7  277.33    8.04
  -2   3  -7  274.37    7.28
  -2  -3   7  269.75    8.42
  -3  -3  -7   26.60    0.78
  -3   3   7   25.41    0.82
  -3   3   7   25.68    0.91
  -3   3   7   26.10    0.78
   3   3  -7   27.00    0.85
   3  -3   7   27.59    0.94
  -3  -3   7   26.68    0.90
  -3   3  -7   28.22    0.79
   3   3   7   26.26    0.91
   3   3   7   25.91    0.89
  -3   3  -7   27.50    0.88
  -4   3   7   17.61    0.66
   4   3  -7   18.75    0.63
  -4   3   7   17.23    0.57
  -4  -3  -7   18.15    0.58
  -4   3   7   16.36    0.59
   4  -3   7   19.31    0.70
   4   3   7   18.03    0.65
  -4  -3   7   18.16    0.62
  -4   3  -7   18.60    0.58
  -4   3  -7   18.96    0.65
  -4  -3   7   18.86    0.60
   4   3   7   18.43    0.67
  -5  -3  -7    2.36    0.18
   5  -3   7    2.45    0.27
  -5   3   7    2.65    0.20
  -5   3   7    2.82    0.18
  -5   3   7    2.82    0.20
   5   3  -7    2.70    0.24
  -5   3  -7    2.43    0.21
   5   3   7    2.63    0.21
   5   3   7    2.11    0.24
  -5  -3   7    2.79    0.21
  -5   3  -7    2.69    0.20
  -6   3   7    6.03    0.33
   6   3  -7    6.33    0.38
  -6  -3  -7    6.88    0.32
  -6   3   7    5.98    0.33
  -6   3   7    6.07    0.32
   6  -3   7    6.75    0.41
  -6   3  -7    7.17    0.32
   6   3   7    7.26    0.43
  -6  -3   7    6.33    0.34
  -6   3  -7    7.44    0.37
  -7  -3  -7   15.57    0.59
  -7   3   7   15.67    0.58
   7   3  -7   15.67    0.65
   7  -3   7   14.24    0.67
  -7   3   7   15.67    0.60
  -7  -3   7   15.64    0.60
  -7   3  -7   15.18    0.64
  -7   3  -7   14.94    0.57
   7   3   7   14.61    0.69
  -8   3   7    0.08    0.15
  -8  -3  -7    0.12    0.15
   8   3  -7   -0.07    0.20
   8   3   7    0.04    0.23
  -8  -3   7    0.03    0.16
  -8   3  -7   -0.08    0.16
  -8   3  -7   -0.02    0.14
  -9  -3  -7    0.29    0.18
   9   3  -7    0.08    0.22
  -9   3   7    0.46    0.19
  -9  -3   7    0.64    0.20
  -9   3  -7    0.20    0.16
  -9   3  -7    0.66    0.23
   9   3   7    0.65    0.28
 -10  -3  -7   -0.01    0.19
 -10   3   7    0.26    0.19
  10   3   7    0.31    0.30
 -10   3  -7   -0.11    0.23
 -10   3  -7    0.27    0.19
 -10  -3   7    0.07    0.20
   0   4   7    3.80    0.18
   0   4  -7    3.81    0.18
   0  -4   7    3.69    0.25
   0   4  -7    3.86    0.18
   0  -4  -7    3.86    0.16
   0   4   7    3.89    0.22
  -1   4   7   40.52    1.19
   1   4  -7   39.11    1.21
   1  -4   7   38.39    1.31
   1   4  -7   39.10    1.11
  -1  -4  -7   40.15    1.09
  -1   4   7   40.84    1.30
  -1  -4   7   39.72    1.30
   1  -4  -7   40.90    1.09
  -1   4  -7   37.98    1.11
  -1   4  -7   37.29    1.22
   1   4   7   39.33    1.29
   1   4   7   38.91    1.22
   2   4  -7   12.33    0.42
  -2  -4  -7   13.70    0.41
  -2   4   7   13.07    0.50
   2  -4   7   12.98    0.53
  -2   4   7   12.43    0.42
   2   4  -7   12.40    0.45
   2   4   7   13.67    0.49
  -2  -4   7   12.49    0.50
   2   4   7   13.42    0.49
  -2   4  -7   13.08    0.42
   2  -4  -7   12.62    0.40
  -2   4  -7   12.72    0.47
   3   4  -7    3.27    0.19
   3  -4   7    2.54    0.24
  -3   4   7    2.76    0.15
   3   4  -7    3.22    0.18
  -3   4   7    2.77    0.20
   3   4   7    2.40    0.19
  -3  -4   7    2.90    0.22
  -3   4  -7    2.87    0.19
   3   4   7    2.75    0.24
  -3   4  -7    3.19    0.17
   4   4  -7   19.82    0.70
   4  -4   7   20.79    0.77
  -4  -4  -7   20.76    0.64
  -4   4   7   19.54    0.63
  -4   4   7   20.16    0.74
  -4   4   7   20.41    0.67
  -4   4  -7   20.35    0.71
  -4  -4   7   20.28    0.65
  -4  -4   7   19.79    0.70
  -4   4  -7   20.34    0.64
   4   4   7   20.43    0.74
   4   4   7   20.33    0.71
  -5   4   7   10.62    0.40
  -5   4   7   10.44    0.41
   5   4  -7   10.28    0.45
   5  -4   7   10.41    0.49
  -5  -4  -7   10.44    0.39
  -5   4   7   10.56    0.45
  -5   4  -7   10.47    0.45
   5   4   7   10.66    0.42
   5   4   7    9.91    0.50
  -5  -4   7   10.61    0.42
  -5   4  -7   10.54    0.40
   6  -4   7    3.48    0.35
  -6   4   7    4.14    0.26
  -6  -4  -7    3.54    0.27
   6   4  -7    4.17    0.33
  -6   4   7    4.47    0.28
  -6   4   7    4.31    0.28
   6   4   7    3.44    0.37
  -6   4  -7    3.28    0.28
  -6   4  -7    3.64    0.26
  -6  -4   7    4.06    0.29
  -7  -4  -7    7.05    0.37
   7   4  -7    6.15    0.41
   7  -4   7    7.08    0.44
  -7   4   7    6.73    0.35
  -7   4   7    6.69    0.38
  -7   4  -7    6.74    0.35
  -7   4  -7    7.01    0.40
   7   4   7    6.42    0.47
  -7  -4   7    6.57    0.37
  -8  -4  -7    0.68    0.19
   8   4  -7    0.74    0.23
  -8   4   7    0.91    0.19
  -8  -4   7    1.00    0.22
   8   4   7    1.00    0.29
  -8   4  -7    0.86    0.18
  -8   4  -7    0.94    0.22
  -9   4   7    0.13    0.18
  -9  -4  -7    0.05    0.16
   9   4  -7   -0.26    0.21
  -9   4  -7    0.11    0.19
  -9  -4   7    0.26    0.18
   9   4   7    0.03    0.28
  -9   4  -7   -0.07    0.16
 -10   4   7   -0.04    0.19
 -10  -4  -7   -0.17    0.18
 -10   4  -7    0.05    0.18
 -10   4  -7   -0.26    0.22
  10   4   7   -0.10    0.29
 -10  -4   7    0.15    0.20
   0   5  -7    1.77    0.14
   0  -5   7    1.87    0.22
   0   5   7    1.80    0.13
   0   5   7    1.49    0.17
   0   5  -7    1.78    0.14
   0  -5  -7    1.72    0.11
   1   5  -7   24.08    0.82
  -1   5   7   24.22    0.80
   1  -5   7   26.29    0.90
  -1  -5  -7   27.03    0.72
  -1   5   7   24.36    0.88
   1   5  -7   24.40    0.74
   1   5   7   27.43    0.83
   1   5   7   26.43    0.88
  -1   5  -7   25.68    0.83
  -1   5  -7   25.08    0.74
  -1  -5   7   24.59    0.88
   1  -5  -7   24.57    0.72
   2   5  -7    6.67    0.28
  -2   5   7    5.58    0.24
  -2  -5  -7    5.78    0.23
  -2   5   7    5.59    0.29
   2  -5   7    6.54    0.34
   2   5  -7    6.17    0.25
   2   5   7    5.52    0.28
   2   5   7    6.00    0.30
  -2  -5   7    6.18    0.32
  -2   5  -7    5.78    0.28
  -2   5  -7    6.08    0.25
   2  -5  -7    5.72    0.22
  -3   5   7   54.63    1.77
  -3  -5  -7   55.40    1.50
   3  -5   7   53.23    1.78
  -3   5   7   55.03    1.64
   3   5  -7   53.05    1.66
   3   5  -7   51.77    1.51
   3   5   7   55.88    1.74
  -3  -5   7   53.51    1.73
  -3   5  -7   52.23    1.67
   3  -5  -7   53.41    1.48
   3   5   7   53.43    1.69
  -3   5  -7   53.09    1.50
  -4   5   7   19.80    0.68
  -4  -5  -7   21.31    0.64
  -4   5   7   20.10    0.75
   4   5  -7   20.42    0.71
   4  -5   7   19.98    0.78
  -4   5   7   19.66    0.63
  -4  -5   7   20.25    0.71
  -4  -5   7   19.80    0.66
   4   5   7   21.10    0.72
  -4   5  -7   20.08    0.72
   4   5   7   21.61    0.76
  -4   5  -7   20.09    0.64
  -5  -5  -7    8.69    0.35
  -5   5   7    7.93    0.35
  -5   5   7    8.23    0.40
  -5   5   7    7.90    0.36
   5  -5   7    9.04    0.45
   5   5  -7    8.09    0.41
   5   5   7    8.52    0.46
  -5   5  -7    9.45    0.36
   5   5   7    8.81    0.38
  -5  -5   7    8.23    0.37
  -5   5  -7    8.75    0.40
  -6  -5  -7   11.13    0.45
   6  -5   7   10.21    0.55
  -6   5   7   10.85    0.44
  -6   5   7   10.71    0.50
  -6   5   7   10.77    0.45
   6   5  -7   10.51    0.51
   6   5   7   11.24    0.57
  -6   5  -7   10.67    0.44
  -6  -5   7   10.98    0.47
  -6   5  -7   10.47    0.50
   7  -5   7    3.51    0.37
  -7   5   7    3.87    0.29
   7   5  -7    3.17    0.35
  -7  -5  -7    3.37    0.27
  -7   5   7    3.40    0.28
  -7  -5   7    3.70    0.30
   7   5   7    3.19    0.36
  -7   5  -7    3.80    0.29
  -7   5  -7    3.85    0.33
  -8   5   7    0.60    0.18
   8  -5   7    0.92    0.25
   8   5  -7    0.43    0.22
  -8  -5  -7    0.82    0.19
  -8   5  -7    0.94    0.22
  -8   5  -7    0.59    0.18
  -8  -5   7    0.93    0.21
   8   5   7    0.58    0.28
   9   5  -7   -0.01    0.23
  -9  -5  -7    0.16    0.18
  -9   5   7   -0.07    0.17
   9   5   7   -0.14    0.27
  -9  -5   7    0.23    0.19
  -9   5  -7    0.21    0.16
  -9   5  -7    0.48    0.21
 -10  -5  -7    0.11    0.19
 -10   5   7    0.59    0.20
 -10   5  -7    0.07    0.18
 -10   5  -7    0.40    0.25
 -10  -5   7   -0.08    0.21
   0  -6  -7    6.70    0.22
   0   6  -7    6.20    0.29
   0   6  -7    6.36    0.26
   0   6   7    6.34    0.31
   0   6   7    6.48    0.28
   0  -6   7    6.18    0.34
  -1   6   7   14.80    0.58
   1   6  -7   15.67    0.54
  -1  -6  -7   14.48    0.45
   1  -6   7   14.94    0.60
  -1   6   7   14.71    0.52
   1   6  -7   16.17    0.48
   1  -6  -7   14.87    0.44
  -1   6  -7   15.27    0.55
  -1   6  -7   14.93    0.48
  -1  -6   7   16.32    0.60
   1   6   7   14.50    0.54
   1   6   7   14.78    0.57
  -2   6   7   11.93    0.49
   2   6  -7   12.23    0.41
  -2   6   7   11.70    0.42
   2   6  -7   12.13    0.45
  -2  -6  -7   11.41    0.37
   2  -6   7   11.76    0.52
  -2  -6   7   12.21    0.49
   2   6   7   11.51    0.47
   2   6   7   11.19    0.46
   2  -6  -7   12.00    0.37
  -2   6  -7   11.41    0.39
  -2   6  -7   11.57    0.46
  -3  -6  -7    4.60    0.21
   3   6  -7    5.66    0.25
   3   6  -7    5.70    0.28
  -3   6   7    5.76    0.31
   3  -6   7    4.36    0.32
  -3   6   7    5.42    0.24
   3   6   7    4.62    0.32
  -3   6  -7    4.57    0.23
   3   6   7    4.46    0.26
  -3  -6   7    5.46    0.31
  -3   6  -7    4.53    0.27
   3  -6  -7    5.34    0.22
   4  -6   7    3.31    0.32
  -4   6   7    3.46    0.21
   4   6  -7    3.81    0.26
  -4   6   7    3.52    0.25
  -4   6   7    3.54    0.21
  -4  -6  -7    3.38    0.20
   4   6   7    3.62    0.22
   4   6   7    3.45    0.30
  -4   6  -7    3.49    0.25
  -4   6  -7    3.45    0.21
   5   6  -7    2.13    0.22
   5  -6   7    2.37    0.27
  -5  -6  -7    2.23    0.19
  -5   6   7    1.97    0.19
  -5   6   7    2.20    0.23
  -5   6   7    2.08    0.20
   5   6   7    1.75    0.26
  -5   6  -7    2.02    0.23
  -5  -6   7    2.12    0.21
  -5   6  -7    2.32    0.20
   6  -6   7    7.71    0.48
  -6   6   7    7.79    0.36
  -6   6   7    7.39    0.41
   6   6  -7    7.36    0.41
  -6  -6  -7    7.37    0.35
  -6   6   7    7.46    0.38
  -6  -6   7    8.15    0.40
   6   6   7    7.08    0.49
  -6   6  -7    7.59    0.36
  -6   6  -7    7.78    0.42
  -7   6   7    7.81    0.43
   7  -6   7    7.95    0.50
   7   6  -7    7.03    0.46
  -7   6   7    7.99    0.39
  -7  -6  -7    7.97    0.39
  -7   6  -7    7.87    0.39
  -7  -6   7    8.26    0.43
  -7   6  -7    7.07    0.43
   7   6   7    7.96    0.56
   8   6  -7    1.30    0.27
  -8   6   7    1.56    0.22
  -8  -6  -7    1.46    0.21
   8  -6   7    1.97    0.31
  -8   6  -7    1.47    0.24
  -8   6  -7    1.67    0.22
   8   6   7    1.21    0.33
  -8  -6   7    1.54    0.25
  -9   6   7    1.67    0.24
   9   6  -7    1.08    0.28
  -9  -6  -7    1.33    0.24
  -9   6  -7    1.30    0.22
   9   6   7    0.96    0.33
  -9   6  -7    1.50    0.26
  -9  -6   7    1.38    0.25
 -10  -6  -7    0.96    0.23
 -10   6  -7    0.72    0.22
   0   7  -7   18.82    0.65
   0  -7  -7   17.48    0.52
   0  -7   7   18.74    0.70
   0   7   7   17.90    0.69
   0   7  -7   18.85    0.56
   0   7   7   17.50    0.63
   1   7  -7    0.27    0.10
  -1   7   7    0.23    0.09
  -1  -7  -7    0.15    0.05
   1  -7   7    0.31    0.15
  -1   7   7    0.17    0.10
   1   7  -7    0.31    0.10
   1   7   7    0.18    0.09
  -1  -7   7    0.16    0.14
  -1   7  -7    0.18    0.09
   1   7   7    0.19    0.11
  -1   7  -7    0.20    0.10
   1  -7  -7    0.13    0.05
   2   7  -7   17.13    0.55
  -2  -7  -7   17.21    0.52
  -2   7   7   17.02    0.60
  -2   7   7   17.03    0.67
   2   7  -7   17.61    0.63
   2  -7   7   16.50    0.68
  -2   7  -7   17.23    0.54
  -2   7  -7   17.58    0.64
   2   7   7   18.48    0.65
   2   7   7   17.66    0.65
   2  -7  -7   16.94    0.51
  -2  -7   7   18.08    0.66
   3   7  -7    2.44    0.22
   3  -7   7    2.30    0.28
  -3  -7  -7    2.45    0.16
   3   7  -7    2.39    0.19
  -3   7   7    2.50    0.23
  -3   7   7    2.16    0.18
   3  -7  -7    2.14    0.15
  -3  -7   7    2.49    0.25
   3   7   7    2.81    0.26
  -3   7  -7    2.43    0.21
   3   7   7    2.67    0.20
  -3   7  -7    2.61    0.17
   4   7  -7    1.56    0.19
  -4  -7  -7    1.77    0.17
  -4   7   7    1.51    0.18
   4   7  -7    1.51    0.16
   4  -7   7    1.41    0.23
  -4   7   7    1.39    0.19
   4   7   7    1.57    0.17
   4   7   7    1.03    0.22
  -4   7  -7    1.12    0.17
  -4   7  -7    1.35    0.14
  -5  -7  -7   22.47    0.71
  -5   7   7   21.96    0.71
   5   7  -7   23.43    0.83
   5  -7   7   21.16    0.88
  -5   7   7   22.73    0.78
  -5   7   7   22.89    0.86
  -5  -7   7   22.45    0.75
  -5   7  -7   21.01    0.82
  -5   7  -7   22.08    0.71
   5   7   7   21.82    0.87
   6  -7   7    6.09    0.45
  -6   7   7    5.75    0.34
  -6  -7  -7    5.93    0.32
  -6   7   7    5.70    0.38
   6   7  -7    6.41    0.41
  -6   7  -7    5.95    0.32
  -6  -7   7    6.23    0.37
   6   7   7    6.49    0.49
  -6   7  -7    6.20    0.38
   7   7  -7    0.46    0.21
   7  -7   7    1.35    0.27
  -7  -7  -7    0.84    0.17
  -7   7   7    0.68    0.18
  -7   7  -7    0.82    0.17
  -7  -7   7    1.08    0.21
   7   7   7    0.83    0.28
  -7   7  -7    0.79    0.21
   8   7  -7   -0.01    0.22
  -8  -7  -7    0.58    0.18
   8  -7   7    1.13    0.28
  -8  -7   7    0.61    0.21
   8   7   7    0.27    0.29
  -8   7  -7    0.32    0.19
  -8   7  -7    0.31    0.16
  -9  -7  -7    0.94    0.21
   9   7  -7    0.28    0.26
  -9  -7   7    0.98    0.25
  -9   7  -7    0.94    0.21
   9   7   7    0.43    0.32
  -9   7  -7    1.00    0.25
 -10  -7  -7   -0.04    0.18
 -10   7  -7    0.10    0.19
   0   8  -7    0.22    0.09
   0   8  -7    0.13    0.10
   0  -8   7    0.02    0.14
   0   8   7    0.25    0.11
   0   8   7    0.20    0.11
  -1   8   7    4.52    0.29
   1   8  -7    5.49    0.23
  -1   8   7    4.68    0.26
   1  -8   7    4.26    0.32
   1   8  -7    4.82    0.27
   1   8   7    4.88    0.28
  -1  -8   7    4.64    0.31
  -1   8  -7    4.09    0.21
   1   8   7    5.12    0.29
  -1   8  -7    4.15    0.26
   2  -8   7    2.00    0.24
  -2   8   7    2.23    0.23
   2   8  -7    2.14    0.20
   2   8  -7    2.17    0.19
  -2   8   7    2.31    0.19
  -2   8  -7    1.92    0.16
  -2  -8   7    2.07    0.24
   2   8   7    2.24    0.23
   2   8   7    2.18    0.20
  -2   8  -7    1.98    0.20
   3   8  -7   30.59    1.04
   3   8  -7   31.27    0.92
  -3  -8  -7   30.28    0.89
   3  -8   7   31.48    1.13
  -3   8   7   29.71    1.11
  -3   8   7   30.31    1.01
  -3   8  -7   31.82    1.06
  -3  -8   7   30.49    1.07
   3   8   7   29.79    1.05
   3   8   7   30.80    1.07
  -3   8  -7   31.98    0.91
   4   8  -7    2.35    0.27
   4   8  -7    2.48    0.22
   4  -8   7    1.86    0.27
  -4  -8  -7    2.47    0.18
  -4   8   7    2.35    0.22
  -4   8   7    2.75    0.27
   4   8   7    2.68    0.21
  -4   8  -7    2.34    0.19
  -4   8  -7    2.08    0.24
   4   8   7    2.36    0.27
   5  -8   7    7.88    0.47
  -5   8   7    7.77    0.43
  -5  -8  -7    7.43    0.33
   5   8  -7    7.42    0.41
  -5   8   7    7.23    0.38
  -5   8  -7    7.23    0.33
  -5   8  -7    7.15    0.41
   5   8   7    6.55    0.45
  -6  -8  -7    1.07    0.17
   6   8  -7    0.76    0.21
   6  -8   7    0.79    0.25
  -6   8   7    0.96    0.20
   6   8   7    0.93    0.27
  -6   8  -7    0.85    0.20
  -6   8  -7    0.75    0.15
  -6  -8   7    1.00    0.21
   7  -8   7    1.57    0.29
   7   8  -7    0.97    0.24
  -7   8   7    1.23    0.22
  -7  -8  -7    0.98    0.18
  -7  -8   7    1.18    0.22
   7   8   7    0.80    0.30
  -7   8  -7    1.31    0.19
  -7   8  -7    1.10    0.22
  -8  -8  -7    0.07    0.15
   8   8  -7   -0.29    0.21
   8  -8   7    0.48    0.26
  -8  -8   7   -0.03    0.19
  -8   8  -7    0.20    0.20
   8   8   7   -0.10    0.29
  -9  -8  -7    0.42    0.20
   9   8  -7   -0.08    0.25
   9   8   7    0.22    0.33
  -9   8  -7    0.85    0.24
  -9  -8   7    0.51    0.22
   0   9  -7    0.83    0.11
   0   9   7    0.80    0.15
   0   9  -7    0.83    0.14
   0  -9   7    0.95    0.19
   0   9   7    0.75    0.14
   1   9  -7    1.27    0.17
  -1   9   7    1.37    0.18
  -1   9   7    1.43    0.16
   1   9  -7    1.18    0.13
   1  -9   7    1.25    0.21
   1   9   7    1.53    0.18
  -1   9  -7    1.39    0.17
  -1   9  -7    1.43    0.13
  -1  -9   7    1.10    0.20
   1   9   7    1.44    0.19
   2   9  -7    1.72    0.16
   2  -9   7    1.51    0.23
  -2   9   7    1.49    0.17
   2   9  -7    2.08    0.22
  -2   9   7    1.75    0.22
   2   9   7    1.65    0.20
  -2  -9   7    1.96    0.23
   2   9   7    1.75    0.21
  -2   9  -7    1.52    0.19
  -3   9   7    1.96    0.24
   3   9  -7    2.16    0.25
   3   9  -7    1.94    0.19
   3  -9   7    1.62    0.26
  -3   9   7    1.96    0.21
   3   9   7    2.19    0.25
  -3   9  -7    1.72    0.21
   3   9   7    2.13    0.22
   4   9  -7    0.97    0.20
  -4   9   7    1.04    0.17
   4  -9   7    0.96    0.25
  -4   9   7    1.38    0.21
   4   9  -7    1.09    0.16
   4   9   7    1.08    0.23
  -4   9  -7    1.19    0.20
  -5   9   7    0.48    0.15
  -5   9   7    0.46    0.17
   5  -9   7    0.49    0.23
   5   9  -7    0.32    0.15
   5   9  -7    0.30    0.18
   5   9   7    0.41    0.24
  -5   9  -7    0.44    0.17
   6   9  -7    0.03    0.20
   6  -9   7    0.29    0.23
  -6   9   7    0.47    0.19
  -6   9  -7    0.38    0.19
   6   9   7    0.43    0.24
   7   9  -7   -0.29    0.20
   7  -9   7    0.29    0.24
  -7   9   7    0.17    0.18
  -7  -9   7   -0.35    0.17
  -7   9  -7    0.24    0.18
   7   9   7   -0.22    0.25
  -8   9   7    0.72    0.21
   8  -9   7    1.16    0.29
   8   9  -7    0.12    0.24
   8   9   7    0.19    0.32
  -8  -9   7    0.35    0.21
  -8   9  -7    0.35    0.21
   9   9  -7   -0.08    0.26
  -9  -9   7   -0.17    0.23
   0  10   7    0.08    0.13
   0  10   7    0.04    0.13
   0  10  -7   -0.04    0.12
   0 -10   7    0.07    0.18
  -1  10   7    0.47    0.16
  -1  10   7    0.30    0.14
   1 -10   7    0.48    0.20
   1  10  -7    0.67    0.16
  -1 -10   7    0.55    0.19
  -1  10  -7    0.73    0.16
   1  10   7    0.36    0.16
   1  10   7    0.64    0.16
   2  10  -7    2.75    0.26
   2 -10   7    2.41    0.29
  -2  10   7    2.47    0.24
  -2  10   7    2.18    0.26
  -2  10  -7    2.23    0.25
   2  10   7    2.22    0.25
  -2 -10   7    2.56    0.28
   2  10   7    2.69    0.29
   3 -10   7    0.33    0.20
  -3  10   7    0.24    0.14
  -3  10   7    0.18    0.15
   3  10  -7    0.17    0.16
  -3  10  -7    0.11    0.16
   3  10   7    0.04    0.13
   3  10   7    0.03    0.18
   4 -10   7    0.80    0.24
   4  10  -7    0.64    0.20
  -4  10   7    0.35    0.15
  -4  10   7    0.59    0.19
  -4  10  -7    0.47    0.17
   4  10   7    0.54    0.21
   5 -10   7    0.82    0.26
   5  10  -7    0.60    0.21
  -5  10   7    0.43    0.17
  -5  10   7    0.24    0.17
  -5  10  -7    0.50    0.19
   5  10   7    0.16    0.22
   6  10  -7    0.06    0.19
   6 -10   7    0.35    0.25
  -6  10   7    0.35    0.19
  -6  10  -7    0.00    0.17
   6  10   7   -0.04    0.23
   7 -10   7    0.27    0.26
   7  10  -7   -0.22    0.22
  -7  10   7    0.10    0.18
  -7  10  -7    0.28    0.21
   7  10   7   -0.42    0.24
   8 -10   7    1.08    0.29
   8  10  -7    0.36    0.25
  -8  10   7    1.00    0.23
  -8  10  -7    0.35    0.21
   8  10   7   -0.06    0.31
   9 -10   7    1.02    0.33
   0 -11   7    0.13    0.20
   0  11   7    0.10    0.15
   0  11   7   -0.01    0.13
   0  11  -7    0.09    0.16
   1 -11   7   -0.11    0.20
  -1  11   7    0.11    0.15
   1  11  -7    0.17    0.15
  -1  11   7    0.02    0.15
   1  11   7    0.06    0.14
  -1 -11   7    0.34    0.19
  -1  11  -7    0.17    0.15
   1  11   7    0.05    0.15
  -2  11   7   12.85    0.61
  -2  11   7   12.37    0.54
   2  11  -7   13.74    0.59
   2 -11   7   12.86    0.63
   2  11   7   12.27    0.57
  -2 -11   7   12.14    0.57
   2  11   7   11.74    0.56
  -2  11  -7   12.90    0.57
  -3  11   7    0.75    0.19
   3  11  -7    0.74    0.20
  -3  11   7    0.88    0.18
   3 -11   7    0.80    0.25
   3  11   7    0.89    0.23
   3  11   7    0.70    0.16
  -3  11  -7    1.00    0.20
   4  11  -7    0.32    0.19
  -4  11   7    0.47    0.17
  -4  11   7    0.50    0.19
   4 -11   7    0.83    0.25
  -4  11  -7    0.64    0.19
   4  11   7    0.39    0.22
   5 -11   7    0.65    0.26
   5  11  -7    0.20    0.20
  -5  11   7    0.37    0.19
  -5  11  -7    0.37    0.18
   5  11   7    0.22    0.22
   6  11  -7    0.58    0.24
  -6  11   7    0.78    0.22
   6 -11   7    1.20    0.29
   6  11   7    0.54    0.27
  -6  11  -7    0.54    0.21
   7 -11   7    1.96    0.34
  -7  11   7    1.55    0.27
   7  11  -7    1.04    0.28
   7  11   7    1.07    0.31
  -7  11  -7    0.91    0.25
  -8  11   7    0.46    0.21
   8  11  -7    0.24    0.27
   8 -11   7    1.18    0.31
   0  12   7    3.09    0.28
   0  12   7    2.56    0.27
   0 -12   7    2.84    0.32
   0  12  -7    2.69    0.29
   1 -12   7    2.39    0.31
  -1  12   7    2.64    0.29
   1  12  -7    2.46    0.28
  -1  12   7    2.84    0.29
   1  12   7    2.27    0.27
  -1 -12   7    3.11    0.33
  -1  12  -7    2.41    0.28
   1  12   7    2.35    0.28
   2  12  -7    4.65    0.35
  -2  12   7    4.61    0.38
   2 -12   7    4.16    0.42
  -2  12   7    5.13    0.35
   2  12   7    4.35    0.33
  -2  12  -7    4.22    0.34
   2  12   7    4.52    0.37
  -3  12   7    1.15    0.21
   3  12  -7    1.11    0.23
  -3  12   7    1.27    0.24
   3 -12   7    1.39    0.29
  -3  12  -7    1.07    0.22
   3  12   7    1.33    0.25
   4  12  -7   -0.05    0.18
  -4  12   7   -0.02    0.16
  -4  12   7    0.16    0.17
   4 -12   7    0.22    0.24
  -4  12  -7    0.07    0.17
   4  12   7   -0.03    0.21
   5 -12   7    0.93    0.28
  -5  12   7    0.78    0.23
   5  12  -7    0.46    0.22
  -5  12  -7    0.64    0.21
   5  12   7    0.16    0.24
   6 -12   7    4.63    0.44
   6  12  -7    3.18    0.37
  -6  12   7    3.67    0.39
  -6  12  -7    3.64    0.37
   6  12   7    2.62    0.36
   7 -12   7    1.26    0.32
   7  12  -7    0.17    0.24
  -7  12   7    1.03    0.25
   0  13   7    0.27    0.17
   0  13   7    0.40    0.18
   0  13  -7    0.32    0.19
   0 -13   7    0.45    0.23
   1  13  -7    0.38    0.20
  -1  13   7    0.28    0.18
   1 -13   7    0.52    0.24
  -1  13   7    0.43    0.18
   1  13   7    0.28    0.17
   1  13   7    0.34    0.20
  -1  13  -7    0.23    0.18
  -1 -13   7    0.81    0.23
  -2  13   7    0.42    0.19
  -2  13   7    0.39    0.17
   2  13  -7    0.19    0.19
   2 -13   7    0.62    0.26
   2  13   7    0.25    0.20
   2  13   7    0.33    0.17
  -2  13  -7    0.31    0.19
  -3  13   7    0.47    0.19
   3  13  -7    0.19    0.20
   3 -13   7    0.52    0.25
  -3  13   7    0.59    0.21
  -3  13  -7    0.49    0.20
   3  13   7    0.38    0.21
   4  13  -7    0.08    0.20
   4 -13   7    0.55    0.27
  -4  13   7    0.31    0.21
  -4  13  -7    0.30    0.20
   4  13   7    0.07    0.22
   5 -13   7    0.78    0.29
  -5  13   7   -0.03    0.19
   5  13  -7   -0.21    0.21
   5  13   7   -0.21    0.22
  -5  13  -7    0.00    0.19
  -6  13   7    0.84    0.23
   6  13  -7    0.59    0.25
   6 -13   7    1.51    0.34
  -6  13  -7    0.67    0.26
   6  13   7    0.43    0.28
   0  14  -7    0.19    0.19
   0 -14   7    0.33    0.23
   0  14   7   -0.15    0.15
   0  14   7   -0.14    0.17
  -1  14   7    1.39    0.25
  -1  14   7    1.43    0.25
   1  14  -7    1.52    0.26
   1 -14   7    2.25    0.32
  -1  14  -7    1.69    0.27
   1  14   7    1.33    0.24
  -1 -14   7    2.01    0.29
   1  14   7    1.61    0.27
  -2  14   7    1.41    0.24
   2 -14   7    1.73    0.31
   2  14  -7    1.40    0.26
  -2  14   7    1.39    0.26
   2  14   7    1.51    0.27
  -2  14  -7    1.11    0.24
   2  14   7    1.33    0.23
  -3  14   7    0.75    0.21
   3 -14   7    1.18    0.30
  -3  14   7    0.71    0.22
   3  14  -7    0.49    0.22
   3  14   7    0.35    0.23
  -3  14  -7    0.32    0.20
   4 -14   7    0.87    0.30
   4  14  -7    0.08    0.21
  -4  14   7    0.09    0.19
   4  14   7    0.07    0.23
  -4  14  -7    0.18    0.22
   5  14  -7    0.24    0.25
   5  14   7   -0.10    0.24
   0  15   7    0.29    0.19
   0  15  -7    0.09    0.21
   0 -15   7    0.95    0.27
   0  15   7    0.03    0.19
  -1  15   7    0.27    0.19
  -1  15   7    0.12    0.21
   1 -15   7    0.85    0.28
   1  15  -7   -0.07    0.21
  -1  15  -7    0.32    0.21
   1  15   7    0.21    0.18
   1  15   7    0.18    0.22
  -2  15   7    0.69    0.21
  -2  15   7    0.60    0.22
   2  15  -7    0.63    0.23
   2 -15   7    0.92    0.29
  -2  15  -7    0.28    0.21
   2  15   7    0.45    0.24
   3 -15   7    1.17    0.31
   3  15  -7    0.40    0.25
  -3  15   7    0.67    0.22
  -3  15  -7    0.70    0.24
   3  15   7    0.39    0.25
   4  15   7   -0.04    0.23
   0  16   7    0.47    0.22
   0 -16   7    1.15    0.29
   0  16   7    0.52    0.22
  -1  16   7    0.48    0.22
  -1  16   7    0.45    0.24
   1 -16   7    1.17    0.30
   1  16   7    0.17    0.19
   1  16   7   -0.08    0.22
  -2  16   7    0.68    0.25
   2  16   7    0.83    0.26
   0   0  -8  377.89   11.02
   0   0  -8  376.83    9.96
   0   0   8  372.57   11.55
  -1   0  -8  105.10    2.82
   1   0  -8  105.74    2.82
   1   0   8  104.21    3.29
  -1   0   8  105.09    3.28
  -1   0  -8  102.66    3.09
   2   0   8    2.58    0.25
  -2   0  -8    2.57    0.16
   2   0  -8    2.84    0.16
   2   0  -8    3.13    0.11
  -2   0   8    2.78    0.19
  -2   0  -8    2.37    0.15
   3   0  -8  197.38    5.76
   3   0  -8  197.76    5.27
  -3   0  -8  197.02    5.27
   3   0   8  195.43    6.11
  -3   0   8  197.97    6.09
  -3   0  -8  195.12    5.81
  -4   0   8   12.14    0.46
   4   0   8   11.58    0.52
  -4   0   8   12.25    0.43
  -4   0  -8   12.31    0.47
   4   0  -8   11.74    0.42
  -4   0  -8   12.39    0.43
  -5   0  -8    2.22    0.19
   5   0   8    2.08    0.24
   5   0  -8    2.64    0.21
  -5   0   8    2.93    0.21
  -5   0   8    2.85    0.18
  -5   0  -8    2.20    0.22
  -6   0   8   26.79    0.89
  -6   0  -8   29.24    0.98
   6   0  -8   25.88    0.93
   6   0   8   28.86    1.02
  -6   0  -8   29.10    0.89
   7   0  -8   27.82    0.96
  -7   0   8   27.05    0.90
  -7   0  -8   26.98    0.89
   8   0   8   -0.19    0.21
  -8   0   8    0.02    0.16
  -8   0  -8   -0.05    0.15
  -9   0   8    0.39    0.18
   9   0   8    0.62    0.26
  -9   0  -8    0.35    0.18
  10   0   8    0.57    0.27
 -10   0  -8   -0.04    0.17
 -10   0   8   -0.04    0.19
   0   1   8   68.04    1.96
   0   1  -8   67.39    1.97
   0   1  -8   67.15    1.82
   0   1   8   64.20    2.12
   0  -1   8   66.85    2.13
   0  -1  -8   65.77    1.82
   1   1  -8  105.68    3.04
  -1  -1  -8  101.02    2.79
  -1   1   8  103.78    3.25
   1  -1   8  105.38    3.27
   1   1  -8  104.89    2.80
   1   1   8  103.73    3.06
   1  -1  -8  104.16    2.79
  -1   1  -8  101.85    3.06
   1   1   8  101.62    3.26
  -1   1  -8  103.68    2.80
  -1  -1   8  104.32    3.26
   2  -1   8   60.75    1.97
  -2  -1  -8   58.72    1.68
   2   1  -8   63.14    1.80
   2   1  -8   61.98    1.68
  -2   1   8   60.50    1.95
  -2   1  -8   60.23    1.68
  -2   1  -8   61.28    1.84
   2   1   8   59.69    1.96
   2  -1  -8   60.64    1.68
  -2  -1   8   61.83    1.95
  -3   1   8   74.44    2.40
  -3  -1  -8   78.32    2.08
   3   1  -8   74.20    2.25
   3   1  -8   75.05    2.08
   3  -1   8   77.68    2.43
  -3  -1   8   73.40    2.39
   3   1   8   78.42    2.42
   3  -1  -8   73.70    2.08
  -3   1  -8   76.79    2.29
   3  -1  -8   73.69    2.24
  -3   1  -8   76.96    2.08
  -4   1   8    6.79    0.30
   4   1  -8    6.86    0.29
  -4  -1  -8    6.86    0.28
   4  -1   8    6.16    0.37
  -4   1   8    6.73    0.30
   4  -1  -8    6.79    0.27
   4   1   8    6.73    0.37
  -4  -1   8    6.76    0.29
  -4   1  -8    6.26    0.28
  -4  -1   8    6.55    0.29
  -4   1  -8    6.71    0.31
   5  -1   8   14.04    0.58
  -5  -1  -8   13.78    0.47
  -5   1   8   12.82    0.50
  -5   1   8   13.05    0.47
   5   1  -8   12.37    0.49
   5   1   8   13.70    0.56
  -5  -1   8   11.99    0.47
  -5   1  -8   13.18    0.52
   5   1   8   13.92    0.56
  -5  -1   8   12.56    0.48
   5  -1  -8   12.77    0.47
  -5   1  -8   13.38    0.47
  -6  -1  -8    8.59    0.38
   6   1  -8    9.02    0.42
  -6   1   8   10.26    0.42
   6  -1   8    8.53    0.48
  -6  -1   8    9.04    0.40
  -6   1  -8    8.27    0.43
   6  -1  -8    9.07    0.40
   6   1   8    8.62    0.46
  -6   1  -8    9.00    0.39
   6   1   8    9.37    0.46
  -7   1   8   11.69    0.50
   7   1  -8   11.16    0.54
  -7  -1  -8   13.34    0.50
  -7   1  -8   11.68    0.48
   7  -1  -8   10.76    0.51
  -7   1  -8   12.28    0.57
   7   1   8   12.24    0.59
  -7  -1   8   11.69    0.51
  -8  -1  -8    1.05    0.19
  -8   1   8    1.32    0.21
  -8   1  -8    0.92    0.24
  -8   1  -8    1.06    0.19
  -8  -1   8    1.17    0.22
   8   1   8    0.85    0.25
  -9   1   8    0.98    0.21
  -9  -1  -8    0.86    0.20
   9  -1   8    1.28    0.27
  -9  -1   8    1.18    0.22
   9   1   8    0.95    0.29
  -9   1  -8    0.84    0.21
  10  -1   8    0.50    0.26
 -10  -1  -8    0.14    0.19
 -10   1   8    0.48    0.22
  10   1   8    0.51    0.28
 -10  -1   8    0.45    0.22
 -10   1  -8    0.18    0.18
   0   2  -8    0.25    0.05
   0   2   8    0.45    0.06
   0   2   8    0.37    0.10
   0  -2  -8    0.43    0.08
   1   2  -8   14.75    0.46
   1   2  -8   14.52    0.46
   1  -2   8   15.01    0.57
  -1  -2  -8   13.37    0.44
  -1   2   8   14.26    0.54
  -1  -2   8   14.96    0.56
  -1   2  -8   14.85    0.48
   1   2   8   14.10    0.54
  -1   2  -8   14.84    0.46
   1   2   8   13.87    0.48
   1  -2  -8   14.11    0.44
   2  -2   8  157.57    4.91
  -2   2   8  157.11    4.59
  -2   2   8  162.64    4.90
   2   2  -8  159.15    4.22
   2   2  -8  159.52    4.62
  -2  -2  -8  159.06    4.22
  -2  -2   8  155.86    4.89
   2   2   8  154.54    4.90
  -2   2  -8  153.79    4.22
   2  -2  -8  160.86    4.22
   2   2   8  156.56    4.65
  -2   2  -8  151.74    4.65
   3   2  -8    2.22    0.16
   3   2  -8    1.89    0.14
  -3  -2  -8    1.86    0.15
  -3   2   8    2.09    0.16
   3  -2   8    1.45    0.21
  -3   2   8    1.68    0.11
   3  -2  -8    1.76    0.15
  -3   2  -8    1.83    0.15
  -3   2  -8    1.54    0.16
   3   2   8    1.67    0.19
  -3  -2   8    1.71    0.17
   3   2   8    1.61    0.19
   4  -2   8    2.99    0.29
   4   2  -8    2.76    0.20
  -4  -2  -8    2.84    0.18
  -4   2   8    2.99    0.20
  -4   2   8    3.15    0.21
  -4   2   8    2.98    0.16
   4   2   8    3.10    0.25
  -4  -2   8    2.89    0.18
   4   2   8    3.26    0.26
  -4   2  -8    2.98    0.20
  -4   2  -8    3.25    0.19
  -4  -2   8    2.68    0.21
  -5   2   8    2.33    0.18
   5  -2   8    2.13    0.25
  -5   2   8    2.19    0.19
   5   2  -8    2.40    0.21
  -5  -2  -8    2.05    0.18
  -5   2  -8    2.36    0.20
   5   2   8    2.04    0.23
  -5  -2   8    2.51    0.20
  -5   2  -8    2.36    0.21
   5   2   8    2.00    0.24
  -6  -2  -8    0.98    0.15
   6   2  -8    0.85    0.18
  -6   2   8    0.69    0.13
  -6   2   8    0.79    0.16
   6  -2   8    0.84    0.23
   6   2   8    0.71    0.22
  -6  -2   8    0.79    0.16
  -6   2  -8    0.93    0.15
  -6   2  -8    0.36    0.15
  -7  -2  -8    0.40    0.16
   7  -2   8    0.25    0.24
  -7   2   8    0.04    0.15
   7   2  -8    0.24    0.19
   7   2   8    0.19    0.24
  -7   2  -8    0.27    0.18
  -7  -2   8    0.39    0.18
  -7   2  -8    0.31    0.15
  -8  -2  -8    3.86    0.30
  -8   2   8    3.80    0.31
   8   2  -8    3.48    0.36
  -8   2  -8    3.92    0.30
  -8   2  -8    4.13    0.35
  -8  -2   8    3.83    0.32
   8   2   8    3.85    0.41
  -9   2   8    0.22    0.18
  -9  -2  -8    0.14    0.18
  -9  -2   8    0.01    0.19
   9   2   8    0.31    0.26
  -9   2  -8    0.32    0.18
  -9   2  -8   -0.16    0.20
 -10   2   8    1.46    0.26
 -10  -2  -8    1.20    0.24
 -10   2  -8    1.39    0.23
  10   2   8    1.22    0.34
 -10  -2   8    1.12    0.24
   0   3   8   13.95    0.52
   0  -3  -8   13.83    0.43
   0   3  -8   13.95    0.44
   0   3  -8   13.66    0.46
   0   3   8   13.51    0.45
   0  -3   8   13.97    0.54
   1  -3   8   18.98    0.71
  -1   3   8   18.53    0.68
  -1   3   8   18.91    0.58
   1   3  -8   18.47    0.61
  -1  -3  -8   19.57    0.57
   1   3  -8   18.42    0.58
   1  -3  -8   19.03    0.56
   1   3   8   20.05    0.69
  -1   3  -8   18.57    0.62
   1   3   8   19.80    0.62
  -1  -3   8   18.63    0.69
  -1   3  -8   19.00    0.58
   2   3  -8   74.42    2.21
   2   3  -8   74.32    2.03
  -2   3   8   71.00    2.18
  -2  -3  -8   74.22    2.02
  -2   3   8   70.84    2.36
   2  -3   8   77.75    2.39
   2   3   8   73.82    2.24
   2   3   8   73.73    2.36
  -2   3  -8   75.72    2.24
  -2   3  -8   75.47    2.03
  -2  -3   8   74.68    2.36
   2  -3  -8   72.38    2.02
   3  -3   8   24.49    0.89
   3   3  -8   25.43    0.79
  -3   3   8   25.00    0.86
  -3   3   8   24.41    0.76
   3   3  -8   24.12    0.74
  -3  -3  -8   24.65    0.74
  -3  -3   8   24.26    0.85
   3  -3  -8   24.21    0.73
  -3   3  -8   24.29    0.82
   3   3   8   24.50    0.86
   3   3   8   25.03    0.84
  -3   3  -8   25.20    0.75
  -4   3   8    8.09    0.31
   4  -3   8    8.21    0.41
  -4   3   8    8.26    0.33
  -4  -3  -8    8.17    0.32
  -4   3   8    8.20    0.36
   4   3  -8    8.09    0.35
  -4   3  -8    8.44    0.33
  -4   3  -8    7.99    0.36
   4   3   8    7.53    0.39
   4   3   8    7.99    0.37
  -4  -3   8    8.37    0.35
  -4  -3   8    8.24    0.34
   5   3  -8   -0.09    0.13
  -5  -3  -8   -0.03    0.09
  -5   3   8    0.13    0.09
   5  -3   8    0.04    0.18
  -5   3   8    0.13    0.10
  -5   3   8    0.10    0.09
  -5  -3   8    0.04    0.12
   5   3   8   -0.02    0.16
  -5   3  -8    0.00    0.10
  -5   3  -8    0.02    0.09
   5   3   8   -0.09    0.12
  -6   3   8   37.99    1.22
  -6   3   8   38.54    1.29
  -6   3   8   38.31    1.15
   6  -3   8   37.57    1.33
  -6  -3  -8   37.28    1.14
   6   3  -8   37.29    1.24
   6   3   8   37.72    1.31
  -6   3  -8   37.58    1.15
  -6   3  -8   37.33    1.27
  -6  -3   8   38.94    1.17
  -7  -3  -8    0.48    0.16
  -7   3   8    0.64    0.18
   7  -3   8    0.30    0.24
   7   3  -8    0.62    0.19
  -7   3  -8    0.28    0.16
  -7   3  -8    0.69    0.19
  -7  -3   8    0.55    0.19
   7   3   8    0.13    0.25
  -8   3   8    0.09    0.17
  -8  -3  -8    0.03    0.15
   8   3  -8   -0.21    0.18
  -8   3  -8    0.00    0.14
   8   3   8    0.00    0.24
  -8  -3   8    0.15    0.17
  -8   3  -8    0.08    0.17
  -9  -3  -8    0.75    0.20
  -9   3   8    0.99    0.22
   9   3   8    0.80    0.30
  -9   3  -8    0.36    0.23
  -9  -3   8    0.76    0.22
  -9   3  -8    0.66    0.19
 -10  -3  -8    0.02    0.18
 -10   3   8   -0.07    0.17
 -10   3  -8    0.02    0.17
  10   3   8    0.20    0.30
 -10   3  -8   -0.21    0.22
 -10  -3   8    0.03    0.20
   0   4  -8    5.04    0.22
   0   4  -8    5.04    0.22
   0  -4   8    4.84    0.31
   0   4   8    5.25    0.21
   0   4   8    5.17    0.26
   0  -4  -8    5.33    0.20
   1  -4   8    2.39    0.25
  -1   4   8    2.11    0.17
  -1  -4  -8    2.07    0.13
  -1   4   8    2.31    0.12
   1   4  -8    2.24    0.15
   1   4  -8    2.31    0.14
   1  -4  -8    2.24    0.14
  -1   4  -8    2.21    0.16
   1   4   8    2.17    0.18
  -1   4  -8    2.03    0.14
   1   4   8    2.32    0.17
  -1  -4   8    2.28    0.22
  -2   4   8   15.58    0.52
  -2  -4  -8   15.57    0.50
   2   4  -8   17.24    0.55
  -2   4   8   15.96    0.61
   2   4  -8   16.68    0.52
   2  -4   8   16.44    0.64
  -2  -4   8   16.57    0.62
   2   4   8   15.73    0.60
   2   4   8   15.82    0.58
  -2   4  -8   16.80    0.52
   2  -4  -8   15.84    0.49
  -2   4  -8   15.97    0.56
  -3  -4  -8   19.83    0.61
  -3   4   8   19.91    0.73
   3  -4   8   18.95    0.76
  -3   4   8   20.22    0.64
   3   4  -8   20.19    0.63
   3   4  -8   19.44    0.66
  -3   4  -8   19.70    0.62
  -3  -4   8   19.18    0.71
   3  -4  -8   19.77    0.60
  -3   4  -8   19.93    0.69
   3   4   8   20.38    0.72
   3   4   8   20.91    0.71
  -4   4   8   23.69    0.78
  -4   4   8   24.23    0.87
  -4  -4  -8   25.38    0.76
   4   4  -8   24.66    0.82
   4  -4   8   25.08    0.91
  -4   4   8   23.95    0.75
   4   4   8   24.03    0.87
  -4  -4   8   24.23    0.84
  -4   4  -8   24.38    0.84
  -4   4  -8   25.36    0.76
   4   4   8   24.71    0.86
   5  -4   8   18.70    0.76
  -5   4   8   19.04    0.65
  -5  -4  -8   19.22    0.63
  -5   4   8   19.23    0.72
   5   4  -8   19.37    0.69
  -5   4   8   19.15    0.63
  -5   4  -8   19.01    0.71
  -5  -4   8   18.60    0.65
  -5   4  -8   19.14    0.63
   5   4   8   19.48    0.76
   5   4   8   18.45    0.69
   6   4  -8   21.07    0.77
   6  -4   8   20.03    0.83
  -6   4   8   21.38    0.71
  -6   4   8   20.75    0.78
  -6  -4  -8   19.98    0.69
  -6   4  -8   20.43    0.70
   6   4   8   20.99    0.83
  -6   4  -8   20.25    0.78
  -6  -4   8   21.24    0.73
  -7  -4  -8    0.87    0.18
  -7   4   8    0.88    0.18
   7   4  -8    0.76    0.21
   7  -4   8    0.68    0.25
  -7  -4   8    0.79    0.19
  -7   4  -8    0.80    0.17
   7   4   8    0.99    0.28
  -7   4  -8    0.75    0.19
  -8  -4  -8    2.39    0.25
   8   4  -8    2.08    0.28
  -8   4   8    2.84    0.30
  -8   4  -8    2.32    0.28
  -8  -4   8    2.71    0.29
   8   4   8    2.17    0.35
  -8   4  -8    2.29    0.25
  -9   4   8    0.30    0.19
  -9  -4  -8    0.21    0.17
  -9   4  -8    0.33    0.17
  -9   4  -8    0.23    0.22
  -9  -4   8    0.36    0.22
   9   4   8    0.14    0.28
 -10  -4  -8    0.03    0.19
 -10   4   8    0.10    0.18
 -10   4  -8   -0.33    0.22
 -10  -4   8   -0.27    0.21
  10   4   8   -0.41    0.31
 -10   4  -8    0.40    0.19
   0   5  -8   27.54    0.78
   0  -5  -8   25.43    0.75
   0   5  -8   27.69    0.86
   0  -5   8   27.81    0.94
   0   5   8   24.67    0.83
   0   5   8   24.67    0.91
   1   5  -8    6.45    0.28
   1  -5   8    6.11    0.35
  -1   5   8    6.91    0.26
  -1   5   8    6.84    0.32
  -1  -5  -8    6.44    0.24
   1   5  -8    6.70    0.27
  -1   5  -8    6.24    0.28
   1  -5  -8    6.91    0.24
   1   5   8    6.50    0.29
  -1   5  -8    5.90    0.26
  -1  -5   8    6.69    0.35
   1   5   8    5.97    0.31
   2   5  -8   16.65    0.54
  -2  -5  -8   16.32    0.51
  -2   5   8   16.09    0.55
   2  -5   8   16.50    0.66
  -2   5   8   15.79    0.63
   2   5  -8   17.69    0.58
  -2   5  -8   16.88    0.53
  -2  -5   8   17.08    0.64
   2  -5  -8   16.37    0.51
   2   5   8   16.75    0.60
   2   5   8   16.69    0.62
  -2   5  -8   17.13    0.59
   3  -5   8   31.04    1.15
  -3   5   8   33.48    1.13
   3   5  -8   33.14    1.05
   3   5  -8   32.13    0.96
  -3   5   8   33.24    1.02
  -3  -5  -8   33.24    0.95
   3   5   8   33.04    1.10
  -3  -5   8   32.67    1.11
  -3   5  -8   30.92    0.95
   3   5   8   34.17    1.09
   3  -5  -8   33.82    0.94
  -3   5  -8   30.20    1.06
   4   5  -8    1.27    0.16
   4  -5   8    1.14    0.22
  -4   5   8    1.62    0.19
  -4   5   8    1.38    0.15
  -4   5   8    1.20    0.14
  -4  -5  -8    1.38    0.14
   4   5   8    1.11    0.20
  -4   5  -8    0.92    0.14
   4   5   8    1.12    0.15
  -4  -5   8    1.11    0.17
  -4   5  -8    1.16    0.13
   5  -5   8    3.77    0.36
   5   5  -8    3.49    0.27
  -5   5   8    3.03    0.23
  -5   5   8    2.99    0.25
  -5   5   8    3.44    0.23
  -5  -5  -8    4.12    0.24
  -5   5  -8    3.44    0.26
   5   5   8    3.75    0.24
  -5  -5   8    3.19    0.25
   5   5   8    3.85    0.35
  -5   5  -8    3.99    0.24
  -6  -5  -8   12.49    0.49
  -6   5   8   12.68    0.49
   6  -5   8   13.28    0.63
   6   5  -8   12.45    0.55
  -6   5   8   11.99    0.55
  -6   5  -8   12.99    0.49
   6   5   8   12.83    0.62
  -6  -5   8   12.45    0.51
  -6   5  -8   13.07    0.56
  -7   5   8    5.49    0.33
   7   5  -8    4.91    0.40
  -7  -5  -8    5.51    0.32
   7  -5   8    5.72    0.45
  -7   5   8    5.41    0.35
  -7   5  -8    5.43    0.33
   7   5   8    4.69    0.45
  -7  -5   8    5.26    0.34
  -7   5  -8    5.68    0.37
   8   5  -8    1.87    0.28
  -8  -5  -8    2.31    0.24
   8  -5   8    2.43    0.33
  -8   5   8    2.45    0.25
   8   5   8    2.15    0.35
  -8  -5   8    2.30    0.27
  -8   5  -8    2.00    0.27
  -8   5  -8    2.23    0.24
  -9  -5  -8   -0.03    0.17
  -9   5   8    0.20    0.19
  -9   5  -8    0.25    0.20
  -9  -5   8    0.03    0.19
   9   5   8    0.17    0.29
  -9   5  -8   -0.02    0.17
 -10   5   8    1.14    0.25
 -10  -5  -8    0.91    0.24
 -10   5  -8    0.85    0.22
   0   6  -8   -0.03    0.08
   0  -6  -8    0.09    0.06
   0  -6   8    0.07    0.15
   0   6   8    0.00    0.08
   0   6  -8    0.16    0.08
   0   6   8   -0.07    0.08
   1  -6   8    7.59    0.38
   1   6  -8    7.18    0.31
   1   6  -8    7.30    0.29
  -1   6   8    6.85    0.28
  -1  -6  -8    6.65    0.25
  -1   6   8    6.68    0.34
   1   6   8    7.34    0.35
   1  -6  -8    6.97    0.25
   1   6   8    6.65    0.31
  -1   6  -8    7.29    0.32
  -1  -6   8    7.23    0.36
  -1   6  -8    7.55    0.28
   2   6  -8    8.82    0.34
  -2  -6  -8    9.01    0.31
  -2   6   8    8.72    0.34
   2   6  -8    8.80    0.36
  -2   6   8    8.51    0.41
   2  -6   8    8.73    0.44
   2   6   8    9.20    0.39
  -2   6  -8    9.08    0.38
  -2   6  -8    8.75    0.33
   2  -6  -8    8.71    0.30
  -2  -6   8    9.02    0.41
   2   6   8    8.81    0.39
   3  -6   8   14.99    0.63
  -3   6   8   14.72    0.51
   3   6  -8   14.27    0.50
  -3   6   8   14.65    0.60
  -3  -6  -8   14.39    0.47
   3   6  -8   14.40    0.54
   3   6   8   14.88    0.57
  -3  -6   8   14.70    0.58
  -3   6  -8   14.91    0.49
  -3   6  -8   14.60    0.56
   3   6   8   14.93    0.59
   3  -6  -8   14.57    0.47
   4   6  -8    9.12    0.37
  -4   6   8    8.67    0.42
   4   6  -8    8.99    0.41
  -4   6   8    9.19    0.37
  -4  -6  -8    9.01    0.35
   4  -6   8    9.02    0.47
   4   6   8    9.14    0.39
   4   6   8    9.25    0.47
  -4   6  -8    8.68    0.41
  -4   6  -8    9.13    0.36
  -5  -6  -8    1.17    0.15
   5  -6   8    0.97    0.25
  -5   6   8    1.41    0.20
   5   6  -8    1.22    0.20
  -5   6   8    1.46    0.17
  -5   6   8    1.23    0.15
  -5   6  -8    1.21    0.15
  -5   6  -8    0.98    0.18
   5   6   8    1.10    0.24
  -5  -6   8    1.48    0.20
  -6   6   8    1.12    0.20
  -6  -6  -8    0.83    0.16
   6  -6   8    0.89    0.26
   6   6  -8    1.12    0.21
  -6   6   8    1.30    0.18
  -6   6  -8    0.87    0.16
  -6   6  -8    0.93    0.19
  -6  -6   8    1.01    0.20
   6   6   8    0.87    0.27
  -7  -6  -8    1.22    0.19
   7  -6   8    1.49    0.29
  -7   6   8    1.15    0.20
   7   6  -8    0.62    0.22
  -7   6   8    1.17    0.19
  -7   6  -8    1.18    0.19
  -7   6  -8    1.37    0.22
   7   6   8    1.06    0.29
  -7  -6   8    1.07    0.22
  -8  -6  -8    0.27    0.16
   8  -6   8    0.42    0.26
  -8   6   8    0.38    0.17
   8   6  -8   -0.17    0.20
   8   6   8    0.49    0.29
  -8   6  -8    0.27    0.16
  -8   6  -8    0.12    0.19
  -8  -6   8   -0.07    0.17
  -9   6   8    0.42    0.20
  -9  -6  -8    0.10    0.19
  -9  -6   8    0.46    0.21
  -9   6  -8    0.62    0.23
  -9   6  -8    0.21    0.18
   9   6   8    0.02    0.32
 -10  -6  -8    0.15    0.21
 -10   6  -8    0.31    0.20
   0  -7   8    0.85    0.18
   0   7  -8    1.03    0.12
   0  -7  -8    0.69    0.08
   0   7   8    0.75    0.14
   0   7  -8    0.99    0.13
   0   7   8    0.98    0.12
  -1   7   8    6.17    0.32
   1   7  -8    5.76    0.26
  -1   7   8    6.48    0.28
   1   7  -8    5.76    0.29
   1  -7   8    5.30    0.36
  -1  -7  -8    5.54    0.21
   1   7   8    5.80    0.29
  -1  -7   8    5.93    0.35
  -1   7  -8    5.33    0.24
  -1   7  -8    5.67    0.29
   1  -7  -8    6.31    0.21
   1   7   8    5.45    0.31
  -2   7   8    0.93    0.12
   2   7  -8    1.52    0.17
  -2   7   8    0.88    0.16
  -2  -7  -8    1.13    0.11
   2   7  -8    1.49    0.15
   2  -7   8    1.38    0.20
   2   7   8    1.20    0.17
   2  -7  -8    1.03    0.10
  -2  -7   8    1.55    0.20
  -2   7  -8    1.38    0.16
  -2   7  -8    1.47    0.15
   2   7   8    1.17    0.15
   3  -7   8    0.68    0.19
  -3  -7  -8    0.79    0.10
   3   7  -8    0.62    0.14
  -3   7   8    0.50    0.11
   3   7  -8    0.52    0.13
  -3   7   8    0.48    0.14
   3  -7  -8    0.48    0.09
  -3  -7   8    0.63    0.18
   3   7   8    0.63    0.17
   3   7   8    0.60    0.13
  -3   7  -8    0.78    0.14
  -3   7  -8    0.54    0.11
   4   7  -8    2.20    0.24
  -4   7   8    2.62    0.20
  -4  -7  -8    2.12    0.18
   4  -7   8    1.15    0.24
  -4   7   8    2.41    0.25
   4   7  -8    2.40    0.20
   4   7   8    2.14    0.20
  -4   7  -8    1.90    0.22
   4  -7  -8    2.14    0.16
  -4   7  -8    1.74    0.18
   4   7   8    1.93    0.24
   5  -7   8    0.89    0.25
   5   7  -8    1.57    0.21
  -5  -7  -8    0.98    0.16
  -5   7   8    1.13    0.20
  -5   7  -8    1.19    0.16
  -5   7  -8    1.31    0.20
   5   7   8    1.14    0.24
  -6   7   8    4.21    0.34
  -6  -7  -8    4.18    0.28
   6   7  -8    4.18    0.35
   6  -7   8    4.26    0.42
   6   7   8    4.25    0.42
  -6  -7   8    4.60    0.34
  -6   7  -8    4.35    0.33
  -6   7  -8    3.71    0.28
  -7   7   8    2.78    0.29
   7  -7   8    2.95    0.35
  -7  -7  -8    3.06    0.27
   7   7  -8    2.14    0.28
  -7  -7   8    2.49    0.27
  -7   7  -8    2.39    0.28
  -7   7  -8    2.71    0.26
   7   7   8    2.48    0.35
   8  -7   8    0.92    0.28
  -8  -7  -8    0.41    0.17
   8   7  -8    0.30    0.22
  -8  -7   8    0.36    0.22
   8   7   8   -0.02    0.30
  -8   7  -8    0.41    0.20
  -8   7  -8    0.27    0.16
  -9  -7  -8    0.74    0.20
  -9   7  -8    0.99    0.25
   9   7   8    0.44    0.34
  -9   7  -8    0.50    0.19
  -9  -7   8    0.64    0.23
 -10   7  -8    0.00    0.19
   0   8  -8    5.61    0.25
   0  -8   8    5.40    0.36
   0   8  -8    5.45    0.29
   0   8   8    5.23    0.31
   0   8   8    5.56    0.28
  -1   8   8    2.25    0.18
   1   8  -8    2.13    0.21
   1   8  -8    2.00    0.18
   1  -8   8    1.91    0.24
  -1   8   8    2.26    0.21
  -1   8  -8    2.00    0.17
   1   8   8    2.07    0.21
  -1   8  -8    2.24    0.21
  -1  -8   8    2.11    0.24
   1   8   8    1.95    0.21
   2  -8   8    0.19    0.17
  -2   8   8    0.17    0.10
   2   8  -8    0.53    0.13
  -2   8   8    0.25    0.12
  -2   8  -8    0.14    0.12
   2   8   8    0.42    0.13
  -2   8  -8    0.27    0.10
   2   8   8    0.34    0.14
  -3   8   8    1.62    0.18
  -3   8   8    1.36    0.20
  -3  -8  -8    1.43    0.15
   3  -8   8    1.46    0.24
  -3   8  -8    1.59    0.15
  -3   8  -8    1.37    0.19
   3   8   8    1.37    0.17
   3   8   8    1.67    0.22
   4   8  -8    4.37    0.31
   4   8  -8    4.78    0.29
  -4   8   8    4.37    0.32
  -4   8   8    4.33    0.28
  -4  -8  -8    5.87    0.26
   4  -8   8    4.73    0.39
  -4   8  -8    5.53    0.27
  -4   8  -8    5.04    0.34
   4   8   8    5.86    0.30
   4   8   8    5.52    0.38
  -5   8   8    2.54    0.29
  -5  -8  -8    2.51    0.22
   5  -8   8    2.46    0.31
   5   8  -8    2.55    0.25
   5   8  -8    2.71    0.29
   5   8   8    2.18    0.30
  -5   8  -8    2.29    0.27
  -5   8  -8    2.54    0.23
  -6   8   8    4.95    0.36
   6  -8   8    5.06    0.42
   6   8  -8    5.07    0.39
  -6  -8  -8    5.25    0.30
  -6   8  -8    5.44    0.37
  -6   8  -8    5.30    0.31
   6   8   8    4.77    0.47
  -7   8   8    0.36    0.18
   7   8  -8    0.14    0.20
   7  -8   8    0.52    0.25
  -7  -8  -8    0.52    0.16
  -7  -8   8    0.37    0.21
   7   8   8    0.08    0.26
  -7   8  -8    0.42    0.19
  -7   8  -8    0.42    0.16
   8  -8   8    1.08    0.30
  -8  -8  -8    0.71    0.19
   8   8  -8    0.24    0.23
  -8  -8   8    0.83    0.25
  -8   8  -8    0.41    0.20
   8   8   8    0.42    0.29
  -8   8  -8    0.77    0.19
  -9  -8  -8    0.50    0.21
  -9  -8   8    0.57    0.25
   0   9  -8    0.17    0.12
   0   9   8    0.17    0.13
   0  -9   8    0.28    0.18
   0   9   8    0.03    0.11
   0   9  -8    0.21    0.10
   1   9  -8    6.19    0.34
  -1   9   8    7.02    0.33
   1   9  -8    6.42    0.29
   1  -9   8    6.51    0.42
  -1   9   8    6.66    0.37
   1   9   8    6.90    0.36
  -1  -9   8    6.12    0.39
  -1   9  -8    6.52    0.34
   1   9   8    6.41    0.34
  -1   9  -8    6.44    0.28
  -2   9   8    2.78    0.23
   2   9  -8    3.18    0.23
   2  -9   8    2.95    0.33
  -2   9   8    3.14    0.27
   2   9  -8    2.96    0.26
   2   9   8    3.55    0.29
  -2   9  -8    3.14    0.20
  -2  -9   8    2.84    0.32
   2   9   8    3.28    0.25
  -2   9  -8    3.50    0.26
   3   9  -8    0.77    0.15
  -3   9   8    0.61    0.14
  -3   9   8    0.74    0.18
   3   9  -8    0.88    0.17
   3  -9   8    0.80    0.23
   3   9   8    0.50    0.14
   3   9   8    0.61    0.20
  -3   9  -8    0.59    0.17
  -4   9   8    0.56    0.17
  -4   9   8    0.17    0.14
   4   9  -8    0.77    0.15
   4  -9   8    0.57    0.23
   4   9  -8    0.55    0.17
   4   9   8    0.20    0.21
  -4   9  -8    0.34    0.16
  -5   9   8    3.62    0.32
   5   9  -8    4.20    0.35
   5  -9   8    3.88    0.40
   5   9  -8    4.53    0.30
   5   9   8    3.43    0.37
  -5   9  -8    3.63    0.32
   6   9  -8    2.03    0.22
   6  -9   8    1.67    0.31
   6   9  -8    2.02    0.26
  -6   9   8    1.88    0.26
  -6   9  -8    1.73    0.25
   6   9   8    1.27    0.29
   7  -9   8    0.65    0.28
   7   9  -8    0.02    0.21
  -7   9   8    0.40    0.19
  -7   9  -8    0.37    0.20
   7   9   8    0.11    0.28
   8   9  -8    0.25    0.24
  -8  -9   8   -0.01    0.23
  -8   9  -8    0.77    0.23
   8   9   8    0.09    0.30
   9   9  -8   -0.17    0.25
  -9  -9   8   -0.28    0.24
   0  10   8   12.85    0.53
   0  10   8   13.35    0.59
   0 -10   8   12.74    0.61
   0  10  -8   12.73    0.54
  -1  10   8    0.63    0.17
   1 -10   8    0.86    0.23
   1  10  -8    0.95    0.17
  -1  10   8    0.67    0.15
   1  10   8    0.67    0.16
   1  10   8    0.74    0.17
  -1  10  -8    0.68    0.16
  -1 -10   8    0.68    0.21
   2 -10   8    0.77    0.22
   2  10  -8    0.71    0.16
  -2  10   8    0.54    0.15
  -2  10   8    0.42    0.17
   2  10   8    0.88    0.20
  -2  10  -8    0.93    0.18
  -2 -10   8    0.78    0.21
   2  10   8    0.66    0.17
  -3  10   8    0.28    0.16
  -3  10   8    0.37    0.14
   3 -10   8    0.49    0.23
   3  10  -8    0.21    0.16
   3  10   8    0.19    0.19
   3  10   8    0.18    0.14
  -3  10  -8    0.30    0.16
  -4  10   8    0.87    0.20
   4 -10   8    0.55    0.23
   4  10  -8    0.25    0.18
  -4  10  -8    0.32    0.17
   4  10   8    0.52    0.21
  -5  10   8    0.42    0.19
   5  10  -8    0.38    0.20
   5 -10   8    0.39    0.24
  -5  10  -8    0.30    0.18
   5  10   8   -0.09    0.23
   6 -10   8    0.74    0.27
   6  10  -8   -0.22    0.19
  -6  10   8    0.12    0.18
   6  10   8   -0.01    0.23
  -6  10  -8    0.20    0.19
   7  10  -8    0.90    0.24
  -7  10   8    1.27    0.25
   7 -10   8    1.65    0.32
   7  10   8    1.12    0.33
  -7  10  -8    1.10    0.24
   8 -10   8    1.02    0.31
  -8  10   8    0.73    0.22
   8  10  -8   -0.08    0.25
   8  10   8   -0.16    0.29
   0 -11   8    1.55    0.28
   0  11  -8    1.42    0.21
   0  11   8    1.74    0.23
   0  11   8    1.62    0.22
  -1  11   8    7.71    0.44
   1  11  -8    8.47    0.44
  -1  11   8    7.60    0.41
   1 -11   8    8.10    0.47
  -1 -11   8    8.47    0.48
  -1  11  -8    7.89    0.42
   1  11   8    7.76    0.43
   1  11   8    7.75    0.44
  -2  11   8    8.17    0.41
   2 -11   8    8.27    0.51
   2  11  -8    8.47    0.44
  -2  11   8    7.54    0.45
   2  11   8    7.86    0.43
   2  11   8    7.78    0.45
  -2  11  -8    7.44    0.43
  -2 -11   8    7.80    0.48
  -3  11   8    5.31    0.39
  -3  11   8    5.45    0.34
   3  11  -8    5.00    0.38
   3 -11   8    5.72    0.45
  -3  11  -8    5.23    0.36
   3  11   8    5.01    0.35
   3  11   8    5.05    0.38
  -4  11   8    0.19    0.17
   4  11  -8    0.35    0.19
   4 -11   8    0.40    0.25
  -4  11  -8   -0.09    0.16
   4  11   8    0.08    0.20
   5  11  -8    1.07    0.23
  -5  11   8    1.10    0.24
   5 -11   8    1.55    0.30
  -5  11  -8    1.19    0.23
   5  11   8    0.77    0.26
   6  11  -8    0.66    0.23
   6 -11   8    1.14    0.30
  -6  11   8    0.87    0.23
   6  11   8    0.25    0.28
  -6  11  -8    0.64    0.23
   7  11  -8    1.54    0.30
  -7  11   8    1.41    0.26
   7 -11   8    2.05    0.35
   7  11   8    0.80    0.32
  -7  11  -8    1.27    0.27
   8  11  -8   -0.37    0.23
  -8  11   8    0.33    0.20
   0  12  -8    0.01    0.16
   0 -12   8    0.29    0.23
   0  12   8   -0.15    0.15
   0  12   8    0.16    0.15
  -1  12   8    0.95    0.20
   1 -12   8    1.45    0.27
  -1  12   8    1.10    0.22
   1  12  -8    0.91    0.20
  -1  12  -8    0.94    0.21
   1  12   8    1.16    0.21
  -1 -12   8    1.44    0.26
   1  12   8    0.90    0.21
   2  12  -8    4.27    0.37
   2 -12   8    3.54    0.41
  -2  12   8    3.82    0.34
  -2  12   8    4.08    0.32
  -2  12  -8    4.04    0.36
   2  12   8    3.69    0.32
   2  12   8    4.04    0.34
   3  12  -8    0.88    0.21
   3 -12   8    1.20    0.28
  -3  12   8    0.60    0.20
  -3  12   8    0.90    0.20
   3  12   8    0.74    0.22
  -3  12  -8    0.69    0.20
  -4  12   8    0.49    0.20
   4  12  -8    0.39    0.21
   4 -12   8    1.00    0.27
   4  12   8    0.52    0.24
  -4  12  -8    0.39    0.20
   5 -12   8    0.60    0.27
   5  12  -8    0.02    0.20
  -5  12   8    0.22    0.19
  -5  12  -8    0.38    0.19
   5  12   8   -0.18    0.22
   6  12  -8    0.03    0.22
   6 -12   8    0.35    0.28
  -6  12   8    0.28    0.21
  -6  12  -8   -0.23    0.19
   6  12   8   -0.15    0.26
   7  12  -8   -0.17    0.22
  -7  12   8    0.04    0.20
   0  13   8   -0.06    0.16
   0  13   8    0.07    0.16
   0  13  -8    0.13    0.18
   0 -13   8    0.25    0.24
  -1  13   8    1.15    0.23
  -1  13   8    0.89    0.21
   1 -13   8    1.08    0.27
   1  13  -8    1.16    0.23
   1  13   8    0.81    0.22
  -1 -13   8    1.36    0.27
  -1  13  -8    0.87    0.22
   1  13   8    0.91    0.21
   2 -13   8    0.46    0.25
  -2  13   8    0.24    0.17
  -2  13   8    0.28    0.19
   2  13  -8    0.07    0.18
   2  13   8   -0.06    0.19
  -2  13  -8    0.11    0.19
   2  13   8    0.02    0.15
  -3  13   8    0.90    0.23
   3 -13   8    0.79    0.27
   3  13  -8    0.77    0.22
   3  13   8    0.36    0.23
  -3  13  -8    0.55    0.21
   4  13  -8    0.21    0.21
  -4  13   8   -0.04    0.18
   4 -13   8    0.73    0.27
   4  13   8   -0.10    0.21
  -4  13  -8    0.10    0.19
   5  13  -8    0.68    0.25
   5 -13   8    1.26    0.31
  -5  13   8    0.76    0.25
   5  13   8    0.38    0.26
  -5  13  -8    0.69    0.23
   6  13  -8    0.96    0.27
  -6  13   8    0.75    0.25
   6  13   8   -0.05    0.29
   0  14   8    0.29    0.19
   0 -14   8    0.74    0.27
   0  14  -8    0.60    0.21
   0  14   8    0.53    0.19
  -1  14   8    0.99    0.24
  -1  14   8    0.95    0.22
   1 -14   8    1.16    0.28
   1  14  -8    0.89    0.23
  -1 -14   8    1.41    0.28
  -1  14  -8    1.11    0.24
   1  14   8    0.72    0.20
   1  14   8    1.11    0.24
   2 -14   8    3.15    0.38
  -2  14   8    2.06    0.29
   2  14  -8    2.00    0.28
  -2  14   8    2.05    0.27
   2  14   8    1.77    0.25
   2  14   8    1.97    0.28
  -2  14  -8    1.98    0.29
   3 -14   8    0.90    0.29
  -3  14   8    0.49    0.22
   3  14  -8    0.41    0.21
   3  14   8    0.16    0.21
  -3  14  -8    0.26    0.20
   4 -14   8    0.70    0.29
   4  14  -8    0.18    0.21
  -4  14   8    0.26    0.22
   4  14   8   -0.02    0.24
  -4  14  -8    0.49    0.23
   5  14  -8    0.94    0.28
   5  14   8    0.52    0.28
   0  15   8    0.04    0.18
   0  15   8    0.01    0.19
   0 -15   8    0.48    0.27
   0  15  -8   -0.14    0.19
  -1  15   8    1.60    0.27
   1  15  -8    2.58    0.32
   1 -15   8    2.62    0.35
  -1  15   8    1.53    0.27
   1  15   8    1.50    0.28
   1  15   8    1.76    0.28
  -1  15  -8    1.99    0.30
   2 -15   8    1.00    0.29
  -2  15   8    0.43    0.22
   2  15  -8    0.31    0.24
  -2  15  -8    0.66    0.23
   2  15   8    0.53    0.25
   3 -15   8    0.79    0.29
   3  15  -8   -0.10    0.21
   3  15   8   -0.20    0.21
   0  16   8    0.10    0.21
   0  16   8    0.12    0.20
   0 -16   8    1.07    0.30
  -1  16   8    0.49    0.25
   1 -16   8    1.40    0.33
   1  16   8    0.25    0.21
   1  16   8    0.61    0.26
   2  16   8    0.02    0.24
   0   0  -9    0.03    0.04
   0   0   9    0.19    0.13
   0   0  -9   -0.06    0.07
   1   0  -9   88.42    2.35
  -1   0  -9   82.21    2.56
  -1   0   9   88.67    2.74
   1   0   9   85.64    2.75
  -1   0  -9   86.66    2.35
   2   0  -9   42.71    1.23
  -2   0  -9   44.06    1.23
   2   0   9   45.03    1.46
  -2   0   9   42.60    1.43
  -2   0  -9   43.07    1.34
  -3   0  -9    2.37    0.16
   3   0   9    2.50    0.27
   3   0  -9    1.85    0.16
  -3   0   9    1.94    0.18
   3   0  -9    1.91    0.12
  -3   0  -9    2.02    0.16
  -4   0  -9    4.23    0.25
   4   0   9    4.37    0.33
  -4   0   9    4.49    0.24
  -4   0  -9    4.56    0.23
   4   0  -9    4.98    0.22
  -4   0   9    4.61    0.25
   5   0   9    3.61    0.34
   5   0  -9    4.20    0.24
  -5   0  -9    3.89    0.28
  -5   0   9    4.19    0.23
  -5   0   9    4.52    0.26
  -5   0  -9    3.77    0.23
  -6   0   9    0.30    0.15
  -6   0  -9    0.60    0.15
   6   0  -9    0.22    0.14
   6   0   9    0.58    0.23
  -6   0  -9    0.55    0.18
  -7   0   9    3.11    0.29
  -7   0  -9    3.48    0.27
  -8   0  -9    0.72    0.18
   8   0   9    1.04    0.25
  -8   0   9    0.54    0.18
  -9   0  -9    0.75    0.19
  -9   0   9    0.88    0.23
   9   0   9    0.81    0.26
  10   0   9    0.55    0.27
 -10   0  -9    0.59    0.21
 -10   0   9    0.20    0.21
   0  -1  -9   14.36    0.45
   0   1  -9   13.57    0.45
   0  -1   9   13.65    0.57
   0   1   9   14.25    0.45
   0   1   9   15.39    0.56
   0   1  -9   14.08    0.45
  -1  -1  -9   47.28    1.33
   1  -1   9   47.67    1.58
   1   1  -9   48.88    1.42
  -1   1   9   48.20    1.56
   1   1  -9   48.16    1.34
  -1   1  -9   47.14    1.34
   1  -1  -9   47.66    1.33
  -1  -1   9   48.03    1.57
  -1   1  -9   47.61    1.44
   1   1   9   46.71    1.44
   1   1   9   48.28    1.57
   2   1  -9   16.49    0.51
  -2  -1  -9   16.22    0.52
   2  -1   9   16.17    0.65
   2   1  -9   16.51    0.52
  -2   1   9   16.34    0.61
  -2   1  -9   16.15    0.52
  -2  -1   9   16.81    0.62
  -2   1  -9   16.37    0.55
   2   1   9   15.87    0.63
   2  -1  -9   16.54    0.52
  -3  -1  -9   55.28    1.52
  -3   1   9   51.82    1.75
   3   1  -9   53.34    1.52
   3   1  -9   53.24    1.62
   3  -1   9   55.85    1.79
  -3  -1   9   53.18    1.74
  -3   1  -9   56.17    1.52
   3  -1  -9   52.09    1.60
   3  -1  -9   52.77    1.51
  -3   1  -9   56.02    1.67
   3   1   9   55.04    1.78
  -4   1   9    1.91    0.19
   4   1  -9    2.14    0.17
   4  -1   9    2.77    0.30
  -4   1   9    2.10    0.17
  -4  -1  -9    1.99    0.17
  -4   1  -9    2.33    0.19
  -4   1  -9    2.61    0.18
   4   1   9    1.93    0.23
  -4  -1   9    1.86    0.17
   4  -1  -9    2.26    0.15
  -5   1   9    4.72    0.25
  -5   1   9    4.73    0.28
  -5  -1  -9    4.53    0.25
   5   1  -9    4.25    0.26
   5  -1   9    4.77    0.36
   5  -1  -9    4.24    0.24
   5   1   9    4.93    0.32
  -5   1  -9    4.42    0.27
   5   1   9    4.47    0.33
  -5  -1   9    4.28    0.26
  -5  -1   9    4.10    0.23
  -5   1  -9    4.97    0.26
  -6  -1  -9   12.05    0.47
   6  -1   9   11.61    0.59
  -6   1   9   12.61    0.49
   6   1  -9   11.80    0.50
  -6   1  -9   12.04    0.53
  -6   1  -9   11.87    0.47
   6   1   9   11.99    0.56
   6   1   9   12.16    0.56
  -6  -1   9   11.80    0.49
  -7   1   9    6.60    0.37
  -7  -1  -9    6.25    0.34
  -7  -1   9    6.36    0.37
  -7   1  -9    6.75    0.37
  -7   1  -9    5.81    0.40
   7   1   9    5.52    0.47
  -8   1   9    0.85    0.20
  -8  -1  -9    0.93    0.19
  -8   1  -9    0.81    0.24
   8   1   9    0.61    0.26
  -8  -1   9    0.99    0.21
  -8   1  -9    0.86    0.19
   9  -1   9    0.34    0.23
  -9  -1  -9   -0.05    0.17
  -9   1   9    0.09    0.19
  -9  -1   9    0.01    0.20
  -9   1  -9   -0.07    0.16
   9   1   9    0.50    0.25
 -10   1   9   -0.19    0.20
 -10  -1  -9    0.09    0.18
  10  -1   9    0.72    0.27
 -10  -1   9    0.44    0.22
 -10   1  -9    0.20    0.19
  10   1   9    0.31    0.27
   0   2   9   28.65    0.86
   0   2   9   28.54    0.97
   0   2  -9   28.28    0.82
   0   2  -9   27.85    0.87
   0  -2   9   27.52    0.98
   0  -2  -9   28.30    0.82
   1   2  -9   29.33    0.91
   1   2  -9   29.84    0.87
  -1   2   9   30.19    1.02
  -1  -2  -9   29.56    0.86
   1  -2   9   29.41    1.04
  -1   2  -9   29.04    0.93
   1   2   9   30.16    0.93
  -1   2  -9   29.61    0.87
   1   2   9   30.01    1.02
  -1  -2   9   30.35    1.03
   1  -2  -9   30.32    0.86
   2   2  -9  140.93    4.07
   2  -2   9  142.55    4.36
  -2   2   9  134.82    4.33
  -2  -2  -9  135.12    3.73
   2   2  -9  138.39    3.73
  -2   2  -9  142.12    3.74
  -2  -2   9  140.48    4.33
   2  -2  -9  137.11    3.72
   2   2   9  136.70    4.34
   2   2   9  136.33    4.11
  -2   2  -9  138.88    4.11
   3   2  -9   23.67    0.72
  -3   2   9   22.95    0.80
   3   2  -9   23.48    0.70
  -3  -2  -9   21.77    0.69
   3  -2   9   22.55    0.85
   3   2   9   21.60    0.81
  -3   2  -9   22.30    0.69
   3  -2  -9   22.25    0.69
   3   2   9   21.93    0.77
  -3   2  -9   22.85    0.76
  -3  -2   9   23.14    0.79
   4   2  -9    1.90    0.17
   4  -2   9    1.92    0.24
  -4   2   9    2.28    0.18
  -4  -2  -9    1.85    0.16
  -4   2  -9    2.09    0.17
  -4  -2   9    1.72    0.17
   4   2   9    2.10    0.23
  -4   2  -9    1.63    0.18
   4   2   9    2.31    0.24
  -5  -2  -9   14.73    0.53
  -5   2   9   15.30    0.58
   5  -2   9   15.56    0.66
  -5   2   9   14.69    0.53
   5   2  -9   14.86    0.55
   5   2   9   14.89    0.61
  -5   2  -9   15.03    0.53
   5  -2  -9   15.71    0.53
  -5   2  -9   15.76    0.60
   5   2   9   14.83    0.62
  -5  -2   9   15.20    0.55
  -6  -2  -9   12.58    0.50
   6  -2   9   13.67    0.64
   6   2  -9   13.07    0.53
  -6   2   9   12.84    0.53
  -6   2   9   13.48    0.52
   6   2   9   12.73    0.57
  -6   2  -9   13.03    0.51
  -6  -2   9   13.42    0.52
  -6   2  -9   13.46    0.57
   6   2   9   13.18    0.60
  -7  -2  -9   19.93    0.70
  -7   2   9   19.56    0.71
   7  -2   9   19.02    0.84
   7   2   9   21.19    0.85
  -7   2  -9   20.18    0.79
  -7   2  -9   20.55    0.72
  -7  -2   9   19.66    0.73
  -8   2   9    0.18    0.17
  -8  -2  -9    0.09    0.15
  -8   2  -9    0.16    0.16
  -8  -2   9    0.08    0.18
  -8   2  -9    0.24    0.20
   8   2   9   -0.05    0.23
  -9   2   9    0.78    0.22
  -9  -2  -9    0.47    0.18
  -9  -2   9    0.73    0.22
  -9   2  -9    0.21    0.24
  -9   2  -9    0.38    0.18
   9   2   9    0.50    0.27
 -10  -2  -9    0.14    0.18
 -10   2   9    0.47    0.22
 -10  -2   9    0.19    0.21
 -10   2  -9   -0.07    0.19
  10   2   9   -0.02    0.29
   0  -3  -9    1.14    0.12
   0   3   9    1.17    0.15
   0   3   9    1.11    0.11
   0   3  -9    1.32    0.13
   0   3  -9    1.11    0.10
   0  -3   9    1.13    0.19
   1   3  -9    1.89    0.12
  -1   3   9    2.26    0.10
  -1   3   9    2.18    0.18
   1   3  -9    2.03    0.16
  -1  -3  -9    2.11    0.14
   1  -3   9    2.01    0.22
  -1  -3   9    1.56    0.20
  -1   3  -9    1.94    0.13
   1   3   9    1.90    0.16
   1  -3  -9    2.13    0.14
   1   3   9    2.10    0.18
  -1   3  -9    1.81    0.15
  -2   3   9   29.52    0.85
  -2  -3  -9   28.31    0.83
   2   3  -9   29.18    0.85
   2   3  -9   28.92    0.89
  -2   3   9   29.17    0.98
   2  -3   9   26.87    1.01
  -2   3  -9   26.77    0.91
   2  -3  -9   30.47    0.83
   2   3   9   27.91    0.98
  -2  -3   9   28.22    0.99
   2   3   9   27.85    0.92
  -2   3  -9   27.42    0.84
   3   3  -9   16.34    0.52
  -3   3   9   14.51    0.58
  -3   3   9   14.04    0.49
  -3  -3  -9   15.38    0.50
   3  -3   9   16.45    0.65
  -3   3  -9   15.18    0.55
   3  -3  -9   14.40    0.49
   3   3   9   16.02    0.60
  -3   3  -9   15.56    0.51
   3   3   9   15.96    0.58
   4  -3   9    2.85    0.32
  -4  -3  -9    3.39    0.20
  -4   3   9    3.64    0.23
   4   3  -9    3.12    0.21
  -4   3   9    3.40    0.17
  -4  -3   9    3.24    0.22
  -4   3  -9    3.05    0.21
  -4   3  -9    3.30    0.22
   4   3   9    2.99    0.27
   4   3   9    3.26    0.26
  -5   3   9    6.88    0.31
   5  -3   9    5.75    0.41
  -5   3   9    6.73    0.33
   5   3  -9    6.53    0.32
  -5  -3  -9    6.43    0.31
  -5   3  -9    6.07    0.33
  -5   3  -9    6.29    0.30
  -5  -3   9    6.86    0.34
   5   3   9    6.14    0.38
   5   3   9    6.23    0.35
  -6  -3  -9    8.86    0.40
   6   3  -9    7.55    0.41
  -6   3   9    9.01    0.42
   6  -3   9    8.08    0.50
  -6   3   9    9.54    0.42
  -6   3  -9    8.03    0.38
  -6  -3   9    8.99    0.43
  -6   3  -9    7.94    0.42
   6   3   9    8.92    0.52
   7   3  -9    7.52    0.44
  -7  -3  -9    8.82    0.41
   7  -3   9    8.67    0.53
  -7   3   9    8.11    0.42
   7   3   9    9.05    0.56
  -7  -3   9    8.09    0.44
  -7   3  -9    8.89    0.41
  -7   3  -9    8.54    0.46
  -8  -3  -9    3.53    0.31
  -8   3   9    4.07    0.34
  -8   3  -9    3.45    0.34
  -8   3  -9    3.62    0.31
  -8  -3   9    3.85    0.32
   8   3   9    3.28    0.38
  -9   3   9    0.62    0.21
  -9  -3  -9    0.31    0.19
  -9   3  -9    0.24    0.23
  -9   3  -9    0.54    0.19
   9   3   9    0.52    0.29
  -9  -3   9    0.28    0.22
 -10  -3  -9    0.05    0.19
 -10   3   9    0.16    0.21
  10   3   9    0.53    0.32
 -10   3  -9   -0.33    0.25
 -10  -3   9   -0.19    0.21
 -10   3  -9    0.09    0.19
   0   4   9   20.14    0.63
   0  -4   9   19.42    0.74
   0   4  -9   18.89    0.64
   0   4   9   20.19    0.72
   0   4  -9   19.09    0.60
   0  -4  -9   19.41    0.58
  -1   4   9   12.13    0.38
   1  -4   9   11.20    0.50
   1   4  -9   11.39    0.41
   1   4  -9   11.75    0.40
  -1   4   9   11.91    0.47
  -1  -4  -9   11.94    0.38
   1  -4  -9   11.68    0.38
  -1  -4   9   11.61    0.50
   1   4   9   11.75    0.42
  -1   4  -9   11.10    0.39
   1   4   9   11.54    0.47
  -1   4  -9   10.77    0.42
  -2   4   9   26.14    0.84
   2  -4   9   27.93    0.99
  -2  -4  -9   28.15    0.80
   2   4  -9   26.47    0.82
   2   4  -9   26.61    0.87
  -2   4   9   26.03    0.95
   2   4   9   28.33    0.90
   2  -4  -9   26.46    0.79
  -2   4  -9   28.41    0.82
  -2  -4   9   27.73    0.96
  -2   4  -9   27.27    0.89
   2   4   9   28.76    0.95
  -3   4   9   10.47    0.35
   3  -4   9    9.68    0.48
   3   4  -9   10.46    0.39
  -3  -4  -9    9.63    0.36
  -3   4   9   10.11    0.44
   3   4  -9   10.81    0.39
   3   4   9    9.57    0.44
   3  -4  -9   10.24    0.36
   3   4   9    9.27    0.42
  -3   4  -9    9.51    0.41
  -3   4  -9    9.98    0.37
  -3  -4   9   10.22    0.45
   4   4  -9    3.30    0.22
  -4  -4  -9    4.19    0.22
  -4   4   9    3.44    0.25
   4  -4   9    3.67    0.32
  -4   4   9    3.62    0.18
   4   4  -9    3.41    0.22
   4   4   9    4.12    0.32
  -4   4  -9    3.78    0.24
  -4   4  -9    3.72    0.23
  -4  -4   9    3.48    0.26
   4   4   9    4.39    0.26
   5  -4   9    9.25    0.48
  -5  -4  -9    8.56    0.37
  -5   4   9    9.44    0.43
   5   4  -9    9.61    0.40
  -5   4   9    9.10    0.38
  -5  -4   9    9.45    0.40
   5   4   9    8.15    0.48
  -5   4  -9    9.01    0.42
  -5   4  -9    8.77    0.38
   5   4   9    8.62    0.41
  -6   4   9    7.55    0.37
   6   4  -9    7.55    0.41
   6  -4   9    7.15    0.49
  -6  -4  -9    7.64    0.36
  -6   4   9    7.89    0.41
  -6   4  -9    7.59    0.38
  -6  -4   9    7.72    0.40
  -6   4  -9    7.68    0.41
   6   4   9    8.22    0.51
   7   4  -9    0.23    0.19
   7  -4   9    0.51    0.25
  -7  -4  -9    0.51    0.16
  -7   4   9    0.47    0.17
  -7   4  -9    0.48    0.19
  -7  -4   9    0.29    0.18
  -7   4  -9    0.38    0.15
   7   4   9    0.63    0.26
  -8   4   9    0.52    0.19
  -8  -4  -9    0.31    0.17
  -8  -4   9    0.25    0.20
   8   4   9    0.16    0.26
  -8   4  -9    0.54    0.20
  -8   4  -9    0.50    0.18
  -9   4   9    0.01    0.19
  -9  -4  -9    0.13    0.17
   9   4   9    0.11    0.28
  -9   4  -9   -0.01    0.21
  -9   4  -9    0.25    0.17
  -9  -4   9    0.14    0.21
 -10  -4  -9    0.14    0.19
 -10   4   9    0.26    0.22
 -10   4  -9    0.10    0.19
   0   5   9    5.99    0.31
   0  -5   9    6.03    0.35
   0  -5  -9    6.15    0.23
   0   5   9    5.88    0.25
   0   5  -9    6.06    0.27
   0   5  -9    5.87    0.25
  -1   5   9    9.36    0.40
   1   5  -9    8.76    0.33
  -1  -5  -9    8.49    0.30
  -1   5   9    9.25    0.32
   1   5  -9    8.93    0.34
   1  -5   9    8.36    0.44
  -1  -5   9    8.91    0.43
  -1   5  -9    8.12    0.32
   1  -5  -9    9.36    0.30
   1   5   9    8.09    0.35
   1   5   9    8.79    0.39
  -1   5  -9    7.79    0.34
  -2   5   9   22.32    0.80
  -2  -5  -9   21.30    0.65
   2   5  -9   22.34    0.72
  -2   5   9   21.56    0.69
   2   5  -9   22.02    0.67
   2  -5   9   20.64    0.81
   2   5   9   20.97    0.78
   2  -5  -9   21.99    0.64
   2   5   9   21.10    0.74
  -2   5  -9   20.96    0.66
  -2   5  -9   21.52    0.74
  -2  -5   9   21.89    0.79
   3  -5   9    3.46    0.31
  -3   5   9    3.90    0.18
  -3   5   9    3.93    0.27
   3   5  -9    3.84    0.22
  -3  -5  -9    3.52    0.20
   3   5  -9    4.20    0.23
   3   5   9    3.57    0.25
  -3  -5   9    3.84    0.30
   3  -5  -9    3.53    0.20
  -3   5  -9    4.32    0.22
  -3   5  -9    3.77    0.23
   3   5   9    3.60    0.29
  -4   5   9   10.26    0.38
  -4   5   9   10.24    0.46
  -4  -5  -9    9.39    0.37
   4  -5   9    9.66    0.50
   4   5  -9   11.33    0.43
   4   5  -9   10.81    0.41
   4  -5  -9   10.18    0.37
  -4   5  -9    9.36    0.43
   4   5   9    9.32    0.48
  -4   5  -9    9.68    0.38
  -4  -5   9   10.26    0.45
   4   5   9    9.63    0.43
   5  -5   9    2.65    0.32
  -5   5   9    2.24    0.22
  -5  -5  -9    2.13    0.21
  -5   5   9    1.92    0.23
   5   5  -9    3.08    0.26
   5   5   9    1.95    0.21
  -5   5  -9    2.28    0.20
   5   5   9    2.01    0.27
  -5   5  -9    2.76    0.26
  -6  -5  -9    0.61    0.16
   6   5  -9    0.54    0.18
  -6   5   9    0.25    0.15
  -6   5   9    0.40    0.15
   6  -5   9    0.53    0.26
  -6  -5   9    0.62    0.19
  -6   5  -9    0.69    0.19
   6   5   9    0.65    0.25
  -6   5  -9    0.84    0.16
   7  -5   9    0.18    0.26
  -7  -5  -9    0.30    0.16
   7   5  -9    0.02    0.19
  -7   5   9    0.41    0.17
  -7   5   9    0.27    0.15
  -7  -5   9    0.14    0.19
  -7   5  -9    0.23    0.17
  -7   5  -9    0.14    0.14
   7   5   9    0.20    0.25
   8  -5   9    0.22    0.25
  -8   5   9    0.16    0.17
  -8  -5  -9   -0.06    0.14
   8   5   9   -0.12    0.26
  -8   5  -9    0.13    0.19
  -8   5  -9    0.18    0.16
  -8  -5   9   -0.03    0.18
  -9   5   9    0.14    0.19
  -9  -5  -9    0.21    0.18
  -9   5  -9   -0.05    0.15
  -9   5  -9    0.12    0.20
   9   5   9    0.02    0.28
  -9  -5   9   -0.10    0.19
 -10   5   9    0.65    0.23
 -10   5  -9    0.19    0.19
   0   6  -9    7.64    0.33
   0  -6   9    8.35    0.41
   0   6   9    7.44    0.37
   0   6  -9    8.41    0.31
   0  -6  -9    7.58    0.27
   0   6   9    7.90    0.32
  -1   6   9   17.99    0.60
  -1   6   9   18.10    0.69
   1   6  -9   18.45    0.63
  -1  -6  -9   17.94    0.54
   1  -6   9   17.35    0.71
   1   6  -9   17.73    0.57
   1   6   9   18.01    0.68
   1  -6  -9   17.89    0.54
  -1   6  -9   17.57    0.57
  -1  -6   9   17.93    0.70
  -1   6  -9   17.44    0.63
   1   6   9   17.89    0.62
   2   6  -9    4.93    0.26
  -2   6   9    4.99    0.30
  -2   6   9    5.06    0.23
  -2  -6  -9    5.50    0.22
   2   6  -9    5.10    0.26
   2  -6   9    5.47    0.38
   2  -6  -9    5.18    0.22
  -2   6  -9    5.42    0.28
  -2   6  -9    5.42    0.25
  -2  -6   9    5.11    0.33
   2   6   9    5.70    0.30
   2   6   9    5.10    0.30
  -3   6   9    8.70    0.35
   3   6  -9    8.76    0.37
  -3   6   9    8.82    0.43
  -3  -6  -9    9.73    0.34
   3  -6   9    9.16    0.48
   3   6  -9    8.80    0.38
   3   6   9    9.90    0.45
  -3   6  -9    9.22    0.40
  -3  -6   9    8.54    0.44
   3  -6  -9    8.83    0.33
  -3   6  -9    9.43    0.36
   3   6   9    9.85    0.41
  -4   6   9    5.87    0.29
  -4  -6  -9    6.44    0.29
  -4   6   9    5.65    0.35
   4  -6   9    5.92    0.40
   4   6  -9    5.76    0.31
   4   6  -9    5.73    0.31
   4   6   9    5.95    0.38
  -4   6  -9    5.92    0.33
   4   6   9    6.33    0.32
  -4   6  -9    6.02    0.29
   4  -6  -9    5.67    0.26
   5   6  -9    3.60    0.29
   5   6  -9    3.78    0.26
   5  -6   9    3.24    0.39
  -5  -6  -9    3.23    0.23
  -5   6   9    2.95    0.28
  -5   6  -9    3.26    0.28
  -5   6  -9    3.39    0.25
   5   6   9    3.60    0.39
   6   6  -9    0.02    0.17
  -6   6   9    0.11    0.15
  -6   6   9    0.12    0.14
  -6  -6  -9   -0.02    0.13
   6  -6   9    0.03    0.24
   6   6   9    0.30    0.24
  -6  -6   9    0.03    0.18
  -6   6  -9    0.06    0.17
  -6   6  -9    0.16    0.13
  -7  -6  -9    5.27    0.32
   7   6  -9    4.70    0.38
  -7   6   9    5.56    0.34
   7  -6   9    5.88    0.47
  -7   6   9    5.54    0.37
  -7  -6   9    5.39    0.37
   7   6   9    5.82    0.52
  -7   6  -9    5.26    0.34
  -7   6  -9    5.34    0.38
   8  -6   9    0.36    0.28
  -8  -6  -9    0.30    0.17
  -8   6   9    0.17    0.17
  -8   6  -9    0.24    0.19
   8   6   9   -0.16    0.27
  -8  -6   9    0.26    0.20
  -8   6  -9    0.42    0.16
  -9  -6  -9    0.68    0.21
  -9   6  -9    0.51    0.19
  -9   6  -9    0.51    0.21
   9   6   9    0.55    0.32
  -9  -6   9    0.38    0.24
   0  -7   9   15.24    0.64
   0  -7  -9   14.15    0.45
   0   7  -9   14.90    0.49
   0   7   9   14.44    0.60
   0   7   9   14.62    0.53
   0   7  -9   15.43    0.56
  -1   7   9    0.80    0.12
  -1  -7  -9    0.79    0.09
  -1   7   9    0.58    0.13
   1   7  -9    0.66    0.12
   1  -7   9    0.66    0.19
   1   7  -9    0.71    0.12
   1   7   9    0.78    0.13
  -1   7  -9    0.88    0.12
  -1  -7   9    0.60    0.19
  -1   7  -9    0.79    0.13
   1   7   9    0.69    0.15
  -2  -7  -9    5.73    0.23
   2   7  -9    5.78    0.28
  -2   7   9    6.16    0.34
   2   7  -9    6.13    0.30
   2  -7   9    5.62    0.38
  -2   7   9    5.84    0.27
  -2  -7   9    6.13    0.37
   2   7   9    5.94    0.32
  -2   7  -9    5.75    0.30
   2  -7  -9    6.19    0.24
   2   7   9    5.79    0.33
  -2   7  -9    6.12    0.27
  -3   7   9    5.86    0.36
  -3   7   9    6.15    0.28
   3   7  -9    6.39    0.32
   3  -7   9    6.63    0.41
  -3  -7  -9    5.83    0.26
   3   7  -9    6.45    0.30
   3   7   9    6.07    0.37
   3   7   9    6.05    0.33
  -3  -7   9    6.13    0.38
   3  -7  -9    6.16    0.25
  -3   7  -9    6.02    0.32
  -3   7  -9    6.31    0.28
   4   7  -9    7.34    0.34
  -4  -7  -9    7.26    0.31
   4   7  -9    7.17    0.38
   4  -7   9    7.22    0.48
  -4   7   9    7.21    0.40
  -4   7  -9    7.64    0.39
  -4   7  -9    7.49    0.33
   4   7   9    7.77    0.37
   4  -7  -9    7.06    0.30
   4   7   9    7.64    0.43
  -5  -7  -9    3.52    0.25
   5   7  -9    4.34    0.29
   5   7  -9    3.89    0.31
  -5   7   9    3.47    0.32
   5  -7   9    3.42    0.38
   5   7   9    3.98    0.38
  -5   7  -9    3.95    0.31
  -5   7  -9    3.94    0.26
  -6  -7  -9    4.07    0.28
   6  -7   9    4.65    0.45
  -6   7   9    3.28    0.32
   6   7  -9    3.74    0.34
  -6   7  -9    4.20    0.29
  -6   7  -9    4.44    0.35
   6   7   9    3.65    0.38
   7   7  -9    0.90    0.22
   7  -7   9    1.01    0.28
  -7  -7  -9    1.26    0.20
  -7   7   9    1.22    0.21
  -7  -7   9    1.14    0.24
   7   7   9    0.93    0.29
  -7   7  -9    1.25    0.24
  -7   7  -9    1.15    0.19
   8  -7   9    1.56    0.32
  -8  -7  -9    0.99    0.19
  -8  -7   9    0.46    0.23
   8   7   9    0.77    0.32
  -8   7  -9    0.60    0.18
  -8   7  -9    1.10    0.24
  -9  -7  -9    0.41    0.19
  -9   7  -9    0.16    0.18
  -9  -7   9    0.16    0.22
   9   7   9   -0.09    0.31
  -9   7  -9    0.44    0.22
   0   8  -9    0.26    0.11
   0  -8   9    0.19    0.19
   0   8   9    0.25    0.13
   0   8  -9    0.23    0.11
   0   8   9    0.27    0.11
   1   8  -9    7.54    0.36
   1   8  -9    7.57    0.32
  -1   8   9    7.55    0.34
  -1   8   9    7.73    0.39
   1  -8   9    7.31    0.43
  -1   8  -9    7.35    0.36
  -1   8  -9    7.52    0.31
   1   8   9    7.55    0.36
   1   8   9    7.50    0.39
  -1  -8   9    7.65    0.43
  -2   8   9    1.15    0.18
   2   8  -9    1.43    0.17
  -2   8   9    1.36    0.16
   2   8  -9    1.55    0.16
   2   8   9    1.14    0.17
  -2   8  -9    1.07    0.16
  -2  -8   9    1.52    0.23
  -2   8  -9    1.72    0.17
   2   8   9    1.01    0.18
   3  -8   9    2.92    0.35
   3   8  -9    3.51    0.25
  -3   8   9    3.53    0.23
   3   8  -9    3.36    0.25
  -3   8   9    3.23    0.27
  -3   8  -9    3.03    0.21
  -3   8  -9    2.96    0.25
   3   8   9    3.43    0.25
   3   8   9    2.94    0.31
  -3  -8   9    3.24    0.33
  -4  -8  -9    1.52    0.16
   4  -8   9    1.91    0.29
  -4   8   9    1.51    0.22
   4   8  -9    1.89    0.20
   4   8  -9    2.16    0.24
  -4   8  -9    1.64    0.18
   4   8   9    1.95    0.21
   4   8   9    1.57    0.25
  -4   8  -9    1.58    0.21
  -5   8   9    0.71    0.19
   5   8  -9    0.45    0.16
   5  -8   9    0.50    0.27
   5   8  -9    0.46    0.18
  -5  -8  -9    0.59    0.14
  -5   8  -9    0.40    0.14
  -5   8  -9    0.43    0.19
   5   8   9    0.31    0.23
   6   8  -9    2.46    0.25
   6   8  -9    2.82    0.32
  -6  -8  -9    3.11    0.26
   6  -8   9    2.82    0.36
  -6   8   9    3.30    0.33
   6   8   9    2.55    0.33
  -6   8  -9    2.64    0.25
  -6   8  -9    2.51    0.30
  -7  -8  -9   -0.06    0.14
   7  -8   9    0.14    0.26
  -7   8   9    0.09    0.17
   7   8  -9   -0.08    0.19
  -7   8  -9   -0.14    0.14
  -7   8  -9   -0.02    0.18
   7   8   9   -0.64    0.25
   8   8  -9    0.72    0.25
   8  -8   9    1.50    0.33
  -8  -8  -9    0.77    0.20
  -8   8  -9    0.94    0.23
  -8  -8   9    0.41    0.24
   8   8   9    0.68    0.33
  -8   8  -9    1.29    0.21
  -9  -8  -9    0.04    0.18
  -9  -8   9   -0.43    0.23
   0   9  -9    0.15    0.12
   0   9   9    0.05    0.12
   0   9  -9    0.08    0.11
   0   9   9    0.11    0.13
   0  -9   9    0.02    0.19
   1  -9   9    4.69    0.38
  -1   9   9    4.47    0.27
   1   9  -9    4.76    0.25
   1   9  -9    4.85    0.30
  -1   9   9    4.52    0.31
  -1  -9   9    4.84    0.37
   1   9   9    4.26    0.29
  -1   9  -9    4.39    0.24
  -1   9  -9    4.33    0.30
   1   9   9    4.51    0.30
   2   9  -9    1.12    0.17
  -2   9   9    1.39    0.16
   2  -9   9    1.15    0.24
   2   9  -9    1.21    0.16
  -2   9   9    1.38    0.20
  -2  -9   9    1.35    0.24
   2   9   9    1.31    0.19
  -2   9  -9    1.02    0.17
  -2   9  -9    1.13    0.14
   2   9   9    1.52    0.20
   3   9  -9    0.90    0.16
   3   9  -9    0.70    0.17
   3  -9   9    0.65    0.24
  -3   9   9    0.76    0.18
  -3   9   9    0.65    0.15
   3   9   9    0.60    0.15
   3   9   9    0.51    0.18
  -3   9  -9    0.69    0.13
  -3   9  -9    0.55    0.17
   4   9  -9    0.53    0.17
  -4   9   9    0.27    0.16
   4   9  -9    0.49    0.15
   4  -9   9    0.10    0.23
   4   9   9    0.25    0.20
  -4   9  -9    0.17    0.17
   5   9  -9    2.12    0.22
   5  -9   9    2.02    0.32
  -5   9   9    2.11    0.27
   5   9  -9    1.90    0.25
   5   9   9    1.98    0.30
  -5   9  -9    1.72    0.25
   6  -9   9    1.83    0.33
   6   9  -9    1.63    0.25
  -6   9   9    1.42    0.25
   6   9  -9    1.80    0.22
  -6   9  -9    1.34    0.24
   6   9   9    1.40    0.29
   7   9  -9    0.93    0.19
   7   9  -9    0.30    0.22
  -7   9   9    1.02    0.22
   7  -9   9    1.07    0.31
  -7   9  -9    0.82    0.21
   7   9   9    0.24    0.28
   8   9  -9   -0.22    0.23
   8  -9   9    0.64    0.30
   8   9   9   -0.21    0.31
  -8   9  -9    0.46    0.22
   0  10  -9    0.66    0.16
   0  10   9    0.96    0.17
   0  10   9    0.83    0.18
   0 -10   9    0.90    0.24
   1 -10   9    2.04    0.28
   1  10  -9    2.06    0.23
  -1  10   9    2.39    0.23
  -1  10   9    2.22    0.26
   1  10   9    2.00    0.24
   1  10   9    2.29    0.25
  -1 -10   9    2.48    0.30
  -1  10  -9    2.42    0.26
   2 -10   9    0.57    0.23
  -2  10   9    0.38    0.14
   2  10  -9    0.47    0.15
  -2  10   9    0.29    0.16
   2  10   9    0.42    0.17
  -2 -10   9    0.30    0.22
   2  10   9    0.23    0.15
  -2  10  -9    0.46    0.16
  -3  10   9    2.64    0.30
   3 -10   9    2.52    0.32
   3  10  -9    2.77    0.29
  -3  10  -9    2.63    0.29
   3  10   9    2.30    0.28
   3  10   9    2.76    0.27
  -4  10   9    2.63    0.31
   4  10  -9    2.71    0.31
   4 -10   9    3.12    0.37
  -4  10  -9    2.63    0.29
   4  10   9    2.43    0.30
   5 -10   9    0.86    0.27
  -5  10   9    0.54    0.20
   5  10  -9    0.42    0.20
   5  10   9    0.21    0.23
  -5  10  -9    0.53    0.21
   6 -10   9    1.16    0.31
   6  10  -9    1.11    0.24
  -6  10   9    0.90    0.23
  -6  10  -9    1.06    0.23
   6  10   9    0.84    0.28
  -7  10   9    0.09    0.19
   7  10  -9    0.01    0.21
   7 -10   9    0.24    0.28
   7  10   9   -0.61    0.25
  -7  10  -9    0.27    0.20
  -8  10   9    0.16    0.19
   8 -10   9    0.73    0.32
   8  10  -9   -0.31    0.22
   0 -11   9    0.08    0.21
   0  11   9    0.12    0.15
   0  11   9    0.04    0.15
   0  11  -9    0.05    0.14
  -1  11   9    0.79    0.20
   1  11  -9    1.16    0.20
  -1  11   9    0.80    0.18
   1 -11   9    1.14    0.27
   1  11   9    0.98    0.20
  -1  11  -9    1.12    0.21
  -1 -11   9    1.44    0.27
   1  11   9    1.26    0.21
   2 -11   9    7.26    0.48
  -2  11   9    6.96    0.38
  -2  11   9    6.24    0.43
   2  11  -9    6.35    0.39
  -2 -11   9    6.42    0.46
   2  11   9    7.29    0.41
  -2  11  -9    6.80    0.43
   2  11   9    6.84    0.42
   3 -11   9    3.73    0.42
  -3  11   9    3.19    0.34
   3  11  -9    3.39    0.34
   3  11   9    3.59    0.30
   3  11   9    3.14    0.35
  -3  11  -9    4.20    0.35
   4  11  -9    0.53    0.20
   4 -11   9    0.68    0.27
  -4  11   9    0.69    0.20
   4  11   9    0.37    0.22
  -4  11  -9    0.34    0.18
   5 -11   9    0.39    0.28
   5  11  -9   -0.06    0.19
  -5  11   9    0.13    0.18
   5  11   9   -0.08    0.22
  -5  11  -9    0.23    0.18
   6 -11   9    1.29    0.31
   6  11  -9    0.19    0.22
  -6  11   9    0.61    0.23
  -6  11  -9    0.72    0.23
   6  11   9    0.61    0.27
   7 -11   9    0.87    0.32
   7  11  -9    0.20    0.24
  -7  11   9    0.47    0.22
  -7  11  -9    0.38    0.22
   7  11   9    0.19    0.28
  -8  11   9    0.30    0.21
   8  11  -9   -0.52    0.22
   0  12   9    1.39    0.22
   0  12   9    1.72    0.25
   0 -12   9    1.31    0.28
   0  12  -9    1.36    0.22
   1  12  -9    1.60    0.24
  -1  12   9    1.64    0.25
   1 -12   9    1.96    0.31
  -1  12   9    1.76    0.23
  -1  12  -9    1.61    0.25
  -1 -12   9    2.00    0.30
   1  12   9    1.79    0.24
   1  12   9    1.66    0.23
   2 -12   9    6.62    0.48
  -2  12   9    5.95    0.42
  -2  12   9    6.16    0.40
   2  12  -9    6.15    0.41
   2  12   9    6.90    0.44
   2  12   9    6.69    0.41
  -2  12  -9    6.81    0.42
   3 -12   9    1.99    0.33
  -3  12   9    1.79    0.27
   3  12  -9    1.82    0.26
  -3  12  -9    1.40    0.24
   3  12   9    1.92    0.25
   3  12   9    1.47    0.26
  -4  12   9    0.09    0.18
   4 -12   9    0.71    0.27
   4  12  -9    0.04    0.18
   4  12   9   -0.19    0.20
  -4  12  -9   -0.20    0.16
  -5  12   9    0.91    0.25
   5 -12   9    1.52    0.32
   5  12  -9    1.07    0.24
  -5  12  -9    1.31    0.25
   5  12   9    0.85    0.27
  -6  12   9   -0.06    0.19
   6  12  -9   -0.10    0.20
   6 -12   9    0.35    0.27
   6  12   9   -0.25    0.24
  -6  12  -9    0.11    0.21
  -7  12   9    0.23    0.22
   7  12  -9   -0.10    0.24
   0  13   9    0.27    0.18
   0  13  -9    0.51    0.19
   0  13   9    0.51    0.19
   0 -13   9    0.84    0.27
  -1  13   9    0.81    0.20
  -1  13   9    0.71    0.21
   1  13  -9    0.63    0.21
   1 -13   9    0.70    0.28
   1  13   9    0.74    0.21
   1  13   9    0.75    0.20
  -1  13  -9    0.66    0.21
   2  13  -9    1.84    0.26
  -2  13   9    1.61    0.27
   2 -13   9    1.77    0.32
  -2  13  -9    1.70    0.26
   2  13   9    1.52    0.25
   2  13   9    1.56    0.24
   3  13  -9    0.85    0.23
   3 -13   9    1.22    0.32
  -3  13   9    0.97    0.24
  -3  13  -9    0.86    0.23
   3  13   9    0.86    0.25
   4 -13   9    0.66    0.28
  -4  13   9    0.37    0.20
   4  13  -9    0.18    0.21
   4  13   9   -0.18    0.22
  -4  13  -9    0.23    0.20
  -5  13   9    0.11    0.19
   5 -13   9    0.83    0.32
   5  13  -9    0.24    0.20
   5  13   9   -0.24    0.22
  -5  13  -9    0.36    0.21
   6  13  -9    0.27    0.25
   0  14  -9   -0.11    0.19
   0 -14   9    0.38    0.26
   0  14   9    0.04    0.16
   0  14   9    0.25    0.20
   1  14  -9    0.18    0.19
   1 -14   9    0.68    0.28
  -1  14   9    0.27    0.19
  -1  14   9    0.42    0.21
   1  14   9    0.11    0.20
   1  14   9    0.11    0.16
  -1  14  -9    0.10    0.19
  -1 -14   9    0.78    0.27
   2 -14   9    0.80    0.28
   2  14  -9    0.55    0.22
  -2  14   9    0.47    0.21
   2  14   9    0.28    0.22
   2  14   9    0.21    0.17
  -2  14  -9    0.44    0.22
   3  14  -9    0.98    0.24
  -3  14   9    0.86    0.25
   3 -14   9    1.37    0.33
  -3  14  -9    0.91    0.24
   3  14   9    0.89    0.26
  -4  14   9    0.21    0.21
   4 -14   9    0.54    0.30
   4  14  -9   -0.03    0.20
  -4  14  -9    0.23    0.21
   4  14   9   -0.03    0.23
   5  14  -9   -0.05    0.22
   5  14   9   -0.26    0.24
   0  15   9   -0.09    0.20
   0 -15   9    0.77    0.28
   0  15   9    0.19    0.19
   0  15  -9    0.32    0.23
  -1  15   9    0.15    0.20
   1  15  -9    0.00    0.22
   1 -15   9    0.52    0.28
   1  15   9   -0.08    0.18
   1  15   9   -0.04    0.21
  -1  15  -9    0.00    0.22
  -2  15   9    0.56    0.22
   2  15  -9    0.45    0.23
   2 -15   9    1.37    0.33
   2  15   9    0.59    0.25
  -2  15  -9    0.71    0.24
   3  15  -9    0.10    0.21
   3  15   9    0.11    0.24
   0  16   9   -0.03    0.18
   1 -16   9    2.05    0.36
   1  16   9    1.14    0.26
   1  16   9    1.38    0.29
   2  16   9    0.57    0.27
   0   0 -10  480.82   14.21
   0   0 -10  490.89   12.86
   0   0  10  483.88   14.91
  -1   0 -10   58.41    1.60
   1   0  10   57.58    1.88
   1   0 -10   56.92    1.60
  -1   0  10   55.98    1.86
  -1   0 -10   57.84    1.72
   2   0  10  131.70    4.11
  -2   0  10  129.30    4.08
  -2   0 -10  130.54    3.52
  -2   0 -10  129.73    3.86
   2   0 -10  129.57    3.52
  -3   0 -10    0.74    0.11
   3   0 -10    0.68    0.07
   3   0  10    0.92    0.20
   3   0 -10    0.64    0.12
  -3   0 -10    0.56    0.11
  -3   0  10    0.66    0.12
   4   0  10   -0.10    0.18
  -4   0 -10    0.03    0.09
   4   0 -10    0.18    0.10
   4   0 -10    0.10    0.08
  -4   0 -10    0.05    0.10
  -4   0  10    0.10    0.10
  -5   0 -10    4.95    0.27
  -5   0  10    4.66    0.28
  -5   0  10    4.50    0.25
   5   0  10    4.70    0.37
  -5   0 -10    4.62    0.30
   6   0  10   53.19    1.85
  -6   0  10   57.67    1.63
  -6   0 -10   54.72    1.60
  -6   0 -10   54.03    1.76
  -7   0  10    1.21    0.22
  -7   0 -10    1.24    0.19
   8   0  10   -0.20    0.21
  -8   0 -10   -0.23    0.13
  -8   0  10   -0.12    0.16
  -9   0 -10    0.34    0.18
   9   0  10    0.57    0.26
  -9   0  10    0.49    0.21
  10   0  10    0.41    0.27
 -10   0 -10    0.24    0.19
 -10   0  10    0.31    0.21
   0   1 -10   18.12    0.57
   0   1  10   19.27    0.57
   0   1  10   18.79    0.69
   0   1 -10   17.73    0.57
   0  -1 -10   18.19    0.57
   0  -1  10   17.82    0.70
   1   1 -10   69.60    1.87
   1  -1  10   68.53    2.20
  -1  -1 -10   64.11    1.86
   1   1 -10   69.91    1.99
  -1   1  10   66.56    2.17
  -1  -1  10   70.56    2.19
   1  -1 -10   68.15    1.86
  -1   1 -10   67.29    2.02
   1   1  10   65.44    2.02
   1   1  10   66.79    2.19
  -1   1 -10   65.80    1.86
  -2  -1 -10   97.00    2.65
   2   1 -10   99.31    2.86
   2   1 -10   98.85    2.66
  -2   1  10   98.64    3.08
   2  -1  10   97.16    3.11
   2   1  10   95.35    3.10
   2  -1 -10   97.04    2.65
  -2   1 -10   96.82    2.91
  -2  -1  10   96.46    3.08
  -2   1 -10   96.24    2.66
   3  -1  10   15.55    0.64
  -3  -1 -10   14.66    0.50
   3   1 -10   15.21    0.49
  -3   1  10   15.12    0.58
   3   1 -10   15.32    0.51
   3  -1 -10   14.91    0.47
   3  -1 -10   15.74    0.51
  -3   1 -10   14.76    0.54
  -3   1 -10   15.51    0.51
  -3  -1  10   14.58    0.58
   3   1  10   15.32    0.61
  -4   1  10    1.74    0.17
   4   1 -10    1.58    0.15
   4  -1  10    1.29    0.24
   4   1 -10    1.77    0.17
  -4  -1 -10    1.77    0.18
   4   1  10    1.74    0.22
  -4   1 -10    1.36    0.15
   4  -1 -10    1.84    0.14
   4  -1 -10    1.57    0.17
  -4  -1  10    1.83    0.18
  -4   1 -10    1.67    0.18
  -5  -1 -10    2.60    0.21
   5  -1  10    2.71    0.30
  -5   1  10    2.53    0.21
   5   1 -10    2.79    0.21
  -5   1  10    2.77    0.23
   5   1  10    2.46    0.29
  -5  -1  10    2.63    0.19
   5   1  10    2.39    0.30
  -5  -1  10    2.43    0.23
  -5   1 -10    2.48    0.23
  -5   1 -10    2.63    0.22
   6  -1  10   10.48    0.56
  -6   1  10    9.72    0.45
  -6  -1 -10    9.38    0.43
  -6   1 -10   10.13    0.49
   6   1  10   10.17    0.52
  -6   1 -10   10.03    0.43
   6   1  10   10.54    0.53
  -6  -1  10    9.86    0.46
  -7  -1 -10    3.15    0.27
   7  -1  10    2.50    0.33
  -7   1  10    3.27    0.29
  -7   1 -10    3.17    0.36
  -7  -1  10    3.16    0.30
  -7   1 -10    3.76    0.30
   7   1  10    3.45    0.38
  -8  -1 -10    0.10    0.16
  -8   1  10    0.12    0.17
   8   1  10    0.16    0.22
  -8  -1  10   -0.01    0.17
  -8   1 -10    0.20    0.16
  -9  -1 -10   -0.18    0.15
   9  -1  10    0.26    0.24
  -9   1  10    0.14    0.20
   9   1  10    0.25    0.25
  -9   1 -10    0.03    0.16
  -9  -1  10    0.31    0.21
  10  -1  10    0.28    0.26
 -10   1  10   -0.01    0.20
 -10  -1 -10   -0.01    0.18
 -10  -1  10   -0.11    0.21
  10   1  10    0.25    0.27
 -10   1 -10   -0.08    0.17
   0   2  10   25.06    0.89
   0   2 -10   24.71    0.78
   0   2  10   25.01    0.77
   0  -2  10   24.84    0.91
   0   2 -10   25.28    0.75
   0  -2 -10   25.70    0.74
  -1   2  10   11.93    0.48
   1   2 -10   11.60    0.41
  -1  -2 -10   11.74    0.40
   1  -2  10   12.36    0.53
   1   2 -10   11.38    0.39
   1  -2 -10   11.06    0.39
   1   2  10   12.48    0.42
  -1  -2  10   11.67    0.51
   1   2  10   11.81    0.49
  -1   2 -10   12.07    0.41
  -1   2 -10   11.72    0.40
   2  -2  10   33.83    1.17
  -2  -2 -10   32.28    0.97
   2   2 -10   34.17    1.02
   2   2 -10   34.46    0.98
  -2   2  10   33.76    1.14
  -2  -2  10   33.68    1.15
  -2   2 -10   31.84    1.05
   2   2  10   32.84    1.15
   2  -2 -10   33.58    0.97
   2   2  10   33.55    1.06
  -2   2 -10   33.76    0.98
   3   2 -10    3.35    0.16
   3  -2  10    3.48    0.33
   3   2 -10    3.42    0.22
  -3   2  10    3.08    0.22
  -3  -2 -10    2.89    0.18
  -3  -2  10    3.43    0.25
   3  -2 -10    3.03    0.13
   3   2  10    2.68    0.23
  -3   2 -10    3.32    0.20
  -3   2 -10    3.43    0.20
   3  -2 -10    3.06    0.19
   3   2  10    2.84    0.26
   4  -2  10   12.30    0.59
  -4   2  10   12.41    0.50
   4   2 -10   12.92    0.45
   4   2 -10   13.16    0.46
  -4  -2 -10   12.39    0.45
  -4   2 -10   12.21    0.45
   4   2  10   12.82    0.53
  -4  -2  10   12.48    0.49
   4  -2 -10   12.71    0.45
  -4   2 -10   11.93    0.48
   4   2  10   12.18    0.54
  -5   2  10    9.61    0.41
   5   2 -10    9.73    0.40
   5  -2  10    9.89    0.52
  -5   2  10    9.50    0.42
  -5  -2 -10    9.83    0.40
   5   2  10   10.06    0.48
   5   2  10    9.77    0.49
  -5   2 -10    9.21    0.39
  -5   2 -10    9.48    0.43
  -5  -2  10    9.91    0.42
  -6   2  10    7.00    0.37
  -6  -2 -10    6.68    0.35
  -6   2  10    6.81    0.35
   6  -2  10    7.10    0.48
  -6   2 -10    6.54    0.34
  -6   2 -10    6.39    0.39
  -6  -2  10    7.18    0.37
   6   2  10    6.38    0.45
   6   2  10    6.45    0.41
  -7  -2 -10   16.28    0.62
  -7   2  10   16.81    0.64
   7  -2  10   17.38    0.77
   7   2  10   17.02    0.74
  -7   2 -10   16.58    0.70
  -7   2 -10   16.02    0.63
  -7  -2  10   16.50    0.66
  -8  -2 -10    1.39    0.21
  -8   2  10    1.47    0.23
  -8  -2  10    1.28    0.23
   8   2  10    1.42    0.30
  -8   2 -10    1.28    0.26
  -8   2 -10    1.17    0.20
  -9   2  10    2.06    0.27
  -9  -2 -10    1.93    0.25
   9   2  10    1.60    0.32
  -9   2 -10    1.41    0.28
  -9  -2  10    2.03    0.28
  -9   2 -10    1.64    0.23
 -10   2  10    0.60    0.22
 -10  -2 -10    0.54    0.23
 -10   2 -10    0.82    0.24
   0   3  10    1.87    0.12
   0  -3 -10    2.15    0.15
   0   3 -10    2.19    0.16
   0   3 -10    1.97    0.12
   0   3  10    1.86    0.19
   0  -3  10    1.66    0.23
  -1   3  10    2.82    0.22
   1  -3  10    2.72    0.28
  -1  -3 -10    2.46    0.15
  -1   3  10    2.66    0.11
   1   3 -10    3.03    0.18
   1   3 -10    3.06    0.15
  -1  -3  10    2.72    0.26
  -1   3 -10    2.48    0.17
  -1   3 -10    2.64    0.15
   1   3  10    2.42    0.18
   1   3  10    2.69    0.22
   1  -3 -10    2.79    0.16
   2   3 -10   14.64    0.48
  -2  -3 -10   14.48    0.47
   2   3 -10   14.55    0.47
  -2   3  10   15.01    0.57
   2  -3  10   13.43    0.60
  -2  -3  10   14.01    0.58
   2  -3 -10   15.26    0.47
   2   3  10   13.89    0.57
  -2   3 -10   12.89    0.47
  -2   3 -10   13.38    0.50
   2   3  10   14.41    0.52
  -3  -3 -10    7.44    0.30
   3   3 -10    8.10    0.33
  -3   3  10    7.64    0.36
  -3   3  10    7.52    0.26
   3  -3  10    7.75    0.45
   3   3 -10    7.82    0.30
  -3   3 -10    7.93    0.32
   3   3  10    7.76    0.37
  -3   3 -10    8.12    0.34
  -3  -3  10    7.73    0.39
   3   3  10    7.63    0.38
   3  -3 -10    7.63    0.31
  -4   3  10    2.95    0.22
   4  -3  10    3.01    0.32
  -4  -3 -10    3.30    0.21
   4   3 -10    3.01    0.20
   4  -3 -10    2.77    0.20
   4   3  10    2.97    0.27
   4   3  10    2.85    0.29
  -4   3 -10    2.68    0.19
  -4   3 -10    2.88    0.21
  -5   3  10    0.73    0.15
  -5  -3 -10    0.62    0.13
   5  -3  10    0.56    0.23
   5   3 -10    0.74    0.14
  -5   3  10    0.64    0.16
  -5   3 -10    0.60    0.14
   5   3  10    0.55    0.17
   5   3  10    0.42    0.19
  -5   3 -10    0.73    0.14
   6   3 -10    0.43    0.17
   6  -3  10    0.37    0.25
  -6   3  10    0.63    0.16
  -6   3  10    0.11    0.17
  -6  -3 -10    0.33    0.15
  -6   3 -10    0.54    0.16
   6   3  10    0.49    0.22
  -6   3 -10    0.59    0.17
  -6  -3  10    0.40    0.19
   7  -3  10    1.01    0.29
  -7  -3 -10    1.20    0.19
  -7   3  10    0.95    0.20
  -7   3 -10    1.07    0.18
  -7   3 -10    1.06    0.22
   7   3  10    0.96    0.29
  -7  -3  10    1.07    0.22
  -8   3  10    1.11    0.22
  -8  -3 -10    0.98    0.20
  -8   3 -10    0.65    0.22
   8   3  10    0.94    0.30
  -8   3 -10    0.63    0.18
  -8  -3  10    0.92    0.22
  -9  -3 -10    0.37    0.19
  -9   3  10    0.39    0.21
  -9   3 -10    0.57    0.20
   9   3  10    0.01    0.27
  -9  -3  10   -0.03    0.21
  -9   3 -10    0.39    0.23
 -10   3  10   -0.07    0.21
 -10   3 -10    0.16    0.19
   0  -4  10   19.17    0.73
   0   4 -10   18.62    0.58
   0   4  10   17.83    0.59
   0   4  10   17.46    0.68
   0   4 -10   19.54    0.62
   0  -4 -10   17.55    0.56
  -1   4  10   19.96    0.63
   1  -4  10   20.33    0.78
   1   4 -10   19.94    0.64
   1   4 -10   19.79    0.66
  -1  -4 -10   20.88    0.62
  -1   4  10   20.11    0.75
   1  -4 -10   20.25    0.61
  -1   4 -10   20.20    0.68
  -1   4 -10   19.56    0.63
   1   4  10   21.34    0.68
   1   4  10   20.86    0.75
  -1  -4  10   19.90    0.77
   2  -4  10   13.00    0.56
  -2  -4 -10   12.13    0.41
   2   4 -10   12.20    0.43
   2   4 -10   12.66    0.44
  -2   4  10   11.65    0.50
  -2   4  10   11.56    0.39
  -2  -4  10   12.19    0.53
   2   4  10   11.94    0.50
  -2   4 -10   12.33    0.46
   2  -4 -10   11.85    0.41
  -2   4 -10   12.94    0.43
   2   4  10   11.74    0.47
  -3   4  10   10.95    0.48
   3  -4  10   10.89    0.53
   3   4 -10   11.66    0.41
   3   4 -10   11.91    0.42
  -3   4  10   11.11    0.38
  -3  -4 -10   10.20    0.39
   3   4  10   11.30    0.48
   3  -4 -10   10.74    0.39
  -3   4 -10   10.96    0.44
  -3   4 -10   11.22    0.41
   3   4  10   11.14    0.48
  -3  -4  10   11.18    0.49
  -4   4  10    0.81    0.15
   4   4 -10    1.17    0.15
   4   4 -10    1.20    0.14
  -4  -4 -10    1.07    0.13
   4  -4  10    1.35    0.25
  -4  -4  10    1.11    0.18
   4   4  10    0.93    0.20
   4  -4 -10    1.18    0.14
   4   4  10    1.09    0.17
  -4   4 -10    1.22    0.16
  -4   4 -10    1.22    0.14
   5  -4  10    0.21    0.23
  -5   4  10    0.28    0.13
   5   4 -10    0.23    0.13
  -5  -4 -10    0.30    0.12
   5   4  10    0.24    0.14
   5   4  10    0.27    0.21
  -5   4 -10    0.26    0.13
  -5   4 -10    0.32    0.13
   6  -4  10    7.71    0.51
  -6   4  10    6.90    0.38
   6   4 -10    7.02    0.38
  -6   4  10    7.16    0.38
  -6  -4 -10    6.66    0.35
  -6   4 -10    7.37    0.37
  -6   4 -10    7.44    0.40
  -6  -4  10    7.01    0.39
   6   4  10    7.62    0.50
  -7   4  10    8.51    0.44
  -7  -4 -10    9.65    0.44
   7  -4  10    8.73    0.55
  -7  -4  10    9.70    0.48
  -7   4 -10    9.29    0.50
   7   4  10    9.11    0.58
  -7   4 -10    9.31    0.44
  -8  -4 -10    1.17    0.21
  -8   4  10    1.07    0.22
  -8   4 -10    1.28    0.24
   8   4  10    1.27    0.31
  -8  -4  10    1.10    0.24
  -8   4 -10    1.20    0.21
  -9  -4 -10    0.32    0.19
  -9   4  10    0.52    0.22
  -9  -4  10    0.25    0.23
  -9   4 -10    0.41    0.23
  -9   4 -10    0.52    0.19
   9   4  10    0.48    0.30
 -10   4  10   -0.12    0.21
   0   5  10    4.62    0.27
   0   5 -10    4.94    0.23
   0   5 -10    4.61    0.24
   0  -5  10    5.30    0.36
   0   5  10    4.61    0.22
   0  -5 -10    4.40    0.20
   1   5 -10    3.82    0.21
  -1   5  10    4.20    0.26
   1  -5  10    3.47    0.31
  -1   5  10    3.85    0.18
   1   5 -10    3.79    0.22
  -1  -5 -10    3.96    0.19
  -1  -5  10    3.60    0.32
   1  -5 -10    4.43    0.20
  -1   5 -10    3.48    0.21
   1   5  10    3.85    0.25
   1   5  10    3.69    0.22
  -1   5 -10    3.46    0.20
  -2   5  10   19.68    0.72
   2  -5  10   17.74    0.75
  -2  -5 -10   19.68    0.59
   2   5 -10   18.12    0.64
  -2   5  10   18.95    0.60
   2   5 -10   18.07    0.61
   2  -5 -10   19.89    0.58
   2   5  10   19.39    0.67
  -2   5 -10   17.90    0.65
  -2   5 -10   17.68    0.60
   2   5  10   20.01    0.72
  -2  -5  10   18.34    0.73
   3   5 -10    7.55    0.33
   3  -5  10    6.91    0.43
  -3  -5 -10    7.16    0.30
  -3   5  10    8.04    0.39
   3   5 -10    7.77    0.33
   3   5  10    7.27    0.39
  -3  -5  10    7.72    0.41
  -3   5 -10    6.99    0.31
   3  -5 -10    8.19    0.31
  -3   5 -10    7.00    0.34
   3   5  10    7.57    0.38
  -4   5  10    2.93    0.26
   4  -5  10    4.02    0.38
  -4  -5 -10    3.11    0.21
   4   5 -10    3.47    0.24
   4   5 -10    3.36    0.22
  -4   5 -10    3.45    0.23
   4   5  10    3.30    0.25
  -4   5 -10    3.53    0.25
   4   5  10    3.49    0.33
   4  -5 -10    2.85    0.20
  -4  -5  10    2.90    0.29
  -5   5  10   32.52    1.14
   5  -5  10   31.80    1.19
   5   5 -10   30.74    1.05
   5   5 -10   30.94    0.99
  -5  -5 -10   32.62    0.98
  -5   5 -10   31.51    1.09
  -5   5 -10   31.21    0.98
   5   5  10   32.42    1.13
   5   5  10   32.58    1.11
   6  -5  10    3.39    0.42
  -6   5  10    3.49    0.29
  -6  -5 -10    3.76    0.26
   6   5 -10    3.74    0.30
  -6   5  10    3.72    0.29
   6   5  10    3.17    0.35
  -6   5 -10    3.28    0.30
  -6   5 -10    3.56    0.26
  -7   5  10    1.35    0.21
   7  -5  10    1.45    0.30
  -7  -5 -10    1.27    0.20
  -7   5 -10    1.18    0.19
   7   5  10    1.23    0.30
  -7   5 -10    0.96    0.22
  -7  -5  10    1.24    0.23
   8  -5  10    0.98    0.31
  -8   5  10    0.91    0.21
  -8  -5 -10    0.92    0.19
  -8   5 -10    0.73    0.18
  -8   5 -10    1.19    0.23
   8   5  10    0.86    0.31
  -8  -5  10    0.78    0.24
  -9  -5 -10    0.47    0.19
  -9   5  10    0.10    0.20
  -9   5 -10    0.41    0.22
   9   5  10    0.32    0.31
  -9   5 -10    0.02    0.17
  -9  -5  10    0.11    0.24
 -10   5  10    0.24    0.22
   0  -6  10    1.38    0.24
   0   6  10    1.49    0.15
   0   6 -10    1.73    0.16
   0   6 -10    1.84    0.18
   0  -6 -10    1.67    0.13
   0   6  10    1.77    0.19
  -1   6  10   29.97    0.97
  -1   6  10   30.01    1.09
  -1  -6 -10   30.46    0.89
   1   6 -10   30.86    1.00
   1  -6  10   31.78    1.13
   1   6 -10   31.08    0.92
   1   6  10   30.94    1.08
  -1   6 -10   31.48    1.02
   1  -6 -10   30.51    0.89
  -1  -6  10   31.84    1.10
  -1   6 -10   31.76    0.92
   1   6  10   31.01    1.00
  -2   6  10    0.09    0.07
   2   6 -10    0.12    0.09
   2  -6  10   -0.12    0.18
  -2   6  10    0.11    0.12
   2   6 -10    0.34    0.11
  -2  -6 -10    0.07    0.08
   2   6  10    0.09    0.12
  -2   6 -10    0.14    0.10
   2  -6 -10    0.17    0.09
   2   6  10    0.26    0.14
  -2  -6  10    0.04    0.19
  -2   6 -10    0.21    0.10
  -3   6  10   13.98    0.61
   3   6 -10   14.91    0.53
   3  -6  10   15.31    0.66
  -3  -6 -10   14.75    0.49
   3   6 -10   14.60    0.55
   3   6  10   15.10    0.59
   3   6  10   14.97    0.60
   3  -6 -10   14.00    0.48
  -3  -6  10   14.94    0.62
  -3   6 -10   15.12    0.57
  -3   6 -10   15.55    0.52
   4   6 -10    6.14    0.33
   4   6 -10    6.32    0.33
   4  -6  10    5.93    0.45
  -4   6  10    5.83    0.36
  -4  -6 -10    6.11    0.29
   4   6  10    6.13    0.34
   4   6  10    6.33    0.41
   4  -6 -10    6.07    0.28
  -4   6 -10    6.10    0.33
  -4   6 -10    5.97    0.29
  -5   6  10    0.07    0.14
  -5  -6 -10    0.14    0.12
   5   6 -10    0.10    0.14
   5  -6  10    0.04    0.24
   5   6 -10    0.05    0.14
  -5   6 -10    0.19    0.14
   5   6  10    0.37    0.23
  -5   6 -10    0.07    0.12
   5  -6 -10    0.05    0.11
  -6  -6 -10    3.13    0.26
  -6   6  10    2.64    0.25
   6   6 -10    3.02    0.30
   6  -6  10    3.23    0.36
  -6   6  10    2.94    0.29
  -6   6 -10    2.86    0.30
   6   6  10    2.68    0.35
  -6   6 -10    3.06    0.26
  -7  -6 -10    0.65    0.18
  -7   6  10    0.59    0.18
  -7   6  10    0.36    0.18
   7  -6  10    1.00    0.30
   7   6  10    0.60    0.29
  -7   6 -10    0.78    0.20
  -7   6 -10    0.48    0.16
  -7  -6  10    0.49    0.21
  -8  -6 -10    0.35    0.17
  -8   6  10    0.07    0.18
   8  -6  10    0.19    0.27
  -8  -6  10   -0.25    0.19
   8   6  10   -0.09    0.26
  -8   6 -10   -0.10    0.14
  -8   6 -10    0.22    0.20
  -9  -6 -10    0.56    0.19
  -9   6 -10    0.42    0.22
   9   6  10    0.48    0.33
  -9  -6  10    0.51    0.25
  -9   6 -10    0.28    0.17
   0   7  10    3.05    0.21
   0  -7  10    2.64    0.31
   0   7 -10    3.41    0.22
   0   7  10    3.03    0.24
   0   7 -10    3.55    0.23
   0  -7 -10    2.78    0.16
   1   7 -10    5.54    0.27
   1  -7  10    4.90    0.39
  -1   7  10    5.32    0.26
   1   7 -10    5.61    0.28
  -1  -7 -10    5.17    0.22
  -1   7  10    5.85    0.32
  -1   7 -10    5.24    0.29
   1  -7 -10    5.54    0.22
  -1   7 -10    5.50    0.26
   1   7  10    5.35    0.29
  -1  -7  10    5.50    0.38
   1   7  10    5.11    0.31
  -2  -7 -10    0.55    0.09
   2  -7  10    0.25    0.21
   2   7 -10    0.57    0.12
  -2   7  10    0.64    0.15
   2   7 -10    0.52    0.13
  -2   7  10    0.47    0.10
   2   7  10    0.38    0.14
  -2   7 -10    0.31    0.11
   2  -7 -10    0.53    0.10
   2   7  10    0.35    0.15
  -2   7 -10    0.47    0.13
  -2  -7  10    0.48    0.21
   3  -7  10    0.48    0.23
  -3  -7 -10    0.60    0.11
  -3   7  10    0.60    0.16
   3   7 -10    0.59    0.13
   3   7 -10    0.53    0.14
   3   7  10    0.55    0.14
  -3   7 -10    0.38    0.13
  -3   7 -10    0.36    0.12
  -3  -7  10    0.60    0.22
   3  -7 -10    0.58    0.11
   3   7  10    0.63    0.17
   4   7 -10    2.85    0.26
   4  -7  10    2.26    0.31
  -4  -7 -10    2.39    0.20
  -4   7  10    2.17    0.27
   4   7 -10    2.44    0.26
  -4   7 -10    2.65    0.22
  -4   7 -10    2.13    0.25
   4   7  10    2.21    0.27
   4   7  10    2.43    0.24
   5   7 -10    3.36    0.27
   5  -7  10    3.96    0.40
  -5  -7 -10    4.01    0.26
   5   7 -10    3.55    0.29
  -5   7  10    3.43    0.32
  -5   7 -10    3.97    0.27
   5   7  10    4.09    0.38
  -5   7 -10    3.65    0.31
   6   7 -10    7.98    0.45
   6  -7  10    8.08    0.55
  -6   7  10    7.47    0.46
   6   7 -10    8.07    0.42
  -6  -7 -10    8.07    0.39
  -6   7 -10    9.02    0.41
   6   7  10    8.08    0.55
  -6   7 -10    8.42    0.45
  -7   7  10    0.50    0.18
   7  -7  10    1.20    0.30
  -7  -7 -10    0.60    0.17
  -7   7 -10    0.35    0.17
  -7   7 -10    0.59    0.20
   7   7  10    0.59    0.30
   8  -7  10    0.40    0.30
  -8  -7 -10    0.37    0.17
   8   7  10   -0.08    0.28
  -8  -7  10   -0.08    0.23
  -8   7 -10    0.15    0.17
  -8   7 -10    0.36    0.20
  -9  -7 -10    0.00    0.18
  -9  -7  10   -0.46    0.23
  -9   7 -10    0.20    0.18
   9   7  10    0.19    0.33
   0   8 -10    0.06    0.10
   0   8  10   -0.06    0.10
   0   8  10    0.10    0.12
   0  -8  10   -0.06    0.20
   0   8 -10   -0.01    0.11
   1   8 -10    3.50    0.25
  -1   8  10    3.82    0.23
   1  -8  10    4.03    0.35
  -1   8  10    3.56    0.28
   1   8 -10    3.84    0.25
  -1   8 -10    3.70    0.22
   1   8  10    3.93    0.26
  -1  -8  10    3.89    0.36
   1   8  10    4.09    0.29
  -1   8 -10    3.99    0.27
   2  -8  10    0.91    0.23
  -2   8  10    0.93    0.17
  -2   8  10    0.98    0.13
   2   8 -10    1.11    0.15
   2   8 -10    1.03    0.15
   2   8  10    1.16    0.18
   2   8  10    1.35    0.18
  -2  -8  10    0.94    0.24
  -2   8 -10    0.98    0.16
  -2   8 -10    0.97    0.14
  -3   8  10    1.65    0.22
   3   8 -10    2.33    0.23
   3  -8  10    1.30    0.27
   3   8 -10    2.12    0.22
   3   8  10    1.50    0.22
  -3   8 -10    1.38    0.19
  -3  -8  10    1.03    0.26
   3   8  10    1.54    0.19
  -3   8 -10    1.39    0.16
  -4   8  10   10.04    0.51
   4   8 -10   10.32    0.47
   4   8 -10   10.43    0.45
   4  -8  10    9.98    0.57
  -4   8 -10   10.08    0.49
   4   8  10   10.11    0.52
   4   8  10   10.77    0.48
  -4   8 -10   10.53    0.42
   5  -8  10    1.66    0.32
   5   8 -10    1.62    0.22
  -5   8  10    1.34    0.23
   5   8 -10    1.81    0.22
  -5  -8 -10    1.61    0.18
   5   8  10    1.33    0.27
  -5   8 -10    1.26    0.23
  -5   8 -10    1.64    0.19
   6   8 -10    4.51    0.36
  -6  -8 -10    5.72    0.33
   6   8 -10    4.96    0.35
  -6   8  10    4.93    0.36
   6  -8  10    5.07    0.49
  -6   8 -10    5.19    0.37
  -6   8 -10    5.22    0.32
   6   8  10    4.85    0.48
  -7  -8 -10    0.03    0.14
   7   8 -10   -0.30    0.19
  -7   8  10   -0.03    0.16
   7   8 -10    0.08    0.17
  -7   8 -10    0.18    0.15
  -7   8 -10   -0.01    0.19
   7   8  10   -0.30    0.26
  -8  -8 -10    0.36    0.17
   8  -8  10    0.86    0.31
  -8   8 -10    0.07    0.17
  -8   8 -10    0.36    0.20
   8   8  10   -0.17    0.30
   0   9 -10    1.32    0.15
   0   9  10    1.45    0.21
   0  -9  10    0.77    0.24
   0   9  10    1.38    0.17
   0   9 -10    1.28    0.17
   1  -9  10    1.35    0.27
   1   9 -10    1.42    0.16
  -1   9  10    1.48    0.17
   1   9 -10    1.93    0.20
  -1   9  10    1.42    0.21
   1   9  10    1.29    0.20
  -1   9 -10    1.42    0.19
   1   9  10    1.36    0.19
  -1   9 -10    1.46    0.16
  -1  -9  10    1.56    0.26
   2   9 -10    0.52    0.14
  -2   9  10    0.24    0.15
   2  -9  10    0.62    0.24
   2   9 -10    0.29    0.14
   2   9  10    0.48    0.16
  -2   9 -10    0.30    0.12
  -2   9 -10    0.36    0.15
  -2  -9  10    0.26    0.22
   2   9  10    0.29    0.17
   3   9 -10    1.31    0.18
   3   9 -10    0.94    0.18
  -3   9  10    0.75    0.19
   3  -9  10    0.83    0.26
   3   9  10    0.54    0.20
  -3   9 -10    0.85    0.14
   3   9  10    1.00    0.18
  -3   9 -10    0.53    0.17
  -4   9  10    3.20    0.30
   4  -9  10    2.58    0.34
   4   9 -10    3.13    0.27
   4   9 -10    3.08    0.29
   4   9  10    2.19    0.29
   4   9  10    2.86    0.27
  -4   9 -10    2.16    0.23
  -4   9 -10    2.04    0.25
   5   9 -10    0.39    0.17
  -5   9  10    0.84    0.21
   5  -9  10    0.87    0.30
   5   9 -10    0.52    0.19
  -5   9 -10    0.91    0.22
   5   9  10    1.02    0.26
   6   9 -10    2.14    0.26
  -6   9  10    2.20    0.28
   6  -9  10    2.33    0.36
   6   9 -10    1.83    0.24
  -6   9 -10    2.03    0.27
   6   9  10    1.65    0.33
  -7   9  10    0.20    0.18
   7  -9  10    0.54    0.30
   7   9 -10    0.00    0.20
   7   9 -10    0.13    0.17
   7   9  10   -0.17    0.25
  -7   9 -10    0.12    0.19
   8   9 -10   -0.09    0.18
   8  -9  10    0.45    0.31
   8   9  10   -0.40    0.30
  -8   9 -10    0.12    0.20
   9  -9  10    0.40    0.36
   0  10  10    7.60    0.39
   0  10 -10    7.95    0.40
   0  10  10    7.82    0.44
   0 -10  10    7.69    0.50
   1 -10  10    1.47    0.28
  -1  10  10    1.13    0.18
   1  10 -10    1.37    0.19
  -1  10  10    1.14    0.21
   1  10  10    1.54    0.20
  -1 -10  10    1.40    0.27
  -1  10 -10    1.55    0.21
   1  10  10    1.32    0.21
  -2  10  10   -0.07    0.14
   2  10 -10   -0.05    0.13
   2 -10  10    0.05    0.24
   2  10  10   -0.12    0.14
  -2 -10  10    0.28    0.23
   2  10  10    0.11    0.17
  -2  10 -10    0.02    0.14
  -3  10  10    2.66    0.31
   3 -10  10    2.42    0.33
   3  10 -10    2.42    0.26
  -3  10 -10    2.67    0.29
   3  10  10    2.69    0.28
   3  10  10    2.78    0.30
   4 -10  10    0.27    0.25
  -4  10  10    0.28    0.18
   4  10 -10   -0.01    0.16
   4  10  10   -0.08    0.21
  -4  10 -10    0.14    0.18
   5  10 -10    1.18    0.24
  -5  10  10    1.61    0.26
   5 -10  10    1.57    0.33
   5  10 -10    1.28    0.22
   5  10  10    1.62    0.29
  -5  10 -10    1.54    0.25
   6 -10  10    1.23    0.33
  -6  10  10    0.74    0.22
   6  10 -10    0.58    0.20
   6  10 -10    0.68    0.22
  -6  10 -10    0.62    0.22
   6  10  10    0.71    0.27
   7  10 -10    1.38    0.28
   7  10 -10    1.24    0.26
  -7  10  10    1.57    0.27
   7 -10  10    1.83    0.36
   7  10  10    1.20    0.33
  -7  10 -10    1.57    0.26
   8 -10  10    0.92    0.34
  -8  10  10    0.21    0.21
   0 -11  10    0.76    0.27
   0  11  10    0.98    0.21
   0  11  10    1.13    0.20
   0  11 -10    0.88    0.20
   1  11 -10    3.85    0.30
   1 -11  10    3.40    0.39
  -1  11  10    4.17    0.35
  -1  11  10    3.70    0.29
  -1  11 -10    4.13    0.34
   1  11  10    4.00    0.32
  -1 -11  10    4.27    0.40
   1  11  10    3.88    0.32
   2 -11  10    5.70    0.45
   2  11 -10    5.36    0.38
  -2  11  10    5.32    0.41
   2  11  10    5.45    0.37
  -2 -11  10    5.47    0.44
   2  11  10    5.72    0.38
  -2  11 -10    6.14    0.40
   3  11 -10    0.51    0.20
   3 -11  10    0.54    0.26
  -3  11  10    0.51    0.20
   3  11  10    0.53    0.17
   3  11  10    0.32    0.20
  -3  11 -10    0.86    0.21
   4 -11  10    0.97    0.30
  -4  11  10    0.71    0.21
   4  11 -10    0.88    0.22
  -4  11 -10    0.82    0.21
   4  11  10    0.73    0.25
   5  11 -10    1.74    0.27
   5 -11  10    2.17    0.35
  -5  11  10    1.57    0.27
   5  11  10    1.83    0.30
  -5  11 -10    2.01    0.27
  -6  11  10    0.58    0.22
   6 -11  10    0.93    0.31
   6  11 -10    0.10    0.21
   6  11  10    0.32    0.27
  -6  11 -10    0.31    0.21
   7  11 -10    0.07    0.23
   7 -11  10    0.60    0.31
  -7  11  10   -0.06    0.19
   7  11  10   -0.32    0.29
   0 -12  10    0.31    0.25
   0  12  10    0.20    0.17
   0  12  10    0.02    0.17
   0  12 -10   -0.06    0.17
   1  12 -10    1.40    0.24
  -1  12  10    1.39    0.25
   1 -12  10    1.33    0.30
  -1  12 -10    1.49    0.25
   1  12  10    1.11    0.22
   1  12  10    1.67    0.24
  -1 -12  10    1.77    0.31
  -2  12  10    1.61    0.26
   2  12 -10    1.60    0.25
   2 -12  10    1.43    0.30
  -2  12 -10    1.47    0.23
   2  12  10    1.13    0.22
   2  12  10    1.61    0.25
   3 -12  10    0.54    0.27
   3  12 -10    0.35    0.19
  -3  12  10    0.17    0.18
   3  12  10   -0.13    0.20
   3  12  10    0.16    0.15
  -3  12 -10    0.26    0.19
   4  12 -10   -0.08    0.19
  -4  12  10    0.20    0.19
   4 -12  10    0.53    0.28
   4  12  10    0.06    0.21
  -4  12 -10    0.31    0.19
   5 -12  10    0.69    0.30
  -5  12  10    0.64    0.22
   5  12 -10    0.44    0.22
   5  12  10    0.20    0.26
  -5  12 -10    0.60    0.23
   6 -12  10    0.87    0.32
  -6  12  10   -0.02    0.20
   6  12 -10   -0.03    0.22
  -6  12 -10    0.20    0.22
   6  12  10   -0.54    0.25
   7  12 -10    0.18    0.24
   0  13 -10    1.49    0.24
   0  13  10    1.21    0.23
   0 -13  10    1.52    0.31
   0  13  10    1.39    0.24
   1 -13  10    0.98    0.30
   1  13 -10    0.64    0.21
  -1  13  10    1.00    0.23
  -1  13 -10    1.21    0.24
   1  13  10    0.92    0.21
  -1 -13  10    1.31    0.31
   1  13  10    1.03    0.23
   2 -13  10    1.72    0.33
  -2  13  10    1.95    0.28
   2  13 -10    1.44    0.26
   2  13  10    1.62    0.25
  -2  13 -10    1.66    0.27
   2  13  10    1.52    0.25
   3 -13  10    0.20    0.27
   3  13 -10   -0.22    0.18
  -3  13  10    0.10    0.18
  -3  13 -10    0.45    0.20
   3  13  10   -0.02    0.21
   4  13 -10   -0.20    0.18
  -4  13  10    0.16    0.20
   4 -13  10    0.39    0.27
   4  13  10   -0.01    0.22
  -4  13 -10    0.38    0.21
  -5  13  10   -0.09    0.20
   5 -13  10    0.50    0.32
   5  13 -10   -0.23    0.20
   5  13  10   -0.45    0.21
  -5  13 -10    0.31    0.21
   6  13 -10    0.84    0.28
   0 -14  10    0.45    0.28
   0  14 -10    0.20    0.20
   0  14  10    0.20    0.18
  -1  14  10    0.50    0.20
   1 -14  10    1.20    0.31
   1  14 -10    0.72    0.22
   1  14  10    0.57    0.20
  -1 -14  10    1.03    0.33
   1  14  10    0.64    0.22
  -1  14 -10    0.37    0.21
   2  14 -10    0.63    0.23
  -2  14  10    0.73    0.22
   2 -14  10    1.20    0.32
   2  14  10    0.67    0.21
  -2  14 -10    0.83    0.23
   2  14  10    0.65    0.24
   3 -14  10    0.45    0.29
  -3  14  10    0.38    0.21
   3  14 -10    0.38    0.23
  -3  14 -10    0.63    0.23
   3  14  10   -0.07    0.23
   4  14 -10   -0.28    0.18
   4  14  10   -0.05    0.22
   5  14 -10    0.22    0.23
   0 -15  10    0.59    0.30
   0  15  10    0.00    0.19
   0  15 -10   -0.23    0.19
   1 -15  10    2.22    0.36
  -1  15  10    1.22    0.26
   1  15 -10    1.46    0.28
   1  15  10    1.03    0.25
   1  15  10    1.10    0.27
  -1  15 -10    1.11    0.26
   2 -15  10    0.79    0.30
   2  15 -10    0.12    0.23
   2  15  10    0.12    0.23
   3  15 -10   -0.02    0.22
   3  15  10   -0.26    0.22
   0 -16  10    1.41    0.35
   1  16  10    0.88    0.25
   2  16  10    0.19    0.26
   0   0 -11   -0.02    0.09
   0   0  11    0.09    0.15
  -1   0 -11    0.31    0.07
   1   0 -11    0.25    0.11
  -1   0  11    0.27    0.14
  -1   0 -11    0.08    0.09
   1   0  11    0.29    0.17
   2   0 -11   62.12    1.75
  -2   0  11   63.35    2.04
   2   0  11   62.55    2.07
  -2   0 -11   62.64    1.90
  -2   0 -11   63.25    1.76
   3   0 -11   20.46    0.65
   3   0  11   20.19    0.79
  -3   0 -11   20.29    0.65
  -3   0 -11   19.77    0.69
  -3   0  11   20.93    0.75
  -4   0  11   22.16    0.79
   4   0 -11   22.09    0.70
  -4   0 -11   22.24    0.77
   4   0  11   21.78    0.86
  -4   0 -11   21.62    0.70
  -5   0  11    0.02    0.10
   5   0 -11    0.02    0.11
   5   0  11   -0.32    0.20
  -5   0 -11   -0.04    0.13
  -5   0 -11   -0.21    0.10
  -6   0 -11   14.84    0.60
   6   0  11   14.35    0.68
  -6   0  11   14.06    0.57
  -6   0 -11   14.05    0.54
  -7   0  11   10.82    0.50
  -7   0 -11   10.58    0.47
   8   0  11    0.56    0.23
  -8   0  11    0.43    0.19
  -8   0 -11    0.20    0.16
  -9   0  11    1.37    0.26
  -9   0 -11    1.06    0.22
   9   0  11    1.16    0.30
   0   1 -11   45.57    1.42
   0  -1 -11   47.80    1.34
   0   1  11   48.82    1.58
   0  -1  11   46.29    1.59
   0   1 -11   46.60    1.34
   0   1  11   48.75    1.41
   1  -1  11    7.92    0.42
   1   1 -11    7.74    0.26
  -1  -1 -11    7.63    0.31
   1   1 -11    7.93    0.31
  -1   1  11    7.70    0.38
   1   1  11    8.40    0.41
  -1   1 -11    7.81    0.29
  -1   1 -11    7.83    0.31
   1   1  11    7.89    0.30
   1  -1 -11    7.71    0.31
  -1  -1  11    7.87    0.41
   2   1 -11    4.29    0.15
   2  -1  11    4.13    0.33
  -2  -1 -11    4.49    0.22
  -2   1  11    4.44    0.28
   2  -1 -11    4.10    0.23
  -2   1 -11    4.07    0.22
   2   1  11    4.48    0.23
  -2   1 -11    4.23    0.21
   2   1  11    4.57    0.31
   3   1 -11   19.74    0.63
   3   1 -11   19.78    0.61
  -3  -1 -11   19.66    0.63
  -3   1  11   19.45    0.72
   3  -1  11   19.13    0.78
   3   1  11   19.77    0.77
  -3  -1  11   19.32    0.72
  -3   1 -11   19.51    0.63
  -3   1 -11   19.06    0.67
   3  -1 -11   20.02    0.63
  -4  -1 -11    6.45    0.29
   4  -1  11    6.50    0.42
   4   1 -11    5.89    0.29
  -4   1  11    5.67    0.31
   4  -1 -11    5.47    0.28
   4   1  11    6.51    0.39
  -4  -1  11    5.36    0.30
   4   1  11    6.60    0.35
  -4   1 -11    6.13    0.28
  -4   1 -11    6.06    0.31
   5  -1  11    4.96    0.41
  -5   1  11    4.47    0.28
   5   1 -11    4.74    0.29
  -5  -1 -11    5.44    0.28
  -5   1 -11    5.09    0.32
   5   1  11    6.35    0.37
  -5  -1  11    4.65    0.27
   5   1  11    6.33    0.40
  -5   1 -11    5.22    0.29
   5  -1 -11    4.57    0.27
  -6  -1 -11   11.51    0.48
   6  -1  11   11.57    0.60
  -6   1  11   11.26    0.49
   6   1  11   11.17    0.58
  -6   1 -11   11.78    0.54
   6   1  11   12.01    0.56
  -6   1 -11   11.85    0.49
  -6  -1  11   11.56    0.50
  -7  -1 -11    6.99    0.38
  -7   1  11    6.98    0.40
   7  -1  11    5.40    0.48
  -7  -1  11    6.09    0.38
  -7   1 -11    6.10    0.43
  -7   1 -11    6.29    0.35
   7   1  11    6.58    0.49
  -8   1  11    0.54    0.21
  -8  -1 -11    0.35    0.17
  -8   1 -11    0.43    0.17
  -8  -1  11    0.34    0.21
   8   1  11    0.50    0.25
  -9   1  11    1.08    0.24
   9  -1  11    0.98    0.27
  -9  -1 -11    0.56    0.20
   9   1  11    1.03    0.29
  -9  -1  11    0.79    0.24
  -9   1 -11    0.37    0.19
 -10   1  11    0.35    0.24
   0   2  11    8.87    0.30
   0  -2  11    9.05    0.45
   0   2 -11    8.86    0.34
   0   2 -11    8.47    0.31
   0   2  11    9.15    0.41
   0  -2 -11    8.85    0.33
  -1   2  11   20.77    0.77
   1   2 -11   19.82    0.65
   1   2 -11   19.74    0.65
  -1  -2 -11   21.71    0.64
   1  -2  11   21.48    0.81
  -1   2 -11   20.91    0.68
   1   2  11   22.27    0.79
   1   2  11   22.04    0.68
  -1   2 -11   20.82    0.65
  -1  -2  11   19.51    0.78
   1  -2 -11   20.38    0.64
  -2   2  11    2.98    0.22
   2   2 -11    3.00    0.21
  -2  -2 -11    3.06    0.18
   2   2 -11    2.65    0.13
   2  -2  11    3.05    0.33
  -2   2 -11    2.60    0.18
   2  -2 -11    3.22    0.20
   2   2  11    2.82    0.21
  -2   2 -11    2.84    0.17
  -2  -2  11    3.37    0.28
   2   2  11    2.92    0.27
  -3   2  11   32.45    1.12
   3   2 -11   32.93    0.98
   3   2 -11   32.39    1.00
  -3  -2 -11   33.41    0.97
   3  -2  11   33.68    1.18
   3   2  11   32.63    1.07
  -3   2 -11   32.23    0.97
  -3   2 -11   31.73    1.05
  -3  -2  11   30.97    1.11
   3   2  11   32.49    1.14
   3  -2 -11   32.91    0.96
  -4   2  11    0.48    0.12
   4   2 -11    0.56    0.13
  -4  -2 -11    0.33    0.11
   4   2 -11    0.47    0.09
   4  -2  11    0.46    0.21
   4  -2 -11    0.44    0.11
  -4   2 -11    0.47    0.12
  -4   2 -11    0.40    0.11
   4   2  11    0.52    0.18
   4   2  11    0.52    0.17
  -4  -2  11    0.52    0.13
  -5   2  11   13.81    0.56
   5   2 -11   13.57    0.51
  -5  -2 -11   13.46    0.50
   5  -2  11   13.59    0.65
  -5   2 -11   13.36    0.56
   5   2  11   14.05    0.60
  -5   2 -11   13.49    0.51
   5   2  11   13.14    0.58
   5  -2 -11   14.03    0.51
  -6  -2 -11    1.31    0.20
  -6   2  11    1.27    0.22
   6  -2  11    1.37    0.30
  -6   2  11    1.84    0.21
   6   2  11    1.42    0.25
   6   2  11    1.72    0.28
  -6  -2  11    1.75    0.24
  -6   2 -11    1.66    0.20
  -6   2 -11    1.39    0.21
  -7  -2 -11    3.36    0.28
   7  -2  11    2.81    0.37
  -7   2  11    3.54    0.33
  -7   2 -11    3.68    0.30
  -7  -2  11    3.80    0.35
   7   2  11    3.34    0.39
  -7   2 -11    3.28    0.33
  -8  -2 -11    0.09    0.17
  -8   2  11    0.05    0.19
  -8   2 -11    0.14    0.20
   8   2  11    0.70    0.26
  -8   2 -11    0.17    0.15
  -8  -2  11    0.12    0.20
  -9  -2 -11    0.48    0.19
  -9   2  11    0.65    0.23
  -9   2 -11    0.42    0.18
   9   2  11    0.50    0.28
  -9  -2  11    0.31    0.22
  -9   2 -11    0.54    0.26
 -10   2  11    0.04    0.21
   0  -3  11    4.56    0.33
   0   3  11    4.43    0.27
   0   3 -11    4.59    0.20
   0  -3 -11    4.18    0.21
   0   3 -11    4.44    0.23
   0   3  11    4.35    0.19
  -1   3  11   11.12    0.48
   1   3 -11   11.32    0.40
   1  -3  11   11.42    0.53
  -1   3  11   10.78    0.35
   1   3 -11   11.30    0.39
  -1  -3 -11   11.10    0.39
  -1  -3  11   11.47    0.51
   1   3  11   10.44    0.41
  -1   3 -11   11.08    0.40
   1   3  11   11.05    0.49
  -1   3 -11   11.27    0.41
   1  -3 -11   11.54    0.39
  -2   3  11    5.18    0.29
   2   3 -11    4.64    0.25
  -2  -3 -11    5.09    0.24
   2   3 -11    4.99    0.21
   2  -3  11    4.32    0.36
   2  -3 -11    5.25    0.24
  -2   3 -11    4.57    0.24
  -2  -3  11    5.00    0.33
   2   3  11    4.94    0.28
   2   3  11    5.16    0.31
  -2   3 -11    4.47    0.24
   3  -3  11    5.81    0.40
  -3  -3 -11    6.53    0.28
  -3   3  11    6.75    0.33
   3   3 -11    6.65    0.31
   3   3 -11    6.29    0.26
   3   3  11    6.27    0.36
  -3  -3  11    6.46    0.37
  -3   3 -11    5.78    0.30
   3   3  11    6.20    0.34
   3  -3 -11    6.31    0.28
  -3   3 -11    6.22    0.29
  -4   3  11    3.04    0.24
  -4  -3 -11    3.20    0.22
   4   3 -11    3.25    0.20
   4   3 -11    3.13    0.23
   4  -3  11    2.97    0.34
  -4   3 -11    3.02    0.23
  -4  -3  11    3.13    0.25
  -4   3 -11    3.36    0.24
   4   3  11    3.45    0.31
   4  -3 -11    3.16    0.22
   4   3  11    3.27    0.29
   5   3 -11    6.57    0.33
  -5  -3 -11    6.01    0.30
   5  -3  11    6.26    0.46
  -5   3  11    6.26    0.34
   5   3  11    5.43    0.37
  -5   3 -11    5.93    0.33
   5  -3 -11    6.00    0.29
  -5   3 -11    6.09    0.32
   5   3  11    5.92    0.41
  -6   3  11   14.02    0.58
   6  -3  11   14.56    0.70
  -6  -3 -11   14.09    0.54
  -6   3  11   13.92    0.57
   6   3  11   13.58    0.65
  -6   3 -11   14.13    0.61
  -6   3 -11   14.30    0.55
  -7  -3 -11    6.58    0.36
   7  -3  11    5.99    0.52
  -7   3  11    6.64    0.40
   7   3  11    5.86    0.47
  -7   3 -11    6.77    0.36
  -7  -3  11    6.52    0.40
  -7   3 -11    6.29    0.42
  -8  -3 -11    1.93    0.23
  -8   3  11    1.89    0.26
  -8   3 -11    2.09    0.28
   8   3  11    2.00    0.33
  -8  -3  11    1.71    0.27
  -8   3 -11    1.55    0.22
  -9  -3 -11    0.05    0.17
  -9   3  11    0.45    0.21
  -9  -3  11    0.19    0.24
  -9   3 -11    0.13    0.23
   9   3  11    0.26    0.29
  -9   3 -11    0.09    0.18
 -10   3  11   -0.10    0.22
   0  -4 -11    0.21    0.09
   0  -4  11    0.25    0.19
   0   4  11    0.28    0.12
   0   4 -11    0.21    0.07
   0   4  11    0.21    0.07
   0   4 -11    0.05    0.10
   1   4 -11    2.83    0.16
   1   4 -11    2.84    0.20
  -1   4  11    3.06    0.23
  -1   4  11    2.44    0.13
  -1  -4 -11    3.09    0.18
   1   4  11    3.15    0.25
   1   4  11    2.74    0.20
  -1   4 -11    3.78    0.20
  -1  -4  11    2.53    0.30
   1  -4 -11    2.62    0.18
  -1   4 -11    3.10    0.18
   2  -4  11   20.82    0.84
  -2   4  11   22.19    0.80
  -2  -4 -11   22.65    0.67
   2   4 -11   20.97    0.70
   2   4 -11   20.43    0.68
  -2   4 -11   21.14    0.68
  -2   4 -11   21.18    0.73
   2   4  11   21.82    0.74
  -2  -4  11   20.66    0.81
   2  -4 -11   21.79    0.66
   2   4  11   21.81    0.80
  -3   4  11    2.79    0.23
   3   4 -11    3.14    0.19
  -3  -4 -11    2.88    0.19
   3   4 -11    3.19    0.22
   3  -4  11    3.34    0.37
  -3   4 -11    3.18    0.22
  -3   4 -11    3.13    0.21
   3   4  11    2.64    0.25
   3   4  11    2.57    0.27
  -3  -4  11    3.38    0.28
   3  -4 -11    3.07    0.20
   4   4 -11    1.36    0.14
  -4   4  11    1.23    0.17
  -4  -4 -11    1.41    0.15
   4  -4  11    1.81    0.29
   4   4 -11    1.26    0.17
   4   4  11    1.14    0.22
  -4  -4  11    1.31    0.20
  -4   4 -11    1.56    0.18
   4   4  11    1.39    0.19
  -4   4 -11    1.60    0.17
   4  -4 -11    1.51    0.16
  -5  -4 -11    1.36    0.17
  -5   4  11    1.30    0.19
   5   4 -11    1.26    0.18
   5  -4  11    1.54    0.30
   5   4 -11    1.24    0.17
   5  -4 -11    1.32    0.16
   5   4  11    1.06    0.25
   5   4  11    1.04    0.20
  -5   4 -11    1.02    0.18
  -5   4 -11    1.16    0.17
  -6  -4 -11   20.32    0.71
  -6   4  11   20.18    0.80
   6  -4  11   21.78    0.90
  -6   4 -11   21.38    0.73
  -6   4 -11   21.10    0.80
   6   4  11   21.12    0.85
  -7  -4 -11    0.54    0.18
  -7   4  11    0.56    0.19
   7  -4  11    0.55    0.28
  -7   4 -11    0.44    0.17
  -7  -4  11    0.17    0.20
  -7   4 -11    0.68    0.20
   7   4  11    0.73    0.28
  -8  -4 -11    1.53    0.23
  -8   4  11    1.68    0.25
   8   4  11    1.35    0.33
  -8   4 -11    1.80    0.27
  -8  -4  11    1.82    0.27
  -8   4 -11    1.26    0.21
  -9   4  11   -0.31    0.18
  -9  -4 -11   -0.06    0.17
  -9  -4  11   -0.26    0.23
   9   4  11   -0.41    0.27
  -9   4 -11   -0.09    0.17
  -9   4 -11   -0.07    0.22
 -10   4  11   -0.11    0.22
   0   5  11   14.07    0.49
   0   5 -11   15.04    0.52
   0   5  11   14.31    0.58
   0  -5 -11   14.50    0.47
   0  -5  11   14.64    0.64
   0   5 -11   14.62    0.50
   1  -5  11   21.80    0.85
  -1  -5 -11   21.47    0.66
  -1   5  11   21.73    0.69
   1   5 -11   21.96    0.73
  -1   5  11   21.96    0.82
   1   5 -11   21.52    0.69
   1   5  11   21.74    0.81
  -1   5 -11   21.91    0.69
  -1  -5  11   21.82    0.84
   1   5  11   22.38    0.73
  -1   5 -11   21.43    0.74
   1  -5 -11   22.46    0.66
   2   5 -11   19.97    0.65
   2   5 -11   20.26    0.68
  -2   5  11   19.93    0.76
  -2  -5 -11   20.06    0.62
   2  -5  11   19.72    0.81
   2   5  11   21.07    0.76
   2  -5 -11   19.52    0.62
   2   5  11   20.00    0.71
  -2   5 -11   19.85    0.64
  -2   5 -11   19.39    0.69
  -2  -5  11   19.46    0.79
  -3  -5 -11    1.41    0.14
   3  -5  11    1.75    0.27
   3   5 -11    1.56    0.17
   3   5 -11    1.56    0.16
  -3   5  11    1.32    0.18
   3   5  11    1.74    0.21
  -3   5 -11    1.23    0.15
   3  -5 -11    1.36    0.15
  -3  -5  11    1.45    0.23
   3   5  11    1.39    0.18
  -3   5 -11    1.60    0.17
  -4  -5 -11    6.08    0.29
   4  -5  11    5.89    0.43
  -4   5  11    6.31    0.35
   4   5 -11    6.56    0.32
   4   5 -11    6.28    0.31
  -4   5 -11    6.16    0.30
   4  -5 -11    5.83    0.29
   4   5  11    5.61    0.40
  -4   5 -11    5.71    0.32
   4   5  11    5.94    0.35
   5   5 -11    0.75    0.16
   5  -5  11    0.49    0.28
  -5  -5 -11    0.59    0.15
   5   5 -11    0.75    0.18
  -5   5  11    0.97    0.19
   5   5  11    0.69    0.25
   5  -5 -11    0.76    0.15
  -5   5 -11    0.90    0.16
  -5   5 -11    0.82    0.17
   5   5  11    0.71    0.18
  -6  -5 -11    1.20    0.19
   6  -5  11    0.85    0.29
   6   5 -11    1.45    0.21
  -6   5  11    0.94    0.19
  -6   5 -11    1.10    0.21
  -6   5 -11    1.00    0.17
   6   5  11    0.84    0.28
  -7   5  11   -0.16    0.17
   7  -5  11    0.24    0.27
  -7  -5 -11    0.16    0.15
   7   5  11   -0.04    0.25
  -7   5 -11    0.31    0.16
  -7   5 -11    0.45    0.19
   8  -5  11    0.12    0.30
  -8   5  11   -0.06    0.18
  -8  -5 -11    0.32    0.16
  -8  -5  11   -0.12    0.22
   8   5  11   -0.26    0.26
  -8   5 -11    0.09    0.20
  -8   5 -11   -0.14    0.15
  -9   5  11    0.48    0.23
  -9  -5 -11    0.60    0.21
  -9  -5  11    0.57    0.27
   9   5  11    0.51    0.33
  -9   5 -11    0.78    0.20
  -9   5 -11    0.54    0.24
 -10   5  11   -0.35    0.22
   0   6 -11    1.45    0.16
   0   6  11    1.51    0.15
   0   6  11    1.77    0.21
   0   6 -11    1.48    0.16
   0  -6 -11    1.42    0.14
  -1  -6 -11    4.05    0.20
   1   6 -11    3.92    0.25
  -1   6  11    3.77    0.20
   1   6 -11    4.27    0.23
   1  -6  11    3.80    0.37
  -1   6  11    3.73    0.28
   1  -6 -11    3.83    0.20
  -1   6 -11    3.79    0.23
  -1   6 -11    4.06    0.24
   1   6  11    3.98    0.24
  -1  -6  11    3.94    0.36
   1   6  11    3.98    0.28
   2  -6  11    8.77    0.49
   2   6 -11    9.46    0.38
  -2   6  11    8.76    0.43
  -2  -6 -11    9.28    0.34
   2   6 -11    9.15    0.38
   2  -6 -11    8.90    0.33
  -2   6 -11    9.25    0.37
   2   6  11    9.16    0.41
   2   6  11    9.37    0.44
  -2  -6  11    9.05    0.49
  -2   6 -11    8.65    0.39
   3   6 -11   13.40    0.48
  -3  -6 -11   13.09    0.45
   3  -6  11   12.02    0.63
   3   6 -11   13.17    0.49
  -3   6  11   12.45    0.56
   3   6  11   12.93    0.55
   3   6  11   13.11    0.55
  -3   6 -11   12.85    0.52
   3  -6 -11   13.24    0.45
  -3  -6  11   12.87    0.59
  -3   6 -11   13.29    0.48
  -4  -6 -11    3.32    0.22
  -4   6  11    3.17    0.29
   4   6 -11    3.53    0.26
   4  -6  11    3.01    0.35
   4   6 -11    3.49    0.26
   4   6  11    3.13    0.26
   4  -6 -11    3.33    0.22
  -4   6 -11    3.64    0.25
   4   6  11    3.77    0.36
  -4   6 -11    3.37    0.26
   5  -6  11   12.06    0.65
   5   6 -11   12.03    0.51
   5   6 -11   12.74    0.51
  -5  -6 -11   13.04    0.48
  -5   6  11   12.01    0.57
   5   6  11   12.12    0.61
   5  -6 -11   12.50    0.46
  -5   6 -11   11.14    0.53
  -5   6 -11   11.82    0.47
   6  -6  11    3.22    0.38
   6   6 -11    4.11    0.32
  -6   6  11    3.35    0.31
  -6  -6 -11    3.21    0.27
  -6   6 -11    3.49    0.31
  -6   6 -11    2.99    0.26
   6  -6 -11    3.09    0.25
   6   6  11    2.99    0.36
  -7  -6 -11    0.23    0.16
  -7   6  11    0.20    0.15
   7  -6  11    0.38    0.28
   7   6  11   -0.11    0.28
  -7   6 -11    0.09    0.19
  -7   6 -11    0.17    0.16
  -8  -6 -11    0.42    0.18
   8  -6  11    0.22    0.29
  -8   6 -11    0.32    0.17
  -8   6 -11    0.28    0.21
   8   6  11   -0.17    0.27
  -9  -6 -11    0.47    0.20
  -9   6 -11    0.06    0.18
  -9   6 -11    0.33    0.22
  -9  -6  11   -0.22    0.23
   9   6  11    0.27    0.33
   0   7 -11   13.69    0.51
   0   7  11   13.17    0.49
   0  -7  11   13.10    0.61
   0  -7 -11   12.74    0.42
   0   7  11   12.95    0.56
   0   7 -11   13.38    0.47
   1   7 -11    2.35    0.20
  -1  -7 -11    2.31    0.16
  -1   7  11    2.15    0.17
  -1   7  11    2.26    0.23
   1   7 -11    2.63    0.22
   1  -7  11    1.95    0.29
  -1   7 -11    2.40    0.20
  -1   7 -11    2.13    0.19
  -1  -7  11    2.20    0.29
   1   7  11    2.55    0.23
   1  -7 -11    1.97    0.16
   1   7  11    2.16    0.21
  -2   7  11    2.22    0.23
   2   7 -11    2.46    0.20
   2  -7  11    2.35    0.30
   2   7 -11    2.06    0.22
  -2  -7 -11    2.42    0.17
  -2   7 -11    2.19    0.20
   2   7  11    2.05    0.24
  -2  -7  11    1.97    0.28
   2   7  11    2.38    0.22
  -2   7 -11    2.16    0.21
   2  -7 -11    2.01    0.16
   3  -7  11    0.63    0.25
  -3   7  11    0.60    0.16
   3   7 -11    0.74    0.14
   3   7 -11    0.91    0.16
  -3  -7 -11    0.54    0.11
   3   7  11    0.55    0.19
   3   7  11    0.72    0.15
  -3   7 -11    0.33    0.13
  -3  -7  11    0.96    0.25
  -3   7 -11    0.50    0.13
  -4   7  11    5.05    0.36
   4   7 -11    4.60    0.31
   4  -7  11    5.31    0.44
  -4  -7 -11    5.07    0.27
   4   7 -11    4.54    0.30
   4   7  11    5.77    0.41
  -4   7 -11    5.41    0.30
   4   7  11    5.42    0.33
  -4   7 -11    5.47    0.34
  -5  -7 -11    1.09    0.17
   5  -7  11    0.92    0.28
  -5   7  11    1.09    0.21
   5   7 -11    1.05    0.20
   5   7 -11    1.07    0.19
   5   7  11    0.97    0.25
  -5   7 -11    1.24    0.20
  -5   7 -11    1.15    0.18
  -6  -7 -11    0.18    0.15
  -6   7  11    0.05    0.17
   6  -7  11    0.53    0.29
   6   7 -11    0.10    0.16
   6   7  11    0.06    0.26
  -6   7 -11    0.25    0.17
  -6   7 -11    0.29    0.15
   7  -7  11    0.56    0.29
  -7   7  11    0.18    0.17
   7   7 -11    0.31    0.18
  -7  -7 -11    0.35    0.16
   7   7  11   -0.10    0.28
  -7   7 -11    0.25    0.16
  -7   7 -11    0.49    0.20
  -8  -7 -11    0.38    0.18
   8  -7  11   -0.10    0.28
  -8   7 -11    0.12    0.17
  -8   7 -11    0.27    0.20
   8   7  11    0.00    0.28
  -9  -7 -11    0.69    0.21
  -9   7 -11    0.37    0.19
   0   8 -11    0.91    0.15
   0   8  11    1.13    0.18
   0  -8  11    0.91    0.25
   0   8 -11    1.06    0.16
   0   8  11    1.01    0.15
   1   8 -11    1.73    0.18
  -1   8  11    1.24    0.19
   1   8 -11    1.66    0.19
  -1   8  11    1.51    0.18
   1  -8  11    1.27    0.26
  -1   8 -11    1.85    0.21
  -1   8 -11    1.42    0.15
   1   8  11    1.44    0.18
  -1  -8  11    1.60    0.27
   1   8  11    1.27    0.19
   2  -8  11    0.62    0.25
   2   8 -11    0.52    0.15
   2   8 -11    0.57    0.14
  -2   8  11    0.45    0.16
  -2  -8  11    0.46    0.24
   2   8  11    0.75    0.17
  -2   8 -11    0.67    0.13
   2   8  11    0.65    0.17
  -2   8 -11    0.40    0.14
   3   8 -11    1.24    0.18
  -3   8  11    0.98    0.19
   3   8 -11    1.37    0.18
   3  -8  11    1.35    0.29
   3   8  11    1.38    0.20
  -3  -8  11    1.29    0.27
  -3   8 -11    1.42    0.19
   3   8  11    1.18    0.21
  -3   8 -11    1.21    0.16
   4   8 -11    1.31    0.20
   4   8 -11    1.36    0.19
   4  -8  11    1.68    0.32
  -4   8  11    1.74    0.24
  -4   8 -11    1.56    0.22
   4   8  11    1.65    0.25
   4   8  11    1.48    0.20
  -4   8 -11    1.30    0.17
   5  -8  11    9.71    0.58
   5   8 -11    9.53    0.45
  -5   8  11    8.69    0.50
   5   8 -11    8.91    0.46
   5   8  11    9.45    0.55
  -5   8 -11    9.71    0.50
  -5   8 -11    9.23    0.42
   6   8 -11    3.47    0.33
  -6   8  11    3.39    0.33
   6   8 -11    3.52    0.31
   6  -8  11    4.17    0.44
   6   8  11    2.94    0.37
  -6   8 -11    4.17    0.30
  -6   8 -11    4.51    0.37
  -7   8  11    1.70    0.26
   7  -8  11    2.33    0.36
   7   8 -11    1.94    0.25
  -7   8 -11    1.69    0.22
   7   8  11    1.55    0.34
  -7   8 -11    1.84    0.27
   8  -8  11    0.55    0.32
   8   8 -11    0.31    0.19
  -8   8 -11    0.29    0.18
   8   8  11   -0.08    0.30
  -8   8 -11    0.17    0.21
   0   9 -11   -0.04    0.12
   0   9  11    0.11    0.14
   0  -9  11   -0.12    0.23
   0   9  11   -0.05    0.12
   0   9 -11    0.07    0.12
   1  -9  11    4.19    0.39
  -1   9  11    3.92    0.33
   1   9 -11    4.01    0.27
   1   9 -11    4.68    0.30
  -1   9 -11    4.12    0.29
   1   9  11    4.24    0.32
  -1   9 -11    4.48    0.26
   1   9  11    3.82    0.29
  -1  -9  11    4.38    0.41
   2  -9  11    0.10    0.25
   2   9 -11   -0.05    0.13
   2   9 -11   -0.06    0.14
  -2   9  11    0.20    0.14
   2   9  11   -0.07    0.15
  -2  -9  11   -0.05    0.23
   2   9  11   -0.07    0.14
  -2   9 -11    0.15    0.15
  -2   9 -11    0.00    0.12
  -3   9  11    0.94    0.20
   3  -9  11    0.70    0.27
   3   9 -11    0.72    0.17
   3   9 -11    0.73    0.17
  -3   9 -11    0.44    0.14
   3   9  11    0.57    0.17
   3   9  11    0.51    0.20
[truncated: 228,074 more chars]
