# Supplementary material for: Crystal structure of 10a-hy­droxy-9-(3-nitro­phen­yl)-3,6-diphenyl-3,4,5,6,7,8a,9,10a-octa­hydro-1H-xanthene-1,8(2H)-dione
Source: Acta Crystallogr E Crystallogr Commun. 2015 Nov 21;71(Pt 12):1510–2. doi: 10.1107/S2056989015021246 (PMC4719825; doi:10.1107/S2056989015021246)
Supplement: Supplementary file 2 [file e-71-01510-Isup2.hkl]

data_I                                                                          
_shelx_title ' 11 in P2(1)2(1)2(1)'                                             
_shelx_refln_list_code          4                                               
_shelx_F_calc_maximum      168.54                                               
_exptl_crystal_F_000      1072.00                                               
_reflns_d_resolution_high  0.8107                                               
                                                                                
loop_                                                                           
 _space_group_symop_operation_xyz                                               
 'x, y, z'                                                                      
 '-x+1/2, -y, z+1/2'                                                            
 '-x, y+1/2, -z+1/2'                                                            
 'x+1/2, -y+1/2, -z'                                                            
                                                                                
_cell_length_a     8.9728                                                       
_cell_length_b    13.5199                                                       
_cell_length_c    21.2507                                                       
_cell_angle_alpha  90.000                                                       
_cell_angle_beta   90.000                                                       
_cell_angle_gamma  90.000                                                       
                                                                                
_shelx_F_squared_multiplier     1.000                                           
                                                                                
loop_                                                                           
 _refln_index_h                                                                 
 _refln_index_k                                                                 
 _refln_index_l                                                                 
 _refln_F_squared_calc                                                          
 _refln_F_squared_meas                                                          
 _refln_F_squared_sigma                                                         
 _refln_observed_status                                                         
   2   0   0      10193.97      10526.18       174.61 o                         
   4   0   0        390.53        433.79        10.06 o                         
   6   0   0        405.68        414.91        10.19 o                         
   8   0   0        233.25        213.53         8.52 o                         
  10   0   0         13.86         13.36         4.26 o                         
   1   1   0       2176.25       1607.55       107.61 o                         
   2   1   0        755.98        783.01        10.34 o                         
   3   1   0       3433.67       3320.90        42.54 o                         
   4   1   0        105.50        107.23         2.08 o                         
   5   1   0       1097.18       1103.69        15.05 o                         
   6   1   0        344.05        371.71         6.27 o                         
   7   1   0         60.79         66.32         3.22 o                         
   8   1   0         72.19         58.89         3.89 o                         
   9   1   0          1.85          5.49         2.64 o                         
  10   1   0         32.21         33.65         3.72 o                         
  11   1   0         12.25         14.81         5.76 o                         
   0   2   0       1720.63       1293.36        38.54 o                         
   1   2   0        579.40        444.86         6.81 o                         
   2   2   0        338.60        377.97         4.89 o                         
   3   2   0        874.10        823.50        11.15 o                         
   4   2   0        150.11        196.13         3.62 o                         
   5   2   0        488.38        502.53         7.68 o                         
   6   2   0       1291.26       1226.17        18.85 o                         
   7   2   0         53.63         48.19         3.92 o                         
   8   2   0         25.35         22.93         2.78 o                         
   9   2   0        191.04        195.66        12.85 o                         
  10   2   0          0.03          2.10         2.82 o                         
   1   3   0      17621.35      17423.30       204.23 o                         
   2   3   0         80.23         97.06         2.85 o                         
   3   3   0       2599.31       2884.55        37.12 o                         
   4   3   0        328.66        330.36         5.36 o                         
   5   3   0        799.34        919.50        12.94 o                         
   6   3   0        156.41        149.04         3.51 o                         
   7   3   0         15.60         10.49         2.11 o                         
   8   3   0         69.47         72.67         4.52 o                         
   9   3   0        204.72        206.90         7.59 o                         
  10   3   0          0.60          0.00         6.32 o                         
   0   4   0       1712.87       1810.97        39.17 o                         
   1   4   0       1837.37       1896.73        22.54 o                         
   2   4   0        467.36        572.42         7.28 o                         
   3   4   0       2336.78       2553.35        30.46 o                         
   4   4   0        217.28        265.92         4.56 o                         
   5   4   0        246.67        250.57         4.64 o                         
   6   4   0         56.76         63.08         2.58 o                         
   7   4   0         98.59         96.25         3.44 o                         
   8   4   0         26.95         31.02         2.98 o                         
   9   4   0        109.78        114.62         5.01 o                         
  10   4   0          0.64          0.52         2.70 o                         
   1   5   0       2375.43       2416.11        28.67 o                         
   2   5   0       3244.10       3245.07        38.50 o                         
   3   5   0        368.60        426.71         5.88 o                         
   4   5   0          7.12          1.92         1.72 o                         
   5   5   0        104.40         77.96         2.78 o                         
   6   5   0        132.84        127.48         3.47 o                         
   7   5   0         38.32         39.94         2.49 o                         
   8   5   0          0.77          0.00         2.14 o                         
   9   5   0         28.62         27.23         3.80 o                         
  10   5   0         14.26         16.61         3.18 o                         
   0   6   0       1661.01       1531.31        33.89 o                         
   1   6   0        398.34        420.53         7.48 o                         
   2   6   0         22.20         30.55         1.45 o                         
   3   6   0        402.76        456.39         6.27 o                         
   4   6   0        359.50        316.40         4.82 o                         
   5   6   0         78.28         70.89         2.55 o                         
   6   6   0          9.38          9.77         1.66 o                         
   7   6   0        145.79        144.46         4.20 o                         
   8   6   0          0.38          0.00         2.18 o                         
   9   6   0          0.01          0.00         2.56 o                         
  10   6   0          0.43          2.09         2.80 o                         
   1   7   0         61.76         79.35         2.43 o                         
   2   7   0        250.93        294.57         6.26 o                         
   3   7   0         50.97         43.64         1.69 o                         
   4   7   0          2.63          1.66         0.92 o                         
   5   7   0        160.53        197.13         4.27 o                         
   6   7   0        219.75        201.82         4.66 o                         
   7   7   0          2.54          0.00         1.84 o                         
   8   7   0          3.28          0.92         2.71 o                         
   9   7   0          4.78          2.97         3.28 o                         
  10   7   0          0.12          2.59         5.01 o                         
   0   8   0          0.02          0.00         2.50 o                         
   1   8   0         46.65         28.63         2.63 o                         
   2   8   0        222.14        238.79         4.44 o                         
   3   8   0          2.46          1.95         1.13 o                         
   4   8   0         39.61         32.47         2.45 o                         
   5   8   0         72.05         79.55         3.38 o                         
   6   8   0        134.62        121.75         4.45 o                         
   7   8   0         69.28         70.54         4.02 o                         
   8   8   0          6.23          7.04         2.69 o                         
   9   8   0         22.58         25.82         4.06 o                         
   1   9   0          0.34          0.00         1.28 o                         
   2   9   0        211.24        216.24         5.12 o                         
   3   9   0          6.73          9.57         1.68 o                         
   4   9   0        219.98        229.47         5.47 o                         
   5   9   0        205.55        216.67         5.61 o                         
   6   9   0         10.18         16.62         2.43 o                         
   7   9   0         59.35         46.28         3.45 o                         
   8   9   0          4.45          2.73         2.72 o                         
   9   9   0         24.55         36.21         6.30 o                         
   0  10   0         42.28         43.73         3.62 o                         
   1  10   0         27.13         26.67         2.22 o                         
   2  10   0          4.54          3.51         1.71 o                         
   3  10   0        105.49        102.29         3.80 o                         
   4  10   0          0.35          3.95         2.79 o                         
   5  10   0         40.08         44.19         3.77 o                         
   6  10   0         99.77         98.99         5.39 o                         
   7  10   0         33.74         35.97         4.14 o                         
   8  10   0          3.39          0.00         3.38 o                         
   1  11   0        959.45        944.94        16.49 o                         
   2  11   0         13.29         19.74         2.40 o                         
   3  11   0          1.67          2.09         1.92 o                         
   4  11   0         79.44         72.61         4.68 o                         
   5  11   0         11.91         10.00         2.99 o                         
   6  11   0         44.32         28.09         3.72 o                         
   7  11   0         12.83         11.23         3.57 o                         
   8  11   0          0.34          0.00         3.40 o                         
   0  12   0        209.55        197.94         9.43 o                         
   1  12   0        403.92        350.72         7.94 o                         
   2  12   0        187.77        200.65         5.78 o                         
   3  12   0          0.00          0.47         2.53 o                         
   4  12   0          0.41          2.42         2.92 o                         
   5  12   0          0.74          1.29         3.03 o                         
   6  12   0          4.68          0.00         3.15 o                         
   7  12   0          0.85          0.00         3.31 o                         
   1  13   0         67.18         72.19         4.08 o                         
   2  13   0          0.01          0.81         2.20 o                         
   3  13   0         11.23          8.11         3.03 o                         
   4  13   0          0.50          0.00         2.93 o                         
   5  13   0         37.12         35.46         4.14 o                         
   6  13   0         12.87          2.04         4.93 o                         
   0  14   0        608.89        659.53        18.42 o                         
   1  14   0          2.82          0.00         2.40 o                         
   2  14   0          0.03          1.52         2.43 o                         
   3  14   0         10.42         13.03         3.36 o                         
   4  14   0         19.54         35.70         4.20 o                         
   5  14   0         14.98          1.52         3.40 o                         
   6  14   0          5.67          0.55         5.82 o                         
   1  15   0         36.41         56.22         3.94 o                         
   2  15   0          0.22          2.00         3.08 o                         
   3  15   0          9.90          4.48         3.44 o                         
   4  15   0         18.42         28.17         4.37 o                         
   0  16   0          0.07          6.76         4.10 o                         
   1  16   0         45.37         47.48         4.01 o                         
   2  16   0          0.03          1.87         3.40 o                         
   3  16   0          6.86         15.53         6.93 o                         
   2   0   1       6593.95       6654.59        77.80 o                         
   3   0   1          9.69         11.99         1.45 o                         
   4   0   1        898.53        998.35        12.41 o                         
   5   0   1         25.02         32.28         2.44 o                         
   6   0   1        134.53        123.58         2.97 o                         
   7   0   1         12.16         11.99         2.20 o                         
   8   0   1          3.10          2.96         2.33 o                         
   9   0   1        369.73        391.74         8.78 o                         
  10   0   1         28.22         30.58         3.46 o                         
  11   0   1         10.44          6.96         6.52 o                         
 -11   1   1          8.57         12.07         5.39 o                         
 -10   1   1          3.92          8.82         2.96 o                         
  -9   1   1         13.35         18.22         4.32 o                         
  -8   1   1        169.22        168.59         6.10 o                         
  -7   1   1         24.94         29.31         2.38 o                         
  -6   1   1         22.75         25.97         1.49 o                         
  -5   1   1        439.57        478.41         6.09 o                         
  -4   1   1        176.07        157.73         3.06 o                         
  -3   1   1       1365.20       1284.46        17.28 o                         
  -2   1   1       4875.40       4557.57        58.35 o                         
  -1   1   1       7588.72       6146.91       101.02 o                         
   1   1   1       7588.49       5986.51       197.44 o                         
   2   1   1       4874.87       4631.72        53.92 o                         
   3   1   1       1366.88       1343.98        15.98 o                         
   4   1   1        175.65        170.11         3.10 o                         
   5   1   1        439.45        471.13         7.21 o                         
   6   1   1         22.89         21.21         1.94 o                         
   7   1   1         25.02         28.76         2.45 o                         
   8   1   1        168.77        170.16         5.37 o                         
   9   1   1         13.34         21.55         3.08 o                         
  10   1   1          3.92         15.86         3.03 o                         
  11   1   1          8.56         15.51         9.01 o                         
 -10   2   1          0.03          2.59         2.93 o                         
  -9   2   1         67.55         65.17         6.60 o                         
  -8   2   1        124.82        126.48         4.76 o                         
  -7   2   1         64.90         59.19         3.10 o                         
  -6   2   1          0.05          0.00         1.12 o                         
  -5   2   1        142.80        167.36         3.46 o                         
  -4   2   1       1679.64       1691.07        22.74 o                         
  -3   2   1       1526.15       1546.99        20.26 o                         
  -2   2   1       2007.00       2169.37        28.07 o                         
  -1   2   1      28397.69      26576.51       813.86 o                         
   0   2   1          3.69          0.03         0.80 o                         
   1   2   1      28405.46      26356.57       740.97 o                         
   2   2   1       2007.52       2198.08        25.93 o                         
   3   2   1       1526.55       1551.24        18.67 o                         
   4   2   1       1679.32       1764.83        22.83 o                         
   5   2   1        142.65        174.33         4.40 o                         
   6   2   1          0.05          2.37         1.51 o                         
   7   2   1         65.10         59.74         3.19 o                         
   8   2   1        124.95        132.98         4.87 o                         
   9   2   1         67.56         67.67         7.72 o                         
  10   2   1          0.03          5.20         2.82 o                         
 -10   3   1          8.29         13.69         3.49 o                         
  -9   3   1         30.32         34.23         3.23 o                         
  -8   3   1        315.25        277.32         6.74 o                         
  -7   3   1          3.48          0.20         1.64 o                         
  -6   3   1         21.05         24.82         1.75 o                         
  -5   3   1          4.19          7.05         1.24 o                         
  -4   3   1       2248.72       2429.44        31.53 o                         
  -3   3   1        624.43        652.44         9.00 o                         
  -2   3   1       2737.80       2671.34        31.49 o                         
  -1   3   1       4536.98       4104.45        48.98 o                         
   0   3   1      23433.26      23623.79       308.46 o                         
   1   3   1       4534.34       4259.67        49.02 o                         
   2   3   1       2738.89       2655.53        31.55 o                         
   3   3   1        624.81        642.64         8.24 o                         
   4   3   1       2248.39       2410.48        31.56 o                         
   5   3   1          4.12          5.91         1.18 o                         
   6   3   1         21.13         25.03         2.01 o                         
   7   3   1          3.52          0.00         1.92 o                         
   8   3   1        315.28        279.79         6.75 o                         
   9   3   1         30.38         33.35         3.34 o                         
  10   3   1          8.23          8.58         3.39 o                         
 -10   4   1          3.36          2.92         2.86 o                         
  -9   4   1          0.02          2.88         2.91 o                         
  -8   4   1         69.38         65.95         3.59 o                         
  -7   4   1         10.31          9.43         1.94 o                         
  -6   4   1        121.92        118.14         3.26 o                         
  -5   4   1         58.13         60.25         2.21 o                         
  -4   4   1        105.08        102.09         2.84 o                         
  -3   4   1        301.34        345.94         5.46 o                         
  -2   4   1       1916.33       2001.07        23.69 o                         
  -1   4   1       2857.41       2711.98        32.25 o                         
   0   4   1      13960.29      14372.18       187.84 o                         
   1   4   1       2856.37       2761.84        32.33 o                         
   2   4   1       1919.63       1970.72        23.69 o                         
   3   4   1        301.05        367.12         5.01 o                         
   4   4   1        104.77         95.95         3.27 o                         
   5   4   1         58.07         62.79         2.28 o                         
   6   4   1        121.91        115.03         3.24 o                         
   7   4   1         10.27          8.18         3.12 o                         
   8   4   1         69.25         64.64         3.72 o                         
   9   4   1          0.02          0.00         2.59 o                         
  10   4   1          3.37          4.12         3.92 o                         
 -10   5   1         28.28         28.96         3.43 o                         
  -9   5   1         17.71         19.09         2.95 o                         
  -8   5   1         25.27         21.37         2.66 o                         
  -7   5   1         52.73         54.65         2.80 o                         
  -6   5   1         53.47         51.30         2.49 o                         
  -5   5   1        125.70        117.72         3.03 o                         
  -4   5   1        601.61        576.72         8.36 o                         
  -3   5   1       1430.57       1456.74        17.96 o                         
  -2   5   1       1970.70       2043.27        24.36 o                         
  -1   5   1       3047.37       2992.88        39.00 o                         
   0   5   1         76.88         81.03         2.50 o                         
   1   5   1       3048.46       2910.48        39.00 o                         
   2   5   1       1969.70       2030.41        24.43 o                         
   3   5   1       1431.35       1489.69        22.10 o                         
   4   5   1        601.68        550.75         7.57 o                         
   5   5   1        125.82        114.06         3.04 o                         
   6   5   1         53.60         59.44         2.60 o                         
   7   5   1         52.84         50.17         3.05 o                         
   8   5   1         25.18         22.88         2.81 o                         
   9   5   1         17.74         18.58         2.94 o                         
  10   5   1         28.32         33.55         3.56 o                         
 -10   6   1          5.87          5.19         4.08 o                         
  -9   6   1          0.73          1.41         2.68 o                         
  -8   6   1         60.55         59.19         3.57 o                         
  -7   6   1         23.85         24.74         2.27 o                         
  -6   6   1        156.28        147.61         3.84 o                         
  -5   6   1          5.84          3.31         1.26 o                         
  -4   6   1         40.64         39.99         2.17 o                         
  -3   6   1        760.50        824.99        10.43 o                         
  -2   6   1        735.65        737.75         9.98 o                         
  -1   6   1       2885.41       2972.60        35.12 o                         
   0   6   1        937.48        891.04        12.33 o                         
   1   6   1       2887.09       2938.61        39.21 o                         
   2   6   1        734.98        734.90        13.70 o                         
   3   6   1        760.77        806.32        11.81 o                         
   4   6   1         40.67         35.88         1.48 o                         
   5   6   1          5.87          3.07         1.26 o                         
   6   6   1        156.47        145.52         3.91 o                         
   7   6   1         23.85         27.07         2.29 o                         
   8   6   1         60.55         55.10         3.49 o                         
   9   6   1          0.73          0.64         2.64 o                         
  10   6   1          5.86          8.03         3.04 o                         
 -10   7   1          1.52          0.09         3.43 o                         
  -9   7   1         31.87         29.83         3.88 o                         
  -8   7   1          5.46          5.87         3.04 o                         
  -7   7   1         28.97         27.97         2.37 o                         
  -6   7   1        101.47        107.23         3.50 o                         
  -5   7   1        167.27        159.33         3.77 o                         
  -4   7   1        102.35        108.56         2.83 o                         
  -3   7   1         40.28         45.96         3.50 o                         
  -2   7   1        430.19        422.22        12.32 o                         
  -1   7   1         13.42         14.56         2.09 o                         
   0   7   1        700.82        699.52        10.07 o                         
   1   7   1         13.38          9.56         1.12 o                         
   2   7   1        429.96        403.72        11.21 o                         
   3   7   1         40.22         41.94         2.52 o                         
   4   7   1        102.49        115.81         3.12 o                         
   5   7   1        166.85        160.23         3.78 o                         
   6   7   1        101.44        106.63         3.57 o                         
   7   7   1         28.94         27.30         2.36 o                         
   8   7   1          5.40          7.99         2.43 o                         
   9   7   1         31.85         31.10         3.33 o                         
  10   7   1          1.52          6.75         4.02 o                         
  -9   8   1         25.18         26.18         4.01 o                         
  -8   8   1          0.27          0.00         2.40 o                         
  -7   8   1         68.79         77.26         6.04 o                         
  -6   8   1         25.29         32.77         2.66 o                         
  -5   8   1         20.67         23.16         2.21 o                         
  -4   8   1         39.47         33.47         2.40 o                         
  -3   8   1        148.39        157.12         3.67 o                         
  -2   8   1        185.25        179.36         4.60 o                         
  -1   8   1        124.62        114.08         2.68 o                         
   0   8   1        377.55        390.93         7.48 o                         
   1   8   1        124.28        104.67         3.26 o                         
   2   8   1        185.07        184.51         4.12 o                         
   3   8   1        148.45        150.09         2.95 o                         
   4   8   1         39.34         30.36         1.82 o                         
   5   8   1         20.71         21.71         2.27 o                         
   6   8   1         25.34         25.16         2.63 o                         
   7   8   1         68.83         74.74         4.02 o                         
   8   8   1          0.28          1.14         2.88 o                         
   9   8   1         25.22         28.08         3.99 o                         
  -9   9   1         11.48         12.48         6.53 o                         
  -8   9   1         41.15         42.41         3.51 o                         
  -7   9   1         18.24         11.51         2.76 o                         
  -6   9   1         81.18         65.71         3.55 o                         
  -5   9   1         12.76         14.79         2.16 o                         
  -4   9   1          6.65          4.75         2.24 o                         
  -3   9   1         11.64         16.35         1.85 o                         
  -2   9   1         24.61         23.99         1.99 o                         
  -1   9   1         44.14         31.45         2.10 o                         
   0   9   1        589.80        553.43        10.08 o                         
   1   9   1         44.14         38.96         3.16 o                         
   2   9   1         24.40         28.78         2.10 o                         
   3   9   1         11.67         15.82         1.54 o                         
   4   9   1          6.67          6.91         1.80 o                         
   5   9   1         12.87         12.92         2.23 o                         
   6   9   1         81.26         62.65         3.59 o                         
   7   9   1         18.20          9.29         3.08 o                         
   8   9   1         41.22         43.32         4.09 o                         
   9   9   1         11.47         17.69         4.65 o                         
  -8  10   1          6.13          7.40         3.90 o                         
  -7  10   1          3.73          0.00         3.07 o                         
  -6  10   1          3.07          1.55         2.88 o                         
  -5  10   1         66.43         69.26         4.48 o                         
  -4  10   1          4.86          4.16         2.47 o                         
  -3  10   1        143.93        147.64         4.52 o                         
  -2  10   1         86.08         83.44         3.49 o                         
  -1  10   1         37.63         36.67         2.45 o                         
   0  10   1          0.93          0.17         1.48 o                         
   1  10   1         37.60         40.21         2.52 o                         
   2  10   1         86.42         82.09         3.45 o                         
   3  10   1        144.04        145.93         4.50 o                         
   4  10   1          4.91          6.57         2.53 o                         
   5  10   1         66.40         57.43         4.23 o                         
   6  10   1          3.08          0.29         2.95 o                         
   7  10   1          3.72          0.00         3.12 o                         
   8  10   1          6.11         14.51         8.32 o                         
  -8  11   1          3.52          0.00         3.47 o                         
  -7  11   1          7.80          3.93         3.28 o                         
  -6  11   1         17.06         11.67         3.09 o                         
  -5  11   1         41.05         37.26         3.70 o                         
  -4  11   1         18.49         22.02         3.08 o                         
  -3  11   1        138.92        129.02         5.38 o                         
  -2  11   1        384.11        355.32         7.79 o                         
  -1  11   1         71.06         76.46         5.48 o                         
   0  11   1        798.96        820.57        14.65 o                         
   1  11   1         70.99         76.84         4.16 o                         
   2  11   1        384.17        357.74         8.40 o                         
   3  11   1        138.74        137.86         4.64 o                         
   4  11   1         18.50         18.21         3.09 o                         
   5  11   1         41.10         32.85         3.76 o                         
   6  11   1         17.11         12.13         3.45 o                         
   7  11   1          7.83          1.09         3.34 o                         
   8  11   1          3.51          0.00         7.07 o                         
  -7  12   1          4.08          0.00         4.44 o                         
  -6  12   1         24.35         24.21         3.81 o                         
  -5  12   1         12.20         18.37         3.38 o                         
  -4  12   1          4.94          0.00         2.69 o                         
  -3  12   1        164.77        168.07         6.33 o                         
  -2  12   1         16.36         20.46         2.59 o                         
  -1  12   1        117.83        146.49         4.95 o                         
   0  12   1         27.50         11.65         2.39 o                         
   1  12   1        117.91        138.33         6.12 o                         
   2  12   1         16.29         27.31         2.70 o                         
   3  12   1        164.37        159.12         6.34 o                         
   4  12   1          4.94          2.79         2.81 o                         
   5  12   1         12.16         13.37         3.41 o                         
   6  12   1         24.33         27.87         4.12 o                         
   7  12   1          4.07          0.00         3.44 o                         
  -6  13   1          5.43          2.98         3.50 o                         
  -5  13   1          0.79          0.00         3.18 o                         
  -4  13   1         33.30         33.53         3.89 o                         
  -3  13   1         32.03         30.88         3.73 o                         
  -2  13   1         17.49         22.62         2.75 o                         
  -1  13   1          9.99          5.81         2.34 o                         
   0  13   1        129.05        147.38         5.33 o                         
   1  13   1          9.97          4.63         2.34 o                         
   2  13   1         17.49         24.02         2.79 o                         
   3  13   1         31.99         37.26         3.87 o                         
   4  13   1         33.18         34.17         3.98 o                         
   5  13   1          0.78          0.51         3.18 o                         
   6  13   1          5.44          5.78         3.58 o                         
  -6  14   1          6.89         11.09         6.10 o                         
  -5  14   1          6.21         10.25         4.05 o                         
  -4  14   1          4.76          5.44         3.31 o                         
  -3  14   1         12.67          7.24         3.25 o                         
  -2  14   1          3.26          2.75         2.48 o                         
  -1  14   1          4.28          6.46         2.55 o                         
   0  14   1         29.98         57.58         7.02 o                         
   1  14   1          4.27          7.69         2.62 o                         
   2  14   1          3.28          2.82         3.00 o                         
   3  14   1         12.66         12.02         4.16 o                         
   4  14   1          4.78          9.25         3.35 o                         
   5  14   1          6.23          9.76         3.72 o                         
   6  14   1          6.91          7.49         6.38 o                         
  -4  15   1         19.06         20.66         3.93 o                         
  -3  15   1         11.68          9.25         3.75 o                         
  -2  15   1          6.06         11.54         3.29 o                         
  -1  15   1         25.26         30.47         3.32 o                         
   0  15   1          2.94          0.00         3.04 o                         
   1  15   1         25.28         27.04         3.28 o                         
   2  15   1          6.05          8.00         3.35 o                         
   3  15   1         11.65         10.18         3.63 o                         
   4  15   1         19.04         22.25         4.16 o                         
  -3  16   1          9.03         17.19         6.65 o                         
  -2  16   1         10.85          6.27         4.99 o                         
  -1  16   1          5.16          5.42         2.96 o                         
   0  16   1         58.11         70.92         4.53 o                         
   1  16   1          5.19          6.69         3.11 o                         
   2  16   1         10.86          6.21         3.62 o                         
   1   0   2          0.53          0.51         0.29 o                         
   2   0   2       1610.22       1633.93        19.41 o                         
   3   0   2        271.58        291.30         4.03 o                         
   4   0   2         78.52         82.07         1.96 o                         
   5   0   2          0.50          1.84         0.88 o                         
   6   0   2         34.23         32.74         7.21 o                         
   7   0   2         85.14         73.68         3.48 o                         
   8   0   2          0.82          0.00         2.19 o                         
   9   0   2          9.74         12.74         2.85 o                         
  10   0   2          3.72          5.25         2.83 o                         
  11   0   2          1.58          7.97         5.56 o                         
 -11   1   2         13.41         24.39         5.87 o                         
 -10   1   2          2.55          6.64         2.87 o                         
  -9   1   2        196.24        194.66         8.45 o                         
  -8   1   2         30.61         31.87         3.41 o                         
  -7   1   2         12.71         11.51         2.58 o                         
  -6   1   2         29.44         25.49         1.50 o                         
  -5   1   2        747.11        836.82        10.81 o                         
  -4   1   2        180.97        183.96         3.05 o                         
  -3   1   2       1677.45       1454.72        17.54 o                         
  -2   1   2       1732.51       1686.41        20.10 o                         
  -1   1   2       1767.15       1650.45        79.28 o                         
   0   1   2          8.39          5.27         1.11 o                         
   1   1   2       1764.39       1760.66        28.18 o                         
   2   1   2       1733.19       1688.81        20.11 o                         
   3   1   2       1676.86       1455.83        19.08 o                         
   4   1   2        181.58        182.29         3.21 o                         
   5   1   2        746.69        832.90        11.77 o                         
   6   1   2         29.36         21.37         1.90 o                         
   7   1   2         12.63         13.52         2.08 o                         
   8   1   2         30.50         33.47         2.96 o                         
   9   1   2        196.23        202.65         7.76 o                         
  10   1   2          2.53          5.24         2.81 o                         
  11   1   2         13.44         17.03         5.96 o                         
 -10   2   2         52.53         56.17         4.76 o                         
  -9   2   2         25.90         28.47         8.93 o                         
  -8   2   2        180.08        167.75         6.29 o                         
  -7   2   2         21.24         16.96         2.17 o                         
  -6   2   2         71.10         63.40         2.21 o                         
  -5   2   2         69.57         82.14         2.18 o                         
  -4   2   2       1266.54       1287.92        16.01 o                         
  -3   2   2         97.12        113.08         2.89 o                         
  -2   2   2        815.14        875.03        14.24 o                         
  -1   2   2      11294.89      10575.68       135.10 o                         
   0   2   2        297.14        319.71        11.50 o                         
   1   2   2      11295.47      10667.60       116.93 o                         
   2   2   2        816.23        852.01        11.19 o                         
   3   2   2         97.28        117.10         2.30 o                         
   4   2   2       1266.80       1313.31        17.36 o                         
   5   2   2         69.72         82.50         3.62 o                         
   6   2   2         70.95         60.48         2.91 o                         
   7   2   2         21.08         17.25         2.18 o                         
   8   2   2        180.02        163.62         5.28 o                         
   9   2   2         25.95         19.93         2.74 o                         
  10   2   2         52.45         59.43         4.01 o                         
 -10   3   2          8.69         10.61         3.43 o                         
  -9   3   2         55.08         54.53         4.56 o                         
  -8   3   2         23.52         24.93         2.86 o                         
  -7   3   2        194.32        191.60         4.56 o                         
  -6   3   2        295.13        279.63         4.80 o                         
  -5   3   2         64.92         60.12         2.57 o                         
  -4   3   2        986.51        916.76        12.78 o                         
  -3   3   2        556.79        572.69         8.82 o                         
  -2   3   2        980.59        905.58        18.94 o                         
  -1   3   2        473.34        458.74        11.52 o                         
   0   3   2       7832.64       7919.21        92.64 o                         
   1   3   2        472.00        520.66        15.31 o                         
   2   3   2        980.58        896.86        16.67 o                         
   3   3   2        555.62        559.62         7.36 o                         
   4   3   2        986.03        931.57        11.74 o                         
   5   3   2         64.74         59.78         1.77 o                         
   6   3   2        295.41        288.48         5.96 o                         
   7   3   2        194.60        187.12         5.19 o                         
   8   3   2         23.41         20.00         2.75 o                         
   9   3   2         55.11         53.12         3.76 o                         
  10   3   2          8.67         10.99         3.24 o                         
 -10   4   2         24.35         18.35         3.30 o                         
  -9   4   2         22.49         22.60         3.00 o                         
  -8   4   2         60.03         65.75         3.72 o                         
  -7   4   2        351.78        335.69         5.90 o                         
  -6   4   2         44.02         39.68         2.08 o                         
  -5   4   2        138.41        113.40         2.95 o                         
  -4   4   2       1228.91       1318.84        17.55 o                         
  -3   4   2        992.20        886.03        12.45 o                         
  -2   4   2       1114.98       1131.43        17.75 o                         
  -1   4   2       1213.53       1248.12        14.88 o                         
   0   4   2       2805.50       2938.68        38.72 o                         
   1   4   2       1214.18       1226.03        20.05 o                         
   2   4   2       1113.05       1102.66        13.65 o                         
   3   4   2        992.77        940.64        10.74 o                         
   4   4   2       1228.44       1285.88        16.12 o                         
   5   4   2        138.34        110.55         3.36 o                         
   6   4   2         44.04         38.01         2.42 o                         
   7   4   2        351.91        356.75         7.50 o                         
   8   4   2         59.98         60.33         3.50 o                         
   9   4   2         22.50         20.30         3.03 o                         
  10   4   2         24.34         18.66         3.32 o                         
 -10   5   2         14.84         18.94         3.25 o                         
  -9   5   2         58.07         48.86         3.52 o                         
  -8   5   2         99.40        115.65         4.70 o                         
  -7   5   2          4.57          2.71         1.67 o                         
  -6   5   2         26.73         28.66         1.94 o                         
  -5   5   2          7.27         10.72         1.31 o                         
  -4   5   2         75.21         68.86         2.34 o                         
  -3   5   2       1051.78       1083.46        15.14 o                         
  -2   5   2        290.92        377.34         6.14 o                         
  -1   5   2       2314.59       2374.00        28.29 o                         
   0   5   2       1714.31       1679.66        24.31 o                         
   1   5   2       2315.08       2381.47        31.62 o                         
   2   5   2        290.97        373.15         5.17 o                         
   3   5   2       1052.70       1104.47        12.74 o                         
   4   5   2         75.51         73.26         1.93 o                         
   5   5   2          7.24         12.64         1.49 o                         
   6   5   2         26.85         32.23         2.30 o                         
   7   5   2          4.48          6.01         2.09 o                         
   8   5   2         99.45        102.54         4.51 o                         
   9   5   2         58.11         48.39         4.20 o                         
  10   5   2         14.86         17.41         3.22 o                         
 -10   6   2         11.61         14.01         3.14 o                         
  -9   6   2         45.77         42.31         3.46 o                         
  -8   6   2         12.12          7.99         3.00 o                         
  -7   6   2         31.49         28.78         2.30 o                         
  -6   6   2        170.06        159.51         4.01 o                         
  -5   6   2         36.48         47.58         2.19 o                         
  -4   6   2         61.42         76.29         2.37 o                         
  -3   6   2        357.25        374.43         5.76 o                         
  -2   6   2        496.19        523.03         8.18 o                         
  -1   6   2        327.12        346.24         5.82 o                         
   0   6   2       3342.59       3321.70        43.90 o                         
   1   6   2        326.36        336.82         5.37 o                         
   2   6   2        496.37        523.51         7.26 o                         
   3   6   2        357.76        361.38         5.29 o                         
   4   6   2         61.12         73.17         2.09 o                         
   5   6   2         36.46         47.74         2.43 o                         
   6   6   2        169.69        164.15         4.13 o                         
   7   6   2         31.52         24.11         2.61 o                         
   8   6   2         12.17          9.69         2.48 o                         
   9   6   2         45.80         45.13         3.55 o                         
  10   6   2         11.61         15.91         3.30 o                         
 -10   7   2         13.05         10.70         4.73 o                         
  -9   7   2          1.39          4.59         3.21 o                         
  -8   7   2          3.12          2.19         2.17 o                         
  -7   7   2          8.56          6.67         1.94 o                         
  -6   7   2        149.22        128.26         3.79 o                         
  -5   7   2         64.38         62.63         2.83 o                         
  -4   7   2         67.08         67.81         2.96 o                         
  -3   7   2        542.88        573.83         7.80 o                         
  -2   7   2        228.95        240.18         3.66 o                         
  -1   7   2       2028.65       1992.09        23.92 o                         
   0   7   2       1787.28       1874.56        25.28 o                         
   1   7   2       2027.19       1975.78        26.81 o                         
   2   7   2        227.95        243.14         5.10 o                         
   3   7   2        542.38        594.34         8.06 o                         
   4   7   2         66.91         67.30         2.26 o                         
   5   7   2         64.19         65.05         2.97 o                         
   6   7   2        149.27        146.04         4.02 o                         
   7   7   2          8.51          9.45         2.29 o                         
   8   7   2          3.11          3.84         2.33 o                         
   9   7   2          1.40          8.43         2.86 o                         
  10   7   2         13.03         20.34         4.58 o                         
  -9   8   2          0.40          5.43         4.47 o                         
  -8   8   2          4.59          7.11         2.73 o                         
  -7   8   2          2.20          3.83         2.24 o                         
  -6   8   2        155.52        163.96         5.01 o                         
  -5   8   2         24.17         21.33         2.16 o                         
  -4   8   2          4.61          5.37         1.57 o                         
  -3   8   2        166.78        172.40         4.03 o                         
  -2   8   2        236.30        251.00         3.96 o                         
  -1   8   2        476.15        445.51         6.99 o                         
   0   8   2       1243.73       1263.43        17.57 o                         
   1   8   2        475.34        448.84         7.00 o                         
   2   8   2        236.68        236.46         4.55 o                         
   3   8   2        166.97        175.50         3.30 o                         
   4   8   2          4.56          5.27         1.33 o                         
   5   8   2         24.28         23.78         1.93 o                         
   6   8   2        155.65        168.23         5.26 o                         
   7   8   2          2.19          3.94         2.80 o                         
   8   8   2          4.58          6.19         3.44 o                         
   9   8   2          0.40          3.42         3.57 o                         
  -9   9   2         21.28         13.41         6.75 o                         
  -8   9   2          0.72          0.83         3.41 o                         
  -7   9   2         50.24         47.64         3.30 o                         
  -6   9   2         19.88         15.80         2.36 o                         
  -5   9   2        259.23        269.43         7.61 o                         
  -4   9   2        105.43         90.59         4.58 o                         
  -3   9   2        153.65        174.35         4.61 o                         
  -2   9   2         22.63         21.15         1.94 o                         
  -1   9   2         37.22         40.06         2.34 o                         
   0   9   2        153.68        198.06         6.36 o                         
   1   9   2         37.14         33.52         2.24 o                         
   2   9   2         22.65         26.70         2.40 o                         
   3   9   2        153.67        177.14         6.08 o                         
   4   9   2        105.57         98.36         3.66 o                         
   5   9   2        259.17        257.68         6.26 o                         
   6   9   2         19.95         15.84         2.57 o                         
   7   9   2         50.38         50.81         3.53 o                         
   8   9   2          0.74          0.99         3.01 o                         
   9   9   2         21.29         15.76         3.93 o                         
  -8  10   2         22.00         22.56         6.87 o                         
  -7  10   2         23.22         27.47         3.74 o                         
  -6  10   2         43.50         48.60         4.04 o                         
  -5  10   2        126.67        131.00         5.77 o                         
  -4  10   2         63.01         61.12         4.11 o                         
  -3  10   2         14.73         10.92         2.03 o                         
  -2  10   2         93.77        103.72         3.69 o                         
  -1  10   2        109.39        119.54         3.95 o                         
   0  10   2         60.70         56.02         3.08 o                         
   1  10   2        109.07        119.22         3.95 o                         
   2  10   2         93.76         89.63         3.76 o                         
   3  10   2         14.69         13.20         2.02 o                         
   4  10   2         63.04         59.97         4.16 o                         
   5  10   2        126.66        125.44        10.29 o                         
   6  10   2         43.32         47.19         4.22 o                         
   7  10   2         23.19         28.82         4.57 o                         
   8  10   2         22.00         21.74         5.96 o                         
  -8  11   2          1.07          0.00         3.54 o                         
  -7  11   2          5.65          1.72         3.97 o                         
  -6  11   2         10.47          6.62         3.05 o                         
  -5  11   2         37.40         23.32         3.42 o                         
  -4  11   2          5.66          4.65         2.70 o                         
  -3  11   2         13.72         12.66         2.77 o                         
  -2  11   2          4.20          3.26         1.96 o                         
  -1  11   2        552.58        547.57        10.63 o                         
   0  11   2         14.12         17.65         2.40 o                         
   1  11   2        552.71        544.81        10.60 o                         
   2  11   2          4.15          1.64         2.05 o                         
   3  11   2         13.68          8.80         2.20 o                         
   4  11   2          5.63          3.43         2.77 o                         
   5  11   2         37.30         23.00         3.56 o                         
   6  11   2         10.44          7.11         3.38 o                         
   7  11   2          5.60          0.00         3.43 o                         
   8  11   2          1.08          0.55         4.60 o                         
  -7  12   2          9.93          5.40         3.60 o                         
  -6  12   2          1.98          2.25         3.14 o                         
  -5  12   2         30.30         22.59         3.56 o                         
  -4  12   2         10.81         10.17         2.98 o                         
  -3  12   2         20.82         23.21         3.18 o                         
  -2  12   2         98.27         82.53         4.01 o                         
  -1  12   2        106.09        100.88         4.28 o                         
   0  12   2         77.60         77.13         4.31 o                         
   1  12   2        106.11         98.03         4.29 o                         
   2  12   2         98.23         86.31         4.10 o                         
   3  12   2         20.79         19.85         3.35 o                         
   4  12   2         10.79          3.87         2.93 o                         
   5  12   2         30.24         23.39         4.42 o                         
   6  12   2          1.99          1.62         3.33 o                         
   7  12   2          9.92          2.99         4.89 o                         
  -6  13   2         28.36         31.52         4.79 o                         
  -5  13   2          6.02          7.74         3.29 o                         
  -4  13   2         13.68         18.81         3.44 o                         
  -3  13   2         33.06         31.16         3.61 o                         
  -2  13   2         22.82         19.97         2.70 o                         
  -1  13   2        102.75        104.59         4.50 o                         
   0  13   2        143.48        115.59         4.77 o                         
   1  13   2        103.02        103.74         4.70 o                         
   2  13   2         22.88         18.12         2.68 o                         
   3  13   2         33.17         31.61         3.83 o                         
   4  13   2         13.73          9.52         3.29 o                         
   5  13   2          5.99          8.98         4.81 o                         
   6  13   2         28.36         31.32         4.36 o                         
  -5  14   2          0.05          0.00         4.33 o                         
  -4  14   2         59.60         62.88         6.78 o                         
  -3  14   2          9.37          5.02         3.02 o                         
  -2  14   2         21.40         25.30         3.73 o                         
  -1  14   2         35.19         28.10         3.11 o                         
   0  14   2         37.48         38.40         3.50 o                         
   1  14   2         35.30         25.64         3.68 o                         
   2  14   2         21.25         25.48         3.03 o                         
   3  14   2          9.40          5.57         3.19 o                         
   4  14   2         59.67         61.85         5.68 o                         
   5  14   2          0.05          0.00         3.40 o                         
  -4  15   2         31.80         27.83         4.21 o                         
  -3  15   2          9.48          8.68         3.40 o                         
  -2  15   2          5.33          4.90         3.20 o                         
  -1  15   2          8.93         13.23         2.94 o                         
   1  15   2          8.98          9.44         2.83 o                         
   2  15   2          5.33          0.00         3.14 o                         
   3  15   2          9.44          4.51         3.47 o                         
   4  15   2         31.88         26.34         4.16 o                         
  -3  16   2          5.41         11.92         6.65 o                         
  -2  16   2          9.89         10.03         4.78 o                         
  -1  16   2         32.10         45.42         3.98 o                         
   0  16   2          1.15          0.00         2.90 o                         
   1  16   2         32.20         46.76         4.02 o                         
   2  16   2          9.90          7.42         4.95 o                         
   1   0   3       2165.38       2006.30        99.30 o                         
   3   0   3       1139.10       1087.09        14.51 o                         
   4   0   3        606.76        567.56         8.11 o                         
   5   0   3        553.95        617.99         8.30 o                         
   6   0   3        107.80         94.98         2.90 o                         
   7   0   3         17.50         22.00         4.40 o                         
   8   0   3          7.05          8.17         2.37 o                         
   9   0   3         87.06        101.96         6.60 o                         
  10   0   3          0.00          1.89         2.72 o                         
 -10   1   3         17.18         22.80         4.56 o                         
  -9   1   3         47.87         52.56         3.65 o                         
  -8   1   3         82.75         73.55         4.46 o                         
  -7   1   3         17.58         11.89         2.27 o                         
  -6   1   3         27.26         17.15         1.36 o                         
  -5   1   3         71.79         75.17         2.23 o                         
  -4   1   3        124.98        106.60         2.19 o                         
  -3   1   3       2353.83       2300.58        27.47 o                         
  -2   1   3        730.52        685.98         8.50 o                         
  -1   1   3       2239.63       2212.75        26.02 o                         
   0   1   3       1160.51        984.15        49.62 o                         
   1   1   3       2234.93       2215.23        48.32 o                         
   2   1   3        731.96        683.99         8.51 o                         
   3   1   3       2354.41       2315.19        27.53 o                         
   4   1   3        125.07        105.79         2.17 o                         
   5   1   3         72.08         78.62         2.32 o                         
   6   1   3         27.29         18.69         2.27 o                         
   7   1   3         17.59         18.58         3.24 o                         
   8   1   3         82.44         68.94         3.85 o                         
   9   1   3         47.88         50.72         3.66 o                         
  10   1   3         17.26         22.78         3.27 o                         
 -10   2   3         10.22         11.35         3.20 o                         
  -9   2   3         24.03         18.99         3.40 o                         
  -8   2   3        145.14        142.60         5.88 o                         
  -7   2   3         41.26         43.84         2.75 o                         
  -6   2   3         98.26        109.64         2.82 o                         
  -5   2   3         51.06         55.14         1.94 o                         
  -4   2   3        273.18        230.22         5.09 o                         
  -3   2   3        345.95        294.95         4.61 o                         
  -2   2   3       1570.21       1519.28        18.08 o                         
  -1   2   3       4034.10       4256.32        49.87 o                         
   0   2   3        127.44        110.43         2.09 o                         
   1   2   3       4032.74       4238.91        55.57 o                         
   2   2   3       1570.80       1494.08        18.07 o                         
   3   2   3        346.17        307.14         4.23 o                         
   4   2   3        273.53        222.12         3.97 o                         
   5   2   3         51.20         55.52         2.16 o                         
   6   2   3         98.49        116.93         5.80 o                         
   7   2   3         41.24         40.05         4.04 o                         
   8   2   3        145.14        136.09         5.24 o                         
   9   2   3         24.10         24.46         3.00 o                         
  10   2   3         10.27         12.13         3.10 o                         
 -10   3   3          3.82          0.32         3.05 o                         
  -9   3   3         32.44         29.39         3.22 o                         
  -8   3   3        309.77        320.26         7.26 o                         
  -7   3   3          6.40          9.15         1.93 o                         
  -6   3   3         18.02         16.79         1.46 o                         
  -5   3   3          3.42          1.56         1.02 o                         
  -4   3   3        655.50        627.60         8.53 o                         
  -3   3   3       1375.72       1341.95        16.30 o                         
  -2   3   3       2283.21       1965.77        25.49 o                         
  -1   3   3       5269.73       5053.01        59.26 o                         
   0   3   3       5630.90       5527.05        64.70 o                         
   1   3   3       5271.31       5046.07        59.31 o                         
   2   3   3       2281.34       1988.97        23.63 o                         
   3   3   3       1374.55       1316.16        16.23 o                         
   4   3   3        654.23        628.97         9.01 o                         
   5   3   3          3.47          2.86         1.02 o                         
   6   3   3         17.94         15.62         1.93 o                         
   7   3   3          6.37          9.21         2.09 o                         
   8   3   3        309.95        298.45         7.28 o                         
   9   3   3         32.40         31.37         3.30 o                         
  10   3   3          3.82          8.81         2.97 o                         
 -10   4   3         26.14         25.92         3.90 o                         
  -9   4   3         34.39         34.93         3.33 o                         
  -8   4   3         14.44         13.34         2.47 o                         
  -7   4   3          1.46          0.00         1.63 o                         
  -6   4   3        122.87        129.90         3.45 o                         
  -5   4   3        546.23        564.09         7.95 o                         
  -4   4   3        179.52        164.43         5.63 o                         
  -3   4   3        731.18        796.21        10.93 o                         
  -2   4   3       1716.24       1539.71        20.28 o                         
  -1   4   3       1665.71       1588.94        20.66 o                         
   0   4   3       3499.40       3587.70        42.21 o                         
   1   4   3       1667.07       1598.70        17.85 o                         
   2   4   3       1715.25       1566.86        17.59 o                         
   3   4   3        731.45        790.65         9.40 o                         
   4   4   3        179.34        152.56         4.46 o                         
   5   4   3        545.70        576.22         9.71 o                         
   6   4   3        122.78        131.10         4.00 o                         
   7   4   3          1.47          2.26         2.08 o                         
   8   4   3         14.38         13.51         2.60 o                         
   9   4   3         34.45         38.81         3.49 o                         
  10   4   3         26.15         32.21         3.56 o                         
 -10   5   3          4.68          0.77         3.40 o                         
  -9   5   3         80.81         88.01         5.57 o                         
  -8   5   3         59.96         51.67         3.30 o                         
  -7   5   3        117.53        121.04         4.22 o                         
  -6   5   3        410.24        419.22         6.51 o                         
  -5   5   3         65.48         66.80         2.31 o                         
  -4   5   3        865.60        882.00        12.36 o                         
  -3   5   3       1856.48       1891.14        25.03 o                         
  -2   5   3        583.51        555.87         7.84 o                         
  -1   5   3       2087.68       2148.02        26.10 o                         
   0   5   3         25.49         30.83         1.49 o                         
   1   5   3       2089.60       2230.97        26.14 o                         
   2   5   3        583.52        560.83         6.83 o                         
   3   5   3       1856.45       1934.36        21.67 o                         
   4   5   3        866.74        885.94        10.59 o                         
   5   5   3         65.39         64.84         2.96 o                         
   6   5   3        411.00        404.90         7.91 o                         
   7   5   3        117.69        124.42         4.53 o                         
   8   5   3         60.01         47.36         3.37 o                         
   9   5   3         80.84         80.68         4.53 o                         
  10   5   3          4.69          9.66         3.15 o                         
 -10   6   3          3.57          0.46         2.74 o                         
  -9   6   3          1.51         11.88         3.52 o                         
  -8   6   3          9.11         12.35         2.28 o                         
  -7   6   3         25.01         20.91         2.04 o                         
  -6   6   3          7.10          8.51         1.68 o                         
  -5   6   3         23.40         24.89         1.78 o                         
  -4   6   3        270.12        250.98         5.57 o                         
  -3   6   3        734.22        742.11        10.42 o                         
  -2   6   3        597.78        656.31         9.40 o                         
  -1   6   3       2475.89       2620.47        30.95 o                         
   0   6   3          8.38          9.53         0.98 o                         
   1   6   3       2476.43       2565.66        34.60 o                         
   2   6   3        597.08        703.96        12.40 o                         
   3   6   3        734.65        742.86         9.02 o                         
   4   6   3        269.93        259.90         4.24 o                         
   5   6   3         23.20         27.20         2.14 o                         
   6   6   3          7.19          4.24         1.93 o                         
   7   6   3         25.19         20.28         2.53 o                         
   8   6   3          9.15         11.12         2.59 o                         
   9   6   3          1.50          6.93         2.79 o                         
  10   6   3          3.57          4.14         3.68 o                         
  -9   7   3        141.89        170.50        13.00 o                         
  -8   7   3          6.38          7.74         3.16 o                         
  -7   7   3         51.18         47.77         2.53 o                         
  -6   7   3          4.80          5.12         1.72 o                         
  -5   7   3        198.09        209.38         4.40 o                         
  -4   7   3        408.12        382.92         6.24 o                         
  -3   7   3        117.14        110.69         3.87 o                         
  -2   7   3         76.75         89.20         4.32 o                         
  -1   7   3         27.71         23.65         1.35 o                         
   0   7   3        930.26        939.69        20.72 o                         
   1   7   3         27.81         23.72         1.36 o                         
   2   7   3         76.61         77.80         2.37 o                         
   3   7   3        116.96        104.42         3.93 o                         
   4   7   3        408.39        384.29         5.79 o                         
   5   7   3        197.80        215.10         4.58 o                         
   6   7   3          4.77          4.26         1.94 o                         
   7   7   3         51.20         53.50         3.52 o                         
   8   7   3          6.37          1.65         2.34 o                         
   9   7   3        142.05        175.52         6.17 o                         
  -9   8   3         11.04          8.11         5.86 o                         
  -8   8   3          6.18          7.48         2.30 o                         
  -7   8   3        109.22         94.12         3.84 o                         
  -6   8   3         30.28         33.91         2.75 o                         
  -5   8   3         16.36         17.57         2.06 o                         
  -4   8   3        274.73        253.19         5.53 o                         
  -3   8   3        470.65        476.12         8.40 o                         
  -2   8   3          9.11         10.83         1.30 o                         
  -1   8   3        279.84        296.51         8.77 o                         
   0   8   3        792.50        819.50        11.85 o                         
   1   8   3        279.66        297.72         5.13 o                         
   2   8   3          9.09         12.72         2.58 o                         
   3   8   3        471.37        471.04         6.30 o                         
   4   8   3        274.60        246.85         4.87 o                         
   5   8   3         16.40         16.04         1.86 o                         
   6   8   3         30.22         29.02         2.40 o                         
   7   8   3        109.15         88.81         5.06 o                         
   8   8   3          6.21          5.47         3.18 o                         
   9   8   3         11.05          6.06         6.39 o                         
  -9   9   3         12.38         15.46         8.32 o                         
  -8   9   3          8.45         13.89         4.61 o                         
  -7   9   3         46.40         41.48         3.85 o                         
  -6   9   3         97.20         83.99         4.74 o                         
  -5   9   3         12.97         25.59         3.08 o                         
  -4   9   3        156.61        159.72         5.59 o                         
  -3   9   3          3.12          2.15         1.52 o                         
  -2   9   3         48.18         54.35         2.88 o                         
  -1   9   3        104.65        106.67         3.49 o                         
   0   9   3         89.21         98.20         4.80 o                         
   1   9   3        104.51        106.62         3.63 o                         
   2   9   3         48.01         44.53         2.58 o                         
   3   9   3          3.15          1.54         1.58 o                         
   4   9   3        156.47        142.59         4.42 o                         
   5   9   3         13.01         26.63         2.72 o                         
   6   9   3         97.16         82.03         4.13 o                         
   7   9   3         46.31         46.27         4.01 o                         
   8   9   3          8.47          8.17         3.28 o                         
   9   9   3         12.37         12.00         6.91 o                         
  -8  10   3          4.33          8.24         5.84 o                         
  -7  10   3         17.69         18.92         3.47 o                         
  -6  10   3         16.47          7.87         3.05 o                         
  -5  10   3          5.50          7.02         2.86 o                         
  -4  10   3        300.69        274.76         7.87 o                         
  -3  10   3         45.92         54.90         3.79 o                         
  -2  10   3        480.14        517.34         9.90 o                         
  -1  10   3        529.62        475.82         9.25 o                         
   0  10   3          7.47         12.67         1.94 o                         
   1  10   3        529.49        474.42         9.28 o                         
   2  10   3        480.64        512.11         9.98 o                         
   3  10   3         46.13         35.56         2.62 o                         
   4  10   3        300.69        292.68         8.20 o                         
   5  10   3          5.50          6.15         2.88 o                         
   6  10   3         16.43          5.85         3.15 o                         
   7  10   3         17.68         13.59         4.53 o                         
   8  10   3          4.35          3.49         4.51 o                         
  -8  11   3          7.73         11.30         4.82 o                         
  -7  11   3         11.39         14.78         3.49 o                         
  -6  11   3          1.13          0.00         2.92 o                         
  -5  11   3         28.78         28.78         3.50 o                         
  -4  11   3        148.17        141.14         5.83 o                         
  -3  11   3         17.63         22.67         3.02 o                         
  -2  11   3         10.43          8.55         2.13 o                         
  -1  11   3        175.35        154.55         5.08 o                         
   0  11   3        113.53         84.21         6.40 o                         
   1  11   3        175.36        134.46         4.74 o                         
   2  11   3         10.57          9.62         2.27 o                         
   3  11   3         17.61         17.23         2.43 o                         
   4  11   3        148.26        141.71         6.23 o                         
   5  11   3         28.73         23.16         3.51 o                         
   6  11   3          1.13          0.88         3.18 o                         
   7  11   3         11.41          6.52         4.66 o                         
   8  11   3          7.71         10.54         5.82 o                         
  -7  12   3         35.11         38.83         4.36 o                         
  -6  12   3         22.51         25.03         3.76 o                         
  -5  12   3         39.09         33.58         3.88 o                         
  -4  12   3         65.63         60.93         6.52 o                         
  -3  12   3        131.37        134.54         5.81 o                         
  -2  12   3         10.67         17.05         2.52 o                         
  -1  12   3         10.46          0.71         2.11 o                         
   0  12   3        174.34        125.88         4.64 o                         
   1  12   3         10.42          2.71         2.22 o                         
   2  12   3         10.79         13.60         2.45 o                         
   3  12   3        131.17        130.04         7.65 o                         
   4  12   3         65.62         68.66         4.75 o                         
   5  12   3         38.96         31.66         3.91 o                         
   6  12   3         22.50         17.05         3.91 o                         
   7  12   3         35.11         37.21         5.59 o                         
  -6  13   3         19.31         22.41         4.04 o                         
  -5  13   3         34.09         35.20         4.03 o                         
  -4  13   3          2.87          1.38         2.86 o                         
  -3  13   3         27.93         22.84         3.46 o                         
  -2  13   3         14.42         11.51         2.56 o                         
  -1  13   3         28.81         39.90         3.18 o                         
   0  13   3          2.33          1.76         2.31 o                         
   1  13   3         28.70         42.66         3.25 o                         
   2  13   3         14.41         14.27         2.64 o                         
   3  13   3         27.98         23.10         3.57 o                         
   4  13   3          2.86          0.00         2.82 o                         
   5  13   3         34.03         31.84         4.21 o                         
   6  13   3         19.29         20.24         6.65 o                         
  -5  14   3         55.25         73.62         8.47 o                         
  -4  14   3         13.21         15.64         3.56 o                         
  -3  14   3          2.91          3.59         3.03 o                         
  -2  14   3         25.30         37.06         3.79 o                         
  -1  14   3          8.59         10.97         2.76 o                         
   0  14   3        220.38        249.40         7.06 o                         
   1  14   3          8.61         11.15         2.71 o                         
   2  14   3         25.27         31.05         3.27 o                         
   3  14   3          2.92          2.59         3.20 o                         
   4  14   3         13.23         10.78         3.75 o                         
   5  14   3         55.30         60.35         5.20 o                         
  -4  15   3          4.37          7.21         3.57 o                         
  -3  15   3         11.58         10.54         3.56 o                         
  -2  15   3          0.50          0.00         2.92 o                         
  -1  15   3         14.90         11.98         3.01 o                         
   0  15   3          8.00          1.10         2.68 o                         
   1  15   3         14.94         18.61         3.07 o                         
   2  15   3          0.50          0.23         3.15 o                         
   3  15   3         11.58         13.59         3.83 o                         
   4  15   3          4.38          0.75         3.70 o                         
  -2  16   3          8.80          8.19         3.47 o                         
  -1  16   3         15.14         16.50         3.66 o                         
   0  16   3          5.97          7.11         3.06 o                         
   1  16   3         15.13         10.98         3.91 o                         
   2  16   3          8.77          0.00         3.79 o                         
   0   0   4       1257.78       1149.13        72.75 o                         
   1   0   4       4557.24       4861.51        56.94 o                         
   2   0   4        265.87        245.73         4.05 o                         
   3   0   4          9.39         14.33         1.43 o                         
   4   0   4        117.50        104.80         3.33 o                         
   5   0   4        409.80        379.27         5.58 o                         
   6   0   4        272.01        257.34         4.92 o                         
   7   0   4         10.15          7.56         2.27 o                         
   8   0   4         22.41         25.81         2.78 o                         
   9   0   4        147.29        152.80         6.76 o                         
  10   0   4          4.32          3.24         2.79 o                         
 -10   1   4         21.74         23.63         3.25 o                         
  -9   1   4         16.63         15.71         2.92 o                         
  -8   1   4         35.47         34.79         3.31 o                         
  -7   1   4          4.03          1.40         2.14 o                         
  -6   1   4          9.41          9.62         1.33 o                         
  -5   1   4        683.50        673.07         9.01 o                         
  -4   1   4        241.90        281.70         4.82 o                         
  -3   1   4        329.73        363.52         4.92 o                         
  -2   1   4        656.57        586.48         8.41 o                         
  -1   1   4      20342.35      20146.52       236.57 o                         
   0   1   4       5742.04       5479.48        63.96 o                         
   1   1   4      20355.88      20175.86       236.71 o                         
   2   1   4        655.45        593.49         7.49 o                         
   3   1   4        330.03        359.56         6.21 o                         
   4   1   4        242.32        282.44         4.25 o                         
   5   1   4        683.24        683.40         9.02 o                         
   6   1   4          9.36          8.56         2.02 o                         
   7   1   4          4.05          3.79         1.81 o                         
   8   1   4         35.37         34.29         2.71 o                         
   9   1   4         16.67         19.64         3.00 o                         
  10   1   4         21.72         27.93         3.36 o                         
 -10   2   4          1.13          3.82         2.77 o                         
  -9   2   4         32.72         28.53         3.86 o                         
  -8   2   4        137.65        149.09        11.26 o                         
  -7   2   4         73.33         73.45         3.12 o                         
  -6   2   4         52.85         44.75         1.96 o                         
  -5   2   4        356.83        358.63         5.40 o                         
  -4   2   4        510.12        490.77         6.80 o                         
  -3   2   4        311.47        321.07         4.52 o                         
  -2   2   4       3073.17       3051.29        35.97 o                         
  -1   2   4       2799.31       2688.72        32.00 o                         
   0   2   4       1334.72       1302.17        15.54 o                         
   1   2   4       2798.55       2727.67        31.99 o                         
   2   2   4       3073.56       3041.02        36.04 o                         
   3   2   4        312.11        320.48         4.52 o                         
   4   2   4        509.81        510.16         8.28 o                         
   5   2   4        356.23        351.28         6.38 o                         
   6   2   4         52.92         44.16         2.86 o                         
   7   2   4         73.49         74.32         3.52 o                         
   8   2   4        137.84        133.80         7.00 o                         
   9   2   4         32.74         29.19         2.86 o                         
  10   2   4          1.14          2.19         2.83 o                         
 -10   3   4          2.88          2.00         3.19 o                         
  -9   3   4        111.84        102.25         5.70 o                         
  -8   3   4        115.23        115.98         4.62 o                         
  -7   3   4        548.97        556.87         9.05 o                         
  -6   3   4         53.08         64.73         2.29 o                         
  -5   3   4        134.45        110.49         2.66 o                         
  -4   3   4        556.26        541.53         8.70 o                         
  -3   3   4        243.00        239.47         6.17 o                         
  -2   3   4       1001.81        940.39        11.77 o                         
  -1   3   4       2913.86       2873.56        33.82 o                         
   0   3   4       5736.86       5757.65        67.38 o                         
   1   3   4       2914.99       2852.39        33.83 o                         
   2   3   4       1001.10        970.49        16.57 o                         
   3   3   4        242.61        241.93         7.64 o                         
   4   3   4        555.44        546.07         8.36 o                         
   5   3   4        134.19        117.24         4.96 o                         
   6   3   4         53.14         64.65         3.08 o                         
   7   3   4        549.34        537.67        10.08 o                         
   8   3   4        115.09        120.17         4.96 o                         
   9   3   4        111.85        113.52         9.36 o                         
  10   3   4          2.85          1.22         3.09 o                         
 -10   4   4          8.55          9.78         6.10 o                         
  -9   4   4         81.75         81.39         7.16 o                         
  -8   4   4          7.46         11.16         2.42 o                         
  -7   4   4        332.84        337.08         5.96 o                         
  -6   4   4         96.14         98.95         2.83 o                         
  -5   4   4        230.36        243.03         4.22 o                         
  -4   4   4         83.15         67.05         2.00 o                         
  -3   4   4        446.19        461.57         9.60 o                         
  -2   4   4        154.80        162.40         6.78 o                         
  -1   4   4       1286.52       1193.05        14.67 o                         
   0   4   4         73.13         80.77         2.42 o                         
   1   4   4       1285.69       1218.45        14.66 o                         
   2   4   4        154.69        152.02         7.56 o                         
   3   4   4        446.84        432.34         8.55 o                         
   4   4   4         83.18         68.27         2.09 o                         
   5   4   4        229.97        245.34         7.26 o                         
   6   4   4         95.95         98.92         3.62 o                         
   7   4   4        332.61        335.03         8.12 o                         
   8   4   4          7.42          6.92         2.54 o                         
   9   4   4         81.81         86.57         7.94 o                         
  10   4   4          8.55          7.47         4.64 o                         
 -10   5   4         13.99         11.57         3.64 o                         
  -9   5   4          7.54          6.86         2.65 o                         
  -8   5   4        101.70        103.45         4.46 o                         
  -7   5   4        217.23        216.83         4.65 o                         
  -6   5   4         66.90         63.64         2.55 o                         
  -5   5   4          0.71          1.82         1.12 o                         
  -4   5   4        275.40        271.21         4.33 o                         
  -3   5   4       1727.83       1704.62        22.70 o                         
  -2   5   4        602.24        653.98         9.15 o                         
  -1   5   4       1068.20       1103.95        14.66 o                         
   0   5   4       1346.11       1282.66        16.26 o                         
   1   5   4       1067.67       1108.38        13.52 o                         
   2   5   4        602.67        676.76        11.67 o                         
   3   5   4       1728.51       1740.41        20.98 o                         
   4   5   4        274.90        263.15         4.21 o                         
   5   5   4          0.70          1.91         1.41 o                         
   6   5   4         66.99         63.28         3.13 o                         
   7   5   4        217.07        223.84         5.85 o                         
   8   5   4        101.76        100.48         4.44 o                         
   9   5   4          7.58          4.89         2.74 o                         
  10   5   4         14.00         10.74         3.20 o                         
 -10   6   4          4.97          2.10         4.47 o                         
  -9   6   4         25.08         31.27         4.32 o                         
  -8   6   4         71.28         56.96         3.37 o                         
  -7   6   4        111.69        120.03         3.69 o                         
  -6   6   4        170.80        159.52         6.59 o                         
  -5   6   4        112.56        111.49         2.91 o                         
  -4   6   4         44.82         49.39         2.00 o                         
  -3   6   4        686.08        621.64         8.88 o                         
  -2   6   4        573.31        639.37         9.10 o                         
  -1   6   4        445.09        448.68         6.53 o                         
   0   6   4        762.57        898.23        13.96 o                         
   1   6   4        444.29        454.53         5.66 o                         
   2   6   4        573.88        648.38         8.71 o                         
   3   6   4        685.63        617.23         7.74 o                         
   4   6   4         44.86         39.58         1.85 o                         
   5   6   4        112.44        120.99         6.88 o                         
   6   6   4        170.65        151.76         7.49 o                         
   7   6   4        111.70        122.16         4.60 o                         
   8   6   4         71.41         63.07         4.04 o                         
   9   6   4         25.11         28.93         3.25 o                         
  10   6   4          4.98          4.54         2.97 o                         
  -9   7   4         34.14         31.31         4.04 o                         
  -8   7   4         29.78         36.92         5.04 o                         
  -7   7   4         45.00         43.54         2.48 o                         
  -6   7   4        415.01        409.03         6.65 o                         
  -5   7   4         52.56         63.98         2.64 o                         
  -4   7   4        128.94        127.07         3.13 o                         
  -3   7   4         37.27         41.25         1.81 o                         
  -2   7   4       1275.77       1222.10        16.46 o                         
  -1   7   4        154.24        141.49         5.31 o                         
   0   7   4       3345.96       3529.73        46.84 o                         
   1   7   4        153.88        155.14         3.12 o                         
   2   7   4       1275.66       1222.43        14.20 o                         
   3   7   4         37.09         37.72         1.78 o                         
   4   7   4        128.98        130.38         2.95 o                         
   5   7   4         52.49         50.00         2.79 o                         
   6   7   4        414.74        397.58         8.05 o                         
   7   7   4         45.06         43.86         3.07 o                         
   8   7   4         29.83         30.27         3.01 o                         
   9   7   4         34.16         32.10         3.49 o                         
  -9   8   4          3.41          2.17         4.10 o                         
  -8   8   4         20.23         29.59         6.14 o                         
  -7   8   4         39.62         49.24         3.07 o                         
  -6   8   4        544.59        520.02         9.00 o                         
  -5   8   4        277.67        266.75         5.99 o                         
  -4   8   4        160.53        155.46         4.19 o                         
  -3   8   4        195.48        175.24         4.27 o                         
  -2   8   4        799.32        826.97        12.72 o                         
  -1   8   4        861.35        840.12        12.24 o                         
   0   8   4        579.85        608.12         9.14 o                         
   1   8   4        862.33        846.48        12.25 o                         
   2   8   4        798.48        809.42        11.02 o                         
   3   8   4        195.19        182.28         4.61 o                         
   4   8   4        160.31        154.05         3.76 o                         
   5   8   4        277.60        262.28         5.88 o                         
   6   8   4        544.84        504.78         9.60 o                         
   7   8   4         39.55         58.15        11.62 o                         
   8   8   4         20.22         26.14         3.65 o                         
   9   8   4          3.42          5.39         4.81 o                         
  -9   9   4         13.09          0.00         7.49 o                         
  -8   9   4          0.19          2.89         3.13 o                         
  -7   9   4         29.32         36.48         4.93 o                         
  -6   9   4         31.52         30.84         3.08 o                         
  -5   9   4        324.36        282.64         7.88 o                         
  -4   9   4        233.09        222.44         6.55 o                         
  -3   9   4         89.30         98.01         3.37 o                         
  -2   9   4        394.93        403.93         7.44 o                         
  -1   9   4        313.49        315.26         6.68 o                         
   0   9   4        262.61        258.68         5.78 o                         
   1   9   4        313.38        319.78         6.69 o                         
   2   9   4        394.70        390.37         7.04 o                         
   3   9   4         89.36         94.47         3.18 o                         
   4   9   4        233.38        207.16         7.40 o                         
   5   9   4        324.33        281.17         7.67 o                         
   6   9   4         31.57         29.60         3.46 o                         
   7   9   4         29.37         34.58         3.76 o                         
   8   9   4          0.19          0.00         4.43 o                         
   9   9   4         13.17         17.59         4.50 o                         
  -8  10   4         13.14         13.51        10.05 o                         
  -7  10   4         69.62         75.71         9.17 o                         
  -6  10   4         39.81         36.52         3.27 o                         
  -5  10   4         77.32         74.72         4.54 o                         
  -4  10   4         41.16         40.07         3.45 o                         
  -3  10   4        277.87        266.52         7.51 o                         
  -2  10   4        174.82        167.48         6.34 o                         
  -1  10   4          3.78          5.98         1.87 o                         
   0  10   4         19.73         29.33         2.39 o                         
   1  10   4          3.77          3.82         1.78 o                         
   2  10   4        174.54        154.88         4.21 o                         
   3  10   4        278.03        272.43         6.52 o                         
   4  10   4         41.23         35.96         3.61 o                         
   5  10   4         77.26         69.27         6.24 o                         
   6  10   4         39.75         35.87         4.93 o                         
   7  10   4         69.53         64.80         6.06 o                         
   8  10   4         13.15          5.52        11.78 o                         
  -8  11   4          2.17          0.00         4.13 o                         
  -7  11   4         68.13         60.11         5.74 o                         
  -6  11   4          3.24          0.00         2.79 o                         
  -5  11   4         17.57         20.18         3.17 o                         
  -4  11   4        234.07        244.12         7.50 o                         
  -3  11   4         17.66         19.72         2.91 o                         
  -2  11   4        105.73        121.77         5.37 o                         
  -1  11   4        347.48        337.27         8.40 o                         
   0  11   4        562.00        529.69        10.36 o                         
   1  11   4        347.36        324.52         7.48 o                         
   2  11   4        105.82        125.11         4.25 o                         
   3  11   4         17.63         17.07         2.45 o                         
   4  11   4        233.90        245.99         7.78 o                         
   5  11   4         17.59         15.45         4.06 o                         
   6  11   4          3.27          0.00         3.93 o                         
   7  11   4         68.13         47.79         5.79 o                         
   8  11   4          2.17          1.66         5.54 o                         
  -7  12   4          2.02          5.49         6.20 o                         
  -6  12   4         23.78         31.10         3.42 o                         
  -5  12   4          4.28          7.97         3.09 o                         
  -4  12   4         33.32         33.72         3.73 o                         
  -3  12   4        179.73        194.13         6.90 o                         
  -2  12   4         99.31         93.44         5.95 o                         
  -1  12   4         51.08         64.68         3.76 o                         
   0  12   4         26.00         25.07         2.67 o                         
   1  12   4         51.02         62.08         4.36 o                         
   2  12   4         99.33         94.40         3.92 o                         
   3  12   4        179.48        187.63         6.93 o                         
   4  12   4         33.35         35.60         4.60 o                         
   5  12   4          4.30          2.39         4.02 o                         
   6  12   4         23.75         20.04         5.00 o                         
   7  12   4          2.01          2.75         6.38 o                         
  -6  13   4         35.15         45.23         4.01 o                         
  -5  13   4          8.45         11.85         3.35 o                         
  -4  13   4         49.49         39.65         3.95 o                         
  -3  13   4         13.56         15.01         3.24 o                         
  -2  13   4         30.93         26.67         3.41 o                         
  -1  13   4         37.92         39.66         3.67 o                         
   0  13   4        218.88        199.78         6.06 o                         
   1  13   4         37.84         41.55         3.31 o                         
   2  13   4         30.99         28.21         2.99 o                         
   3  13   4         13.64         12.11         3.25 o                         
   4  13   4         49.37         43.95         4.37 o                         
   5  13   4          8.47          9.66         4.40 o                         
   6  13   4         35.17         35.68         5.56 o                         
  -5  14   4          2.54          2.90         3.40 o                         
  -4  14   4         10.14          9.93         3.34 o                         
  -3  14   4          1.08          0.27         2.91 o                         
  -2  14   4          9.62          4.07         2.88 o                         
  -1  14   4         14.55         14.06         3.31 o                         
   0  14   4          2.35          2.48         2.84 o                         
   1  14   4         14.51          8.29         3.08 o                         
   2  14   4          9.52          0.71         2.45 o                         
   3  14   4          1.08          0.00         3.03 o                         
   4  14   4         10.12          9.03         4.33 o                         
   5  14   4          2.53          0.00         4.18 o                         
  -4  15   4          6.47          7.43         3.51 o                         
  -3  15   4          7.49          7.19         3.33 o                         
  -2  15   4         11.18         12.25         3.47 o                         
  -1  15   4         11.64          0.36         3.08 o                         
   0  15   4         65.82         72.28         5.15 o                         
   1  15   4         11.57          4.38         3.06 o                         
   2  15   4         11.20          4.81         3.41 o                         
   3  15   4          7.45         12.38         4.58 o                         
   4  15   4          6.50          0.00         4.26 o                         
  -2  16   4          5.77          3.79         3.99 o                         
  -1  16   4         10.89         10.55         3.63 o                         
   0  16   4          2.04          0.00         3.18 o                         
   1  16   4         10.94         10.91         3.60 o                         
   2  16   4          5.79          0.00         6.10 o                         
   1   0   5      10409.37      10026.19       128.38 o                         
   2   0   5          2.95         10.37         1.57 o                         
   3   0   5         39.79         40.46         1.39 o                         
   4   0   5         59.93         58.12         1.75 o                         
   5   0   5         31.59         32.80         1.56 o                         
   6   0   5          3.86          3.33         2.09 o                         
   7   0   5          9.51         13.83         2.87 o                         
   8   0   5          2.97         11.57         2.49 o                         
   9   0   5         16.29         18.27         2.88 o                         
  10   0   5          1.09          1.33         2.78 o                         
 -10   1   5          7.18          8.78         2.98 o                         
  -9   1   5         19.91         20.01         2.96 o                         
  -8   1   5         68.95         62.47         4.08 o                         
  -7   1   5         41.59         39.65         3.08 o                         
  -6   1   5        193.06        191.82         4.08 o                         
  -5   1   5        581.10        619.57         9.24 o                         
  -4   1   5        292.44        282.84         4.24 o                         
  -3   1   5        665.15        787.38         9.97 o                         
  -2   1   5        349.22        411.78         6.83 o                         
  -1   1   5       8464.41       8386.49       106.87 o                         
   0   1   5       2413.82       2269.73        26.85 o                         
   1   1   5       8461.60       8351.26        98.06 o                         
   2   1   5        349.74        404.34         8.11 o                         
   3   1   5        665.18        794.30        10.91 o                         
   4   1   5        293.01        272.96         4.61 o                         
   5   1   5        580.97        628.07         8.49 o                         
   6   1   5        193.31        193.59         4.27 o                         
   7   1   5         41.65         36.97         2.45 o                         
   8   1   5         68.71         70.00         3.40 o                         
   9   1   5         19.93         20.61         2.93 o                         
  10   1   5          7.21         12.18         3.68 o                         
 -10   2   5          2.02          0.00         3.05 o                         
  -9   2   5         12.81         12.72         3.39 o                         
  -8   2   5          6.95          3.86         2.60 o                         
  -7   2   5        272.15        264.20        10.01 o                         
  -6   2   5         35.28         40.84         1.93 o                         
  -5   2   5        525.39        533.79         7.54 o                         
  -4   2   5        642.06        639.53         8.39 o                         
  -3   2   5        104.87        114.71         2.50 o                         
  -2   2   5       3646.08       3560.62        41.70 o                         
  -1   2   5        434.29        356.34         4.77 o                         
   0   2   5       5436.71       5467.98        64.03 o                         
   1   2   5        434.15        367.12         4.84 o                         
   2   2   5       3647.71       3502.98        41.78 o                         
   3   2   5        104.94        110.89         2.25 o                         
   4   2   5        643.03        624.88         8.70 o                         
   5   2   5        525.92        549.62        12.63 o                         
   6   2   5         35.27         41.71         2.52 o                         
   7   2   5        272.27        268.58         6.31 o                         
   8   2   5          6.97          8.68         2.20 o                         
   9   2   5         12.76         14.32         2.60 o                         
  10   2   5          1.98          3.49         3.32 o                         
 -10   3   5          1.90          3.66         3.27 o                         
  -9   3   5          7.38          3.94         2.98 o                         
  -8   3   5        151.56        152.20         5.07 o                         
  -7   3   5         95.71         98.49         3.97 o                         
  -6   3   5        147.52        131.18         3.17 o                         
  -5   3   5         28.05         20.38         1.38 o                         
  -4   3   5         67.30         71.53         4.44 o                         
  -3   3   5          7.83          3.68         0.77 o                         
  -2   3   5       2079.48       1844.38        22.29 o                         
  -1   3   5        710.53        657.81         8.25 o                         
   0   3   5       2397.83       2525.51        29.92 o                         
   1   3   5        710.08        656.46         8.29 o                         
   2   3   5       2076.81       1882.30        25.12 o                         
   3   3   5          7.88          6.55         0.89 o                         
   4   3   5         67.21         81.80         4.36 o                         
   5   3   5         28.02         19.04         2.43 o                         
   6   3   5        147.30        126.31         4.00 o                         
   7   3   5         95.77        103.37         4.41 o                         
   8   3   5        151.70        151.68         5.23 o                         
   9   3   5          7.38          6.47         3.20 o                         
  10   3   5          1.88          1.37         3.08 o                         
 -10   4   5         16.57         12.33         3.46 o                         
  -9   4   5         15.16         16.59         2.98 o                         
  -8   4   5         12.34         12.46         2.50 o                         
  -7   4   5         89.39         92.41         4.88 o                         
  -6   4   5        258.37        252.31         4.62 o                         
  -5   4   5        127.76        128.52         3.82 o                         
  -4   4   5        201.59        186.66         3.40 o                         
  -3   4   5        201.30        186.86         5.27 o                         
  -2   4   5        117.62         85.16         1.91 o                         
  -1   4   5        231.77        219.57         5.10 o                         
   0   4   5        159.66        171.01         3.56 o                         
   1   4   5        230.69        230.23         6.43 o                         
   2   4   5        117.69         90.73         2.22 o                         
   3   4   5        201.59        177.03         4.88 o                         
   4   4   5        201.82        194.52         3.37 o                         
   5   4   5        128.25        126.16         3.17 o                         
   6   4   5        258.75        249.39         6.04 o                         
   7   4   5         89.48         98.52         4.49 o                         
   8   4   5         12.34         13.28         2.58 o                         
   9   4   5         15.21         19.78         2.95 o                         
  10   4   5         16.55         12.91         3.16 o                         
 -10   5   5          6.75          0.09         3.42 o                         
  -9   5   5          1.44          0.30         3.47 o                         
  -8   5   5         48.70         45.08         3.16 o                         
  -7   5   5         19.64         31.94         2.20 o                         
  -6   5   5        427.04        433.56         6.77 o                         
  -5   5   5         43.47         44.21         2.22 o                         
  -4   5   5         84.06         93.46         2.39 o                         
  -3   5   5        452.37        434.62         6.10 o                         
  -2   5   5        328.94        348.04         5.03 o                         
  -1   5   5        563.01        512.41         6.77 o                         
   0   5   5          3.06          4.42         0.70 o                         
   1   5   5        563.04        514.93         6.75 o                         
   2   5   5        329.26        358.19         5.99 o                         
   3   5   5        450.36        439.39         6.15 o                         
   4   5   5         83.97         93.34         2.34 o                         
   5   5   5         43.44         43.62         2.48 o                         
   6   5   5        427.21        421.03         8.26 o                         
   7   5   5         19.55         24.10         2.76 o                         
   8   5   5         48.72         52.94         3.52 o                         
   9   5   5          1.42          0.91         3.10 o                         
  10   5   5          6.74          2.17         2.89 o                         
 -10   6   5          3.16          0.00         4.40 o                         
  -9   6   5         37.47         37.44         5.43 o                         
  -8   6   5         15.70         16.60         2.41 o                         
  -7   6   5        178.24        181.40         5.05 o                         
  -6   6   5         94.88         89.50         3.33 o                         
  -5   6   5         63.83         61.25         2.32 o                         
  -4   6   5        135.73        128.56         2.85 o                         
  -3   6   5        826.49        851.80        10.96 o                         
  -2   6   5        396.74        402.06         5.66 o                         
  -1   6   5        948.90        911.84        11.50 o                         
   0   6   5          6.90         14.49         1.23 o                         
   1   6   5        948.93        917.64        11.50 o                         
   2   6   5        396.46        398.99         5.59 o                         
   3   6   5        827.32        843.10        10.95 o                         
   4   6   5        135.68        135.24         3.15 o                         
   5   6   5         63.68         58.21         2.89 o                         
   6   6   5         95.16         92.72         5.16 o                         
   7   6   5        178.13        182.18         5.45 o                         
   8   6   5         15.71         11.89         2.70 o                         
   9   6   5         37.44         32.86         4.32 o                         
  10   6   5          3.14          5.42         3.18 o                         
  -9   7   5          1.81          0.00         3.85 o                         
  -8   7   5         85.77         92.98         5.24 o                         
  -7   7   5         60.11         61.71         4.34 o                         
  -6   7   5          1.68          7.12         1.76 o                         
  -5   7   5        226.60        225.46         4.32 o                         
  -4   7   5        203.76        184.54         4.38 o                         
  -3   7   5         42.29         30.51         2.56 o                         
  -2   7   5        651.56        661.03         8.80 o                         
  -1   7   5         17.54         17.82         1.49 o                         
   0   7   5        286.68        304.48         5.22 o                         
   1   7   5         17.51         23.36         1.55 o                         
   2   7   5        651.21        665.94         8.73 o                         
   3   7   5         42.52         30.99         2.00 o                         
   4   7   5        204.13        176.75         3.81 o                         
   5   7   5        226.53        227.73         5.40 o                         
   6   7   5          1.67          5.36         2.16 o                         
   7   7   5         60.17         59.57         5.19 o                         
   8   7   5         85.78         89.53         4.49 o                         
   9   7   5          1.83          3.76         3.17 o                         
  -9   8   5         76.87         80.97         8.18 o                         
  -8   8   5          5.50          3.49         2.99 o                         
  -7   8   5        139.73        145.11         4.62 o                         
  -6   8   5         34.65         34.81         2.59 o                         
  -5   8   5         18.67         14.23         1.91 o                         
  -4   8   5        291.97        295.35         5.67 o                         
  -3   8   5        298.88        282.28         5.00 o                         
  -2   8   5        247.40        264.68         5.67 o                         
  -1   8   5        255.50        261.09         5.49 o                         
   0   8   5        265.75        288.76         7.22 o                         
   1   8   5        255.74        291.43         6.72 o                         
   2   8   5        247.60        263.66         4.91 o                         
   3   8   5        298.52        297.70         5.31 o                         
   4   8   5        292.38        300.45         5.62 o                         
   5   8   5         18.76         12.96         2.13 o                         
   6   8   5         34.67         37.77         2.90 o                         
   7   8   5        139.53        147.86         6.39 o                         
   8   8   5          5.46          0.00         3.16 o                         
   9   8   5         77.05        100.20        15.13 o                         
  -9   9   5          1.58          0.00         6.65 o                         
  -8   9   5          0.76          5.48         6.39 o                         
  -7   9   5        124.84        117.99         5.16 o                         
  -6   9   5        117.56        113.99         4.91 o                         
  -5   9   5         35.64         30.94         2.94 o                         
  -4   9   5         63.23         50.54         2.87 o                         
  -3   9   5        213.93        199.60         4.92 o                         
  -2   9   5         85.16        101.56         3.35 o                         
  -1   9   5        312.52        301.88         6.03 o                         
   0   9   5        130.53        104.78         4.45 o                         
   1   9   5        312.23        301.13         6.51 o                         
   2   9   5         84.88        116.70         3.77 o                         
   3   9   5        214.06        213.30         5.35 o                         
   4   9   5         63.07         47.41         5.82 o                         
   5   9   5         35.59         30.41         3.27 o                         
   6   9   5        117.42        107.81         6.07 o                         
   7   9   5        124.84        118.79         6.37 o                         
   8   9   5          0.77          4.66         3.26 o                         
   9   9   5          1.58          1.36         4.02 o                         
  -8  10   5         10.06         13.69         7.67 o                         
  -7  10   5         15.99         17.80         2.97 o                         
  -6  10   5         34.59         32.60         3.31 o                         
  -5  10   5         37.05         34.65         3.16 o                         
  -4  10   5         45.23         46.74         3.59 o                         
  -3  10   5         60.11         69.78         4.11 o                         
  -2  10   5       1291.11       1271.63        24.30 o                         
  -1  10   5        100.54         86.23         4.21 o                         
   0  10   5        587.92        618.20        14.00 o                         
   1  10   5        100.77         84.15         3.68 o                         
   2  10   5       1290.58       1263.79        18.96 o                         
   3  10   5         60.00         69.73         3.95 o                         
   4  10   5         45.21         50.50         4.73 o                         
   5  10   5         36.99         29.39         4.46 o                         
   6  10   5         34.60         19.96         4.46 o                         
   7  10   5         16.07         15.23         6.10 o                         
   8  10   5         10.07          7.77         6.10 o                         
  -8  11   5         10.55         16.02         9.33 o                         
  -7  11   5          8.49         15.58         7.40 o                         
  -6  11   5          4.01          5.88         2.72 o                         
  -5  11   5         32.10         31.65         3.25 o                         
  -4  11   5         81.39         76.41         4.64 o                         
  -3  11   5         87.56         94.71         4.98 o                         
  -2  11   5        559.94        561.56        12.63 o                         
  -1  11   5         16.86         21.46         2.87 o                         
   0  11   5         50.37         31.65         3.15 o                         
   1  11   5         16.79         29.16         2.69 o                         
   2  11   5        560.25        564.16         9.84 o                         
   3  11   5         87.77        101.04         4.88 o                         
   4  11   5         81.52         64.01         5.56 o                         
   5  11   5         32.09         22.99         4.58 o                         
   6  11   5          4.02          0.00         4.71 o                         
   7  11   5          8.49          1.21         5.27 o                         
  -7  12   5         18.93         17.52         4.02 o                         
  -6  12   5          4.96          7.44         2.96 o                         
  -5  12   5          5.72          8.19         2.70 o                         
  -4  12   5         40.15         45.11         3.87 o                         
  -3  12   5         36.55         43.61         3.87 o                         
  -2  12   5         18.11         21.07         3.09 o                         
  -1  12   5         73.05        102.41         5.12 o                         
   0  12   5          6.76         16.40         2.93 o                         
   1  12   5         73.03        111.23         4.53 o                         
   2  12   5         17.89         19.24         2.64 o                         
   3  12   5         36.61         41.03         6.65 o                         
   4  12   5         40.13         40.11         4.85 o                         
   5  12   5          5.66          1.35         4.06 o                         
   6  12   5          4.97          1.49         5.96 o                         
   7  12   5         18.97         11.21         4.86 o                         
  -6  13   5         23.45         25.28         7.66 o                         
  -5  13   5          2.90          4.91         4.00 o                         
  -4  13   5         22.60         24.50         3.21 o                         
  -3  13   5         39.81         44.22         3.98 o                         
  -2  13   5        109.68         92.98         5.12 o                         
  -1  13   5         24.20         14.69         3.09 o                         
   0  13   5          0.93          3.67         4.10 o                         
   1  13   5         24.20         10.99         2.60 o                         
   2  13   5        109.65         97.06         5.15 o                         
   3  13   5         39.83         43.64         5.09 o                         
   4  13   5         22.60         20.80         5.41 o                         
   5  13   5          2.91          0.00         3.99 o                         
   6  13   5         23.43         18.07         5.06 o                         
  -5  14   5         15.73         22.33         6.00 o                         
  -4  14   5          5.97          6.87         4.90 o                         
  -3  14   5         22.87         26.13         4.70 o                         
  -2  14   5          9.84         17.19         3.31 o                         
  -1  14   5         36.47         30.05         3.26 o                         
   0  14   5         57.74         35.58         4.03 o                         
   1  14   5         36.57         29.03         3.54 o                         
   2  14   5          9.76          9.89         2.97 o                         
   3  14   5         22.89         15.24         6.79 o                         
   4  14   5          5.97          0.00         4.06 o                         
   5  14   5         15.79         10.32         4.58 o                         
  -4  15   5          6.88         10.02         4.66 o                         
  -3  15   5         40.44         50.95         4.20 o                         
  -2  15   5          8.23         18.05         4.89 o                         
  -1  15   5          3.46          3.48         2.96 o                         
   0  15   5          0.08          4.17         5.88 o                         
   1  15   5          3.46          1.12         2.89 o                         
   2  15   5          8.22          9.35         7.76 o                         
   3  15   5         40.44         41.11         5.56 o                         
   4  15   5          6.89          9.15         7.21 o                         
  -2  16   5         13.26         22.72         8.43 o                         
  -1  16   5         14.73         24.65         5.88 o                         
   0  16   5         20.85         30.33         5.59 o                         
   1  16   5         14.73         15.12         3.77 o                         
   2  16   5         13.26         14.14         6.93 o                         
   0   0   6       4020.39       4109.25        68.33 o                         
   1   0   6       1649.00       1573.74        20.65 o                         
   2   0   6       1273.62       1258.54        15.33 o                         
   3   0   6       1671.46       1802.91        21.82 o                         
   4   0   6        246.57        221.97         3.99 o                         
   5   0   6        164.13        189.54         5.46 o                         
   6   0   6         13.15         13.41         1.78 o                         
   7   0   6        108.68        100.09         4.53 o                         
   8   0   6        127.27        118.98         4.61 o                         
   9   0   6          2.93          4.78         2.57 o                         
  10   0   6          1.46          0.19         3.13 o                         
 -10   1   6         11.64         18.41         4.34 o                         
  -9   1   6          3.02          3.82         3.84 o                         
  -8   1   6         50.87         45.00         3.65 o                         
  -7   1   6        184.06        179.09         8.49 o                         
  -6   1   6        202.36        180.86         4.07 o                         
  -5   1   6        204.91        206.34         4.08 o                         
  -4   1   6        295.42        323.75         5.25 o                         
  -3   1   6        207.74        221.74         3.50 o                         
  -2   1   6        219.11        214.01         6.80 o                         
  -1   1   6       4584.71       4470.00        57.41 o                         
   0   1   6       9735.27       9899.58       115.85 o                         
   1   1   6       4579.64       4483.37        52.65 o                         
   2   1   6        218.97        204.74         9.16 o                         
   3   1   6        207.41        224.09         5.53 o                         
   4   1   6        295.51        313.98         7.06 o                         
   5   1   6        205.09        207.71         3.75 o                         
   6   1   6        202.35        186.98         4.26 o                         
   7   1   6        184.35        177.53         5.88 o                         
   8   1   6         50.93         51.67         3.00 o                         
   9   1   6          3.03          4.80         2.61 o                         
  10   1   6         11.68         12.63         3.59 o                         
 -10   2   6         16.52         20.32         4.30 o                         
  -9   2   6         22.07         22.68         3.48 o                         
  -8   2   6         33.47         31.43         3.44 o                         
  -7   2   6        417.86        428.85        10.07 o                         
  -6   2   6        174.35        183.00         4.26 o                         
  -5   2   6        408.20        429.05         6.31 o                         
  -4   2   6        809.01        877.04        11.13 o                         
  -3   2   6        530.44        453.81         6.10 o                         
  -2   2   6        733.26        641.27         8.17 o                         
  -1   2   6        764.50        760.58        10.92 o                         
   0   2   6         31.58         28.53         1.17 o                         
   1   2   6        764.27        772.70        10.89 o                         
   2   2   6        731.04        649.85        12.89 o                         
   3   2   6        531.14        440.50         6.18 o                         
   4   2   6        809.45        864.91        11.24 o                         
   5   2   6        408.40        433.09         8.65 o                         
   6   2   6        174.18        185.09         4.75 o                         
   7   2   6        417.43        418.82        13.02 o                         
   8   2   6         33.35         30.49         2.67 o                         
   9   2   6         22.09         19.71         2.70 o                         
  10   2   6         16.53         18.58         3.79 o                         
 -10   3   6          1.93          3.17         3.69 o                         
  -9   3   6         48.85         43.29         3.98 o                         
  -8   3   6         94.74         90.33         4.15 o                         
  -7   3   6        970.75       1003.84        14.77 o                         
  -6   3   6        266.56        270.21         4.78 o                         
  -5   3   6        247.14        260.20         4.46 o                         
  -4   3   6        114.88         84.11         2.17 o                         
  -3   3   6        527.93        529.17         7.02 o                         
  -2   3   6        263.11        255.16         4.79 o                         
  -1   3   6       1369.84       1210.92        15.62 o                         
   0   3   6       1109.55       1161.26        14.13 o                         
   1   3   6       1369.67       1237.82        14.94 o                         
   2   3   6        263.05        258.81         6.88 o                         
   3   3   6        527.05        518.84         8.74 o                         
   4   3   6        114.59         86.34         2.22 o                         
   5   3   6        246.95        266.42         4.95 o                         
   6   3   6        266.55        264.64         6.05 o                         
   7   3   6        970.91       1013.52        16.55 o                         
   8   3   6         94.64         89.66         4.34 o                         
   9   3   6         48.79         44.44         3.62 o                         
  10   3   6          1.92          3.25         3.02 o                         
 -10   4   6          2.31          0.32         4.50 o                         
  -9   4   6         12.34          9.89         3.25 o                         
  -8   4   6         30.72         29.52         2.84 o                         
  -7   4   6         62.64         63.07         5.03 o                         
  -6   4   6         28.36         32.08         2.02 o                         
  -5   4   6         94.16         95.45         2.63 o                         
  -4   4   6         58.62         59.55         2.86 o                         
  -3   4   6        540.80        622.47         8.22 o                         
  -2   4   6       1471.51       1406.15        17.47 o                         
  -1   4   6        340.60        369.02         6.01 o                         
   0   4   6        119.11        110.29         3.06 o                         
   1   4   6        341.31        370.92         6.06 o                         
   2   4   6       1470.07       1457.15        17.49 o                         
   3   4   6        540.09        622.86         8.30 o                         
   4   4   6         58.82         56.32         2.82 o                         
   5   4   6         93.83         95.96         3.29 o                         
   6   4   6         28.60         28.10         2.46 o                         
   7   4   6         62.73         64.41         6.24 o                         
   8   4   6         30.71         31.35         3.06 o                         
   9   4   6         12.31          9.37         3.04 o                         
  10   4   6          2.31          0.00         2.96 o                         
 -10   5   6          4.09          4.24         3.41 o                         
  -9   5   6          9.05          4.89         3.49 o                         
  -8   5   6         45.13         45.30         3.31 o                         
  -7   5   6        179.73        174.68         4.22 o                         
  -6   5   6        477.51        487.08         7.40 o                         
  -5   5   6         32.30         29.48         1.70 o                         
  -4   5   6        180.45        168.61         3.29 o                         
  -3   5   6        272.38        276.96         8.70 o                         
  -2   5   6        271.11        291.59         4.37 o                         
  -1   5   6        355.46        309.78         4.49 o                         
   0   5   6        818.82        771.58         9.79 o                         
   1   5   6        355.80        311.48         4.49 o                         
   2   5   6        270.96        291.94         4.37 o                         
   3   5   6        271.63        304.85         7.14 o                         
   4   5   6        180.68        178.00         3.80 o                         
   5   5   6         32.24         36.39         2.27 o                         
   6   5   6        477.92        467.03         9.97 o                         
   7   5   6        179.37        179.65         5.37 o                         
   8   5   6         45.13         40.88         3.31 o                         
   9   5   6          9.09          8.12         2.77 o                         
  10   5   6          4.09          0.71         3.07 o                         
 -10   6   6          3.59          0.00         6.65 o                         
  -9   6   6          3.53          0.00         3.68 o                         
  -8   6   6         22.87         24.21         2.99 o                         
  -7   6   6         21.57         22.99         2.09 o                         
  -6   6   6        600.48        597.67         9.28 o                         
  -5   6   6         14.42         13.37         1.47 o                         
  -4   6   6        108.73        109.11         2.66 o                         
  -3   6   6        139.56        124.56         3.24 o                         
  -2   6   6       2170.02       2266.20        27.50 o                         
  -1   6   6        461.03        450.86         6.17 o                         
   0   6   6       3131.28       3017.82        35.97 o                         
   1   6   6        461.44        446.59         6.14 o                         
   2   6   6       2167.78       2285.42        27.43 o                         
   3   6   6        139.29        127.66         3.42 o                         
   4   6   6        109.17        108.56         2.98 o                         
   5   6   6         14.42          6.41         1.80 o                         
   6   6   6        600.61        603.97        12.33 o                         
   7   6   6         21.58         21.10         2.66 o                         
   8   6   6         22.96         28.29         3.06 o                         
   9   6   6          3.54          6.62         2.80 o                         
  10   6   6          3.58          5.39         4.99 o                         
  -9   7   6          9.94          5.30         7.35 o                         
  -8   7   6          0.25          1.27         2.99 o                         
  -7   7   6          4.56          8.18         2.12 o                         
  -6   7   6        214.27        190.59         4.34 o                         
  -5   7   6         53.69         51.05         2.35 o                         
  -4   7   6        752.13        691.42         9.51 o                         
  -3   7   6        317.11        354.73         6.41 o                         
  -2   7   6         35.90         38.38         1.66 o                         
  -1   7   6        259.93        249.41         6.16 o                         
   0   7   6       1203.21       1173.79        14.58 o                         
   1   7   6        260.41        249.73         8.20 o                         
   2   7   6         35.92         42.51         1.63 o                         
   3   7   6        317.19        357.09         5.34 o                         
   4   7   6        752.04        705.09        10.38 o                         
   5   7   6         53.74         50.86         3.60 o                         
   6   7   6        214.72        204.11         5.54 o                         
   7   7   6          4.60          5.16         2.38 o                         
   8   7   6          0.25          0.48         2.43 o                         
   9   7   6          9.95          9.33         3.05 o                         
  -9   8   6         18.44         12.20        11.23 o                         
  -8   8   6         16.66         20.96         3.63 o                         
  -7   8   6          8.91          8.05         2.54 o                         
  -6   8   6        225.24        231.35         5.47 o                         
  -5   8   6         30.71         32.39         2.34 o                         
  -4   8   6        239.91        239.79         5.21 o                         
  -3   8   6         59.61         60.80         2.41 o                         
  -2   8   6        158.66        154.16         3.14 o                         
  -1   8   6         50.36         52.54         3.37 o                         
   0   8   6        665.17        667.63        10.08 o                         
   1   8   6         50.56         60.45         2.39 o                         
   2   8   6        158.56        159.94         3.83 o                         
   3   8   6         59.45         61.65         2.49 o                         
   4   8   6        240.15        244.49         5.51 o                         
   5   8   6         30.77         30.29         2.56 o                         
   6   8   6        224.99        227.23         5.91 o                         
   7   8   6          8.92         12.52         3.40 o                         
   8   8   6         16.70         19.73         3.71 o                         
   9   8   6         18.46         22.74         4.38 o                         
  -8   9   6         27.28         27.45         6.01 o                         
  -7   9   6         17.10         19.29         4.48 o                         
  -6   9   6        116.38        127.55         5.09 o                         
  -5   9   6        117.80        119.37         4.64 o                         
  -4   9   6          8.17         13.60         1.95 o                         
  -3   9   6        469.94        469.43         7.96 o                         
  -2   9   6         20.73         19.52         1.80 o                         
  -1   9   6        142.60        156.81         3.72 o                         
   0   9   6         30.14         23.07         1.69 o                         
   1   9   6        142.70        149.28         4.40 o                         
   2   9   6         20.67         21.29         2.70 o                         
   3   9   6        470.23        460.02        13.61 o                         
   4   9   6          8.17          9.82         3.33 o                         
   5   9   6        117.47        106.35         7.90 o                         
   6   9   6        116.48        118.22         5.69 o                         
   7   9   6         17.12         15.97         3.54 o                         
   8   9   6         27.35         27.68         5.74 o                         
  -8  10   6          3.97          4.15         3.60 o                         
  -7  10   6         33.22         42.26         8.52 o                         
  -6  10   6         10.59          6.19         3.32 o                         
  -5  10   6        193.38        198.05         6.01 o                         
  -4  10   6         56.65         58.28         3.43 o                         
  -3  10   6         58.37         69.22         4.88 o                         
  -2  10   6        232.45        224.77         5.87 o                         
  -1  10   6         53.03         56.71         3.17 o                         
   0  10   6         34.19         34.89         2.64 o                         
   1  10   6         53.15         51.99         3.04 o                         
   2  10   6        232.58        229.64         5.89 o                         
   3  10   6         58.36         60.71         4.77 o                         
   4  10   6         56.55         56.02         4.97 o                         
   5  10   6        193.17        198.44        17.33 o                         
   6  10   6         10.64          2.82         3.93 o                         
   7  10   6         33.29         33.74         5.40 o                         
   8  10   6          3.98          0.00         4.99 o                         
  -7  11   6         35.55         52.25         7.42 o                         
  -6  11   6         17.40         21.60         4.70 o                         
  -5  11   6         75.85         79.84         4.48 o                         
  -4  11   6        112.45        115.40         4.81 o                         
  -3  11   6        132.30        133.23         5.05 o                         
  -2  11   6        111.33        130.76         4.79 o                         
  -1  11   6        137.36        129.90         4.70 o                         
   0  11   6        268.61        270.31         6.71 o                         
   1  11   6        137.67        128.57         4.60 o                         
   2  11   6        111.18        115.99         4.53 o                         
   3  11   6        132.20        139.15         5.56 o                         
   4  11   6        112.57         95.12         6.63 o                         
   5  11   6         75.87         78.12        12.06 o                         
   6  11   6         17.38         13.83         4.53 o                         
   7  11   6         35.62         48.28         6.12 o                         
  -7  12   6         12.87         18.87         7.00 o                         
  -6  12   6          3.18          6.46         4.40 o                         
  -5  12   6         18.80         22.74         3.40 o                         
  -4  12   6          6.77          9.90         2.74 o                         
  -3  12   6        257.30        255.02         6.99 o                         
  -2  12   6         75.86         80.03         4.33 o                         
  -1  12   6         32.90         32.38         2.96 o                         
   0  12   6         16.23         12.04         2.44 o                         
   1  12   6         32.96         33.61         2.99 o                         
   2  12   6         75.75         83.42         4.16 o                         
   3  12   6        257.14        258.87         9.89 o                         
   4  12   6          6.79          6.42         4.02 o                         
   5  12   6         18.74          8.87         4.33 o                         
   6  12   6          3.17          2.41         4.66 o                         
   7  12   6         12.86         10.13         7.35 o                         
  -6  13   6         64.16         65.93         7.14 o                         
  -5  13   6          8.40         11.12         4.71 o                         
  -4  13   6          7.31          5.63         2.78 o                         
  -3  13   6          1.40          5.49         2.64 o                         
  -2  13   6         23.21         23.66         2.99 o                         
  -1  13   6         75.30         72.40         4.15 o                         
   0  13   6          1.38          5.02         4.33 o                         
   1  13   6         75.07         70.99         4.88 o                         
   2  13   6         23.17         17.44         3.17 o                         
   3  13   6          1.40          2.25         3.71 o                         
   4  13   6          7.32          0.00         4.99 o                         
   5  13   6          8.42          6.85         4.46 o                         
   6  13   6         64.14         51.39         9.57 o                         
  -5  14   6          0.75          2.16         8.29 o                         
  -4  14   6          4.44          5.13         3.44 o                         
  -3  14   6          8.16         12.55         3.08 o                         
  -2  14   6         14.01         15.31         2.96 o                         
  -1  14   6         13.22          8.86         3.08 o                         
   0  14   6         14.15         10.81         2.83 o                         
   1  14   6         13.32          9.23         2.67 o                         
   2  14   6         14.09          9.55         3.08 o                         
   3  14   6          8.12         10.10         4.21 o                         
   4  14   6          4.44          0.00         6.24 o                         
   5  14   6          0.75          0.00         4.30 o                         
  -4  15   6          1.91          0.00         6.38 o                         
  -3  15   6          1.69          7.56         3.96 o                         
  -2  15   6          2.72          7.39         2.95 o                         
  -1  15   6         34.08         29.38         4.32 o                         
   0  15   6          7.71          1.09         4.60 o                         
   1  15   6         33.97         25.01         5.93 o                         
   2  15   6          2.73          0.00         4.02 o                         
   3  15   6          1.70          0.54         4.10 o                         
   4  15   6          1.91          0.00         6.10 o                         
  -1  16   6          2.76         10.70         6.38 o                         
   0  16   6          2.69          9.79         9.63 o                         
   1  16   6          2.76          7.11         4.26 o                         
   1   0   7       8765.71       8938.81       114.16 o                         
   2   0   7        458.86        461.55         7.01 o                         
   3   0   7       5151.41       5642.17        66.49 o                         
   4   0   7         48.21         40.34         1.84 o                         
   5   0   7        130.76        141.19         3.02 o                         
   6   0   7        452.70        458.11         7.60 o                         
   7   0   7        170.46        187.96        10.06 o                         
   8   0   7          2.15          2.15         2.68 o                         
   9   0   7          0.10          0.00         2.74 o                         
  10   0   7          1.68          4.45         3.24 o                         
 -10   1   7          3.35          5.33         3.30 o                         
  -9   1   7          2.63          6.25         3.36 o                         
  -8   1   7         39.01         34.81         3.35 o                         
  -7   1   7        324.73        335.24         8.09 o                         
  -6   1   7         82.27         99.35         3.68 o                         
  -5   1   7        123.50        121.78         3.12 o                         
  -4   1   7        325.03        359.46         5.82 o                         
  -3   1   7        172.95        154.88         3.09 o                         
  -2   1   7       2930.10       2915.84        37.79 o                         
  -1   1   7        752.43        778.39        10.65 o                         
   0   1   7        419.07        485.36         6.31 o                         
   1   1   7        753.27        779.04         9.75 o                         
   2   1   7       2932.72       2912.76        34.59 o                         
   3   1   7        172.58        156.51         4.63 o                         
   4   1   7        325.00        350.41         5.21 o                         
   5   1   7        123.91        120.62         2.59 o                         
   6   1   7         82.27         92.07         3.58 o                         
   7   1   7        324.52        322.49         6.48 o                         
   8   1   7         38.82         35.43         2.78 o                         
   9   1   7          2.63          6.85         3.05 o                         
  10   1   7          3.36          5.54         3.32 o                         
 -10   2   7          2.09          4.73         3.82 o                         
  -9   2   7          1.13          0.57         2.82 o                         
  -8   2   7          1.30          0.00         2.63 o                         
  -7   2   7         28.22         33.09         2.90 o                         
  -6   2   7        157.01        151.72         5.29 o                         
  -5   2   7         92.37        106.64         2.69 o                         
  -4   2   7       1927.51       1869.36        22.74 o                         
  -3   2   7       1620.91       1563.82        19.28 o                         
  -2   2   7       3220.04       3302.01        39.09 o                         
  -1   2   7        220.81        207.73         4.25 o                         
   0   2   7        835.23        763.91         9.55 o                         
   1   2   7        220.32        215.85         3.76 o                         
   2   2   7       3219.74       3302.35        39.20 o                         
   3   2   7       1619.86       1600.36        19.43 o                         
   4   2   7       1926.77       1860.27        22.85 o                         
   5   2   7         92.50        106.87         3.11 o                         
   6   2   7        157.23        143.63         4.36 o                         
   7   2   7         28.15         29.07         2.45 o                         
   8   2   7          1.32          1.68         2.11 o                         
   9   2   7          1.15          0.51         2.64 o                         
  10   2   7          2.08          3.25         3.18 o                         
 -10   3   7          3.39          3.47         3.74 o                         
  -9   3   7         10.99          7.93         3.11 o                         
  -8   3   7          0.69          1.49         2.60 o                         
  -7   3   7        435.16        427.66         7.63 o                         
  -6   3   7        181.49        175.72         3.92 o                         
  -5   3   7         72.74         73.56         2.32 o                         
  -4   3   7        539.34        495.25        10.35 o                         
  -3   3   7        672.58        731.40         9.51 o                         
  -2   3   7       7515.02       7541.40        88.97 o                         
  -1   3   7       1002.44        975.93        12.21 o                         
   0   3   7        114.63        114.31         2.29 o                         
   1   3   7       1003.36        987.87        12.21 o                         
   2   3   7       7515.84       7634.10        89.04 o                         
   3   3   7        673.03        749.08        10.79 o                         
   4   3   7        539.48        513.50         7.08 o                         
   5   3   7         72.53         71.35         2.76 o                         
   6   3   7        181.45        195.26         5.82 o                         
   7   3   7        434.99        419.36         8.60 o                         
   8   3   7          0.68          0.00         2.28 o                         
   9   3   7         11.03         14.01         2.96 o                         
  10   3   7          3.40          3.59         3.05 o                         
 -10   4   7          0.08          0.00         3.62 o                         
  -9   4   7          1.50          0.00         2.96 o                         
  -8   4   7         23.77         22.02         3.22 o                         
  -7   4   7        197.53        187.35         4.79 o                         
  -6   4   7        104.16        113.00         3.97 o                         
  -5   4   7        310.76        290.16         4.84 o                         
  -4   4   7        560.59        561.04         7.77 o                         
  -3   4   7         66.82         81.92         3.81 o                         
  -2   4   7        382.82        355.78         5.35 o                         
  -1   4   7       1006.66       1101.02        13.50 o                         
   0   4   7        110.99        106.13         2.14 o                         
   1   4   7       1006.30       1083.55        13.54 o                         
   2   4   7        382.13        360.12         5.17 o                         
   3   4   7         66.65         79.58         2.61 o                         
   4   4   7        559.87        561.57         7.80 o                         
   5   4   7        310.02        290.51         5.38 o                         
   6   4   7        104.15        100.95         4.06 o                         
   7   4   7        197.71        185.98         5.41 o                         
   8   4   7         23.78         26.00         3.02 o                         
   9   4   7          1.51          2.27         2.64 o                         
  10   4   7          0.08          0.00         2.95 o                         
 -10   5   7          7.68          9.53         6.65 o                         
  -9   5   7          5.58          0.76         3.02 o                         
  -8   5   7         20.47         19.58         2.84 o                         
  -7   5   7        103.39         96.80         3.78 o                         
  -6   5   7        300.45        297.84         5.42 o                         
  -5   5   7        255.31        230.01         4.49 o                         
  -4   5   7        514.72        561.35         7.83 o                         
  -3   5   7       1465.30       1493.63        18.47 o                         
  -2   5   7        157.86        167.02         5.02 o                         
  -1   5   7        629.66        697.66        13.61 o                         
   0   5   7         42.46         48.35         1.60 o                         
   1   5   7        629.16        709.69        10.95 o                         
   2   5   7        157.66        162.68         3.04 o                         
   3   5   7       1464.65       1484.90        18.39 o                         
   4   5   7        513.87        567.00         7.90 o                         
   5   5   7        255.00        243.95         4.83 o                         
   6   5   7        300.17        299.91         6.77 o                         
   7   5   7        103.29        102.06         4.39 o                         
   8   5   7         20.53         21.89         2.97 o                         
   9   5   7          5.54          5.95         2.73 o                         
  10   5   7          7.66          3.11         3.41 o                         
  -9   6   7         32.99         39.57         4.49 o                         
  -8   6   7         42.62         43.37         3.38 o                         
  -7   6   7        222.87        216.06         5.31 o                         
  -6   6   7        212.08        208.28         4.44 o                         
  -5   6   7         45.67         59.59         2.40 o                         
  -4   6   7         96.31         97.21         2.63 o                         
  -3   6   7        118.44        146.20         6.27 o                         
  -2   6   7        325.82        328.38         4.92 o                         
  -1   6   7        417.70        420.33         6.68 o                         
   0   6   7        173.44        178.20         3.12 o                         
   1   6   7        417.39        417.88         5.90 o                         
   2   6   7        325.85        323.38         4.90 o                         
   3   6   7        118.79        135.02         4.88 o                         
   4   6   7         96.15         97.33         3.30 o                         
   5   6   7         45.57         58.48         3.07 o                         
   6   6   7        212.08        213.74         5.68 o                         
   7   6   7        222.87        216.31         6.11 o                         
   8   6   7         42.72         42.42         3.49 o                         
   9   6   7         32.99         37.12         3.56 o                         
  -9   7   7         21.70         19.63         9.15 o                         
  -8   7   7         13.20         16.01         7.47 o                         
  -7   7   7         19.16         23.51         4.27 o                         
  -6   7   7        163.96        165.06         4.61 o                         
  -5   7   7        650.81        622.64         8.90 o                         
  -4   7   7         40.88         42.95         2.07 o                         
  -3   7   7         64.20         65.91         2.26 o                         
  -2   7   7        504.78        474.43         6.79 o                         
  -1   7   7          4.73          6.20         0.94 o                         
   0   7   7        451.16        504.46         7.29 o                         
   1   7   7          4.72          4.65         0.93 o                         
   2   7   7        504.50        487.51         6.78 o                         
   3   7   7         64.19         69.00         2.21 o                         
   4   7   7         41.03         36.86         3.08 o                         
   5   7   7        650.62        607.12        10.82 o                         
   6   7   7        163.74        171.04         5.22 o                         
   7   7   7         19.08         24.75         2.88 o                         
   8   7   7         13.21         10.48         2.75 o                         
   9   7   7         21.70         24.64         3.45 o                         
  -9   8   7         12.26          5.48         6.93 o                         
  -8   8   7          3.80          1.69         5.09 o                         
  -7   8   7         33.29         32.40         3.40 o                         
  -6   8   7         27.97         26.15         2.80 o                         
  -5   8   7        233.20        208.29         4.90 o                         
  -4   8   7         74.07         67.03         2.60 o                         
  -3   8   7        871.63        848.97        11.37 o                         
  -2   8   7         70.12         60.60         2.57 o                         
  -1   8   7        121.98        135.33         5.14 o                         
   0   8   7          0.62          4.76         1.32 o                         
   1   8   7        121.77        125.50         5.19 o                         
   2   8   7         69.98         57.12         2.48 o                         
   3   8   7        871.08        861.24        12.72 o                         
   4   8   7         74.20         66.58         3.07 o                         
   5   8   7        233.30        195.47         6.19 o                         
   6   8   7         28.02         23.90         2.69 o                         
   7   8   7         33.23         32.45         3.10 o                         
   8   8   7          3.81          1.01         3.45 o                         
   9   8   7         12.26         15.90         4.53 o                         
  -8   9   7          7.41         19.03         7.02 o                         
  -7   9   7          3.75          1.32         4.59 o                         
  -6   9   7          9.71          7.37         3.28 o                         
  -5   9   7         12.58         11.30         2.11 o                         
  -4   9   7         35.44         30.66         2.37 o                         
  -3   9   7         58.14         54.00         2.79 o                         
  -2   9   7         47.02         47.53         2.40 o                         
  -1   9   7         33.89         35.94         2.03 o                         
   0   9   7         27.73         22.88         1.73 o                         
   1   9   7         33.95         38.99         2.08 o                         
   2   9   7         46.87         47.47         2.86 o                         
   3   9   7         58.28         55.79         3.84 o                         
   4   9   7         35.51         31.75         4.18 o                         
   5   9   7         12.66         11.85         3.85 o                         
   6   9   7          9.68         11.15         4.13 o                         
   7   9   7          3.76          0.00         4.61 o                         
   8   9   7          7.42          8.61         3.73 o                         
  -8  10   7         16.38         23.51         5.70 o                         
  -7  10   7          4.81          1.18         3.58 o                         
  -6  10   7          5.14          6.79         3.28 o                         
  -5  10   7         13.63         13.63         3.00 o                         
  -4  10   7         10.32         15.90         2.59 o                         
  -3  10   7          7.13          6.23         2.20 o                         
  -2  10   7         59.93         68.54         3.61 o                         
  -1  10   7         16.72         13.62         2.23 o                         
   0  10   7          1.27          0.93         1.87 o                         
   1  10   7         16.65         16.45         2.30 o                         
   2  10   7         59.87         66.96         3.68 o                         
   3  10   7          7.10          1.65         2.44 o                         
   4  10   7         10.36         13.90         3.66 o                         
   5  10   7         13.64          9.49         4.71 o                         
   6  10   7          5.12          0.00         3.79 o                         
   7  10   7          4.78          0.00         9.70 o                         
   8  10   7         16.41          5.11         5.68 o                         
  -7  11   7         33.46         43.07         6.04 o                         
  -6  11   7         19.52         23.88         4.58 o                         
  -5  11   7          4.82         10.70         3.37 o                         
  -4  11   7         14.96         14.31         2.69 o                         
  -3  11   7         26.86         22.19         2.78 o                         
  -2  11   7        320.33        359.07         8.17 o                         
  -1  11   7          3.27          1.61         2.20 o                         
   0  11   7          0.00          1.95         2.14 o                         
   1  11   7          3.29          3.97         2.14 o                         
   2  11   7        320.07        340.24         7.87 o                         
   3  11   7         26.87         23.69         3.04 o                         
   4  11   7         14.99         14.73         3.99 o                         
   5  11   7          4.86          8.39         3.86 o                         
   6  11   7         19.41         14.97         4.60 o                         
   7  11   7         33.45         27.15         5.40 o                         
  -7  12   7         18.84         23.24         8.38 o                         
  -6  12   7         76.47        106.25        10.54 o                         
  -5  12   7         12.37         19.84         3.83 o                         
  -4  12   7          1.96          1.85         2.51 o                         
  -3  12   7         38.80         33.75         3.29 o                         
  -2  12   7        161.34        130.41         5.16 o                         
  -1  12   7         57.46         72.03         4.05 o                         
   0  12   7         66.42         77.75         4.00 o                         
   1  12   7         57.27         70.00         4.52 o                         
   2  12   7        161.37        120.82         5.53 o                         
   3  12   7         38.70         33.20         4.58 o                         
   4  12   7          1.97          0.70         3.66 o                         
   5  12   7         12.36         11.59         6.65 o                         
   6  12   7         76.64         88.70        14.14 o                         
  -6  13   7         10.04         27.18         6.93 o                         
  -5  13   7          0.09          3.15         7.41 o                         
  -4  13   7          5.13          8.06         3.54 o                         
  -3  13   7          8.31         12.11         2.90 o                         
  -2  13   7          6.67         10.80         2.71 o                         
  -1  13   7         11.35         10.95         2.72 o                         
   0  13   7          3.69          9.81         2.62 o                         
   1  13   7         11.39         11.27         3.09 o                         
   2  13   7          6.70          8.28         2.97 o                         
   3  13   7          8.28         12.10         4.02 o                         
   4  13   7          5.11          5.28         4.10 o                         
   5  13   7          0.09          0.00         3.99 o                         
   6  13   7         10.01         15.37         5.28 o                         
  -5  14   7          7.55          6.65         6.93 o                         
  -4  14   7          8.22          7.79         6.41 o                         
  -3  14   7         18.58         21.51         3.20 o                         
  -2  14   7         39.76         40.79         3.66 o                         
  -1  14   7         46.04         45.57         4.79 o                         
   0  14   7          0.17          0.76         3.24 o                         
   1  14   7         45.96         46.12         3.68 o                         
   2  14   7         39.84         36.66         3.92 o                         
   3  14   7         18.61          9.26         4.18 o                         
   4  14   7          8.22          3.50         4.41 o                         
   5  14   7          7.53          0.00         6.65 o                         
  -3  15   7         14.06         20.65         5.52 o                         
  -2  15   7         12.18         19.39         3.22 o                         
  -1  15   7          2.84          7.13         4.28 o                         
   0  15   7         13.60          8.81         4.70 o                         
   1  15   7          2.87          6.54         3.22 o                         
   2  15   7         12.18          9.96         4.38 o                         
   3  15   7         14.05         15.20         4.80 o                         
  -1  16   7          9.12         19.40         6.14 o                         
   0  16   7          8.40         19.79         5.71 o                         
   1  16   7          9.13          1.50         3.99 o                         
   0   0   8      10753.16      10422.96       172.57 o                         
   1   0   8       3020.49       2900.96        37.67 o                         
   2   0   8         57.09         78.06         2.69 o                         
   3   0   8       5074.71       5457.16        64.37 o                         
   4   0   8        354.80        335.25         5.11 o                         
   5   0   8         58.94         71.00         3.97 o                         
   6   0   8        775.09        775.89        18.15 o                         
   7   0   8        802.66        755.88        14.65 o                         
   8   0   8          0.06          0.00         2.69 o                         
   9   0   8         11.54         12.04         3.17 o                         
  10   0   8          2.92          3.11         4.98 o                         
 -10   1   8          7.26          9.83         3.49 o                         
  -9   1   8         27.31         28.39         3.54 o                         
  -8   1   8         25.93         32.91         3.91 o                         
  -7   1   8        341.54        337.68        17.45 o                         
  -6   1   8        259.54        253.90         9.75 o                         
  -5   1   8        351.51        365.98         7.71 o                         
  -4   1   8        188.99        186.65         3.77 o                         
  -3   1   8       1937.98       2107.48        27.69 o                         
  -2   1   8       1634.27       1692.37        22.36 o                         
  -1   1   8       2694.19       2885.25        37.30 o                         
   0   1   8       1740.02       1847.35        22.16 o                         
   1   1   8       2694.64       2863.76        34.18 o                         
   2   1   8       1634.53       1683.45        22.43 o                         
   3   1   8       1936.29       2093.14        25.33 o                         
   4   1   8        189.30        183.82         3.36 o                         
   5   1   8        351.08        361.27         6.19 o                         
   6   1   8        259.75        247.18         4.76 o                         
   7   1   8        341.69        324.45         6.54 o                         
   8   1   8         25.93         28.58         3.07 o                         
   9   1   8         27.36         28.12         3.73 o                         
  10   1   8          7.29          9.87         3.46 o                         
 -10   2   8         31.43         36.94         4.89 o                         
  -9   2   8          6.11          4.99         3.53 o                         
  -8   2   8        105.33        103.83         5.13 o                         
  -7   2   8          8.03          6.29         2.45 o                         
  -6   2   8         21.12         23.06         2.00 o                         
  -5   2   8         64.49         61.75         2.45 o                         
  -4   2   8         84.71         81.75         2.23 o                         
  -3   2   8         29.94         52.34         2.50 o                         
  -2   2   8       3910.56       4412.44        51.51 o                         
  -1   2   8        442.41        397.66         6.40 o                         
   0   2   8         14.66         10.43         1.04 o                         
   1   2   8        442.65        400.69         5.52 o                         
   2   2   8       3908.40       4318.06        51.64 o                         
   3   2   8         29.92         47.19         1.88 o                         
   4   2   8         84.78         83.80         2.37 o                         
   5   2   8         64.25         63.71         2.66 o                         
   6   2   8         20.97         20.87         2.60 o                         
   7   2   8          8.02          8.24         2.49 o                         
   8   2   8        105.19        109.11         4.69 o                         
   9   2   8          6.11          3.13         3.12 o                         
  10   2   8         31.37         35.07         4.14 o                         
 -10   3   8          0.82          0.00         3.43 o                         
  -9   3   8         23.57         24.27         4.10 o                         
  -8   3   8          3.50          0.00         2.64 o                         
  -7   3   8         17.36         14.66         2.59 o                         
  -6   3   8       1059.48       1048.84        13.84 o                         
  -5   3   8          2.15          1.50         1.17 o                         
  -4   3   8        218.55        226.42         3.88 o                         
  -3   3   8        747.98        684.02         8.95 o                         
  -2   3   8       1883.72       2046.31        24.72 o                         
  -1   3   8        499.78        522.28         6.96 o                         
   0   3   8        355.73        382.64         5.30 o                         
   1   3   8        499.84        531.60         7.03 o                         
   2   3   8       1883.30       2059.74        24.84 o                         
   3   3   8        748.06        681.85         9.09 o                         
   4   3   8        218.76        225.53         4.02 o                         
   5   3   8          2.09          0.00         1.38 o                         
   6   3   8       1059.13       1051.68        16.91 o                         
   7   3   8         17.41         12.11         3.32 o                         
   8   3   8          3.47          1.63         2.36 o                         
   9   3   8         23.57         17.84         3.13 o                         
  10   3   8          0.82          0.00         2.90 o                         
 -10   4   8          1.58          1.83         3.62 o                         
  -9   4   8          4.37          7.00         3.51 o                         
  -8   4   8         68.19         67.98         5.37 o                         
  -7   4   8         27.22         22.82         2.77 o                         
  -6   4   8        577.16        572.99         9.31 o                         
  -5   4   8        509.50        530.47         7.64 o                         
  -4   4   8        749.69        679.07         9.16 o                         
  -3   4   8        479.58        549.19         7.53 o                         
  -2   4   8        445.33        450.28         6.72 o                         
  -1   4   8         57.19         61.87         1.67 o                         
   0   4   8        165.14        142.73         2.59 o                         
   1   4   8         57.44         60.95         1.84 o                         
   2   4   8        444.40        447.31         6.29 o                         
   3   4   8        479.32        553.51         7.58 o                         
   4   4   8        749.61        681.82        10.30 o                         
   5   4   8        509.45        524.63         8.47 o                         
   6   4   8        576.56        574.69        10.47 o                         
   7   4   8         27.38         22.56         2.74 o                         
   8   4   8         68.24         66.42         3.97 o                         
   9   4   8          4.36          7.66         2.94 o                         
  10   4   8          1.59          0.00         4.74 o                         
 -10   5   8         18.41         28.65         4.80 o                         
  -9   5   8          2.16          2.18         3.51 o                         
  -8   5   8         63.13         63.53         3.73 o                         
  -7   5   8        160.85        150.37         4.48 o                         
  -6   5   8        355.48        348.18         6.63 o                         
  -5   5   8         73.42         96.73         3.97 o                         
  -4   5   8         32.71         37.25         1.81 o                         
  -3   5   8        916.68        908.41        11.72 o                         
  -2   5   8        441.50        458.35         6.47 o                         
  -1   5   8        159.14        183.11         3.17 o                         
   0   5   8        773.54        730.32        17.09 o                         
   1   5   8        158.92        177.53         4.11 o                         
   2   5   8        441.75        465.64         6.52 o                         
   3   5   8        915.76        901.34        15.62 o                         
   4   5   8         32.67         30.18         1.89 o                         
   5   5   8         73.27        101.42         3.61 o                         
   6   5   8        356.00        355.78         7.46 o                         
   7   5   8        160.86        148.03         5.06 o                         
   8   5   8         63.03         60.50         3.81 o                         
   9   5   8          2.13          2.66         2.78 o                         
  10   5   8         18.39         23.57         6.10 o                         
  -9   6   8          8.75          7.09         4.44 o                         
  -8   6   8          5.25          6.20         3.17 o                         
  -7   6   8         26.28         32.28         2.62 o                         
  -6   6   8         24.86         30.01         2.41 o                         
  -5   6   8         38.91         35.32         2.01 o                         
  -4   6   8        244.21        249.96         4.44 o                         
  -3   6   8        405.98        403.08         6.04 o                         
  -2   6   8        279.52        243.80         4.06 o                         
  -1   6   8        180.96        194.17         3.91 o                         
   0   6   8          4.23          1.03         0.90 o                         
   1   6   8        181.08        198.81         3.44 o                         
   2   6   8        279.47        246.77         4.07 o                         
   3   6   8        406.01        409.17         6.08 o                         
   4   6   8        244.05        250.95         5.57 o                         
   5   6   8         38.98         33.73         2.56 o                         
   6   6   8         24.89         25.57         2.70 o                         
   7   6   8         26.30         33.13         3.08 o                         
   8   6   8          5.28          4.78         2.84 o                         
   9   6   8          8.73          9.53         3.40 o                         
  -9   7   8         14.64         20.52         5.54 o                         
  -8   7   8         10.46         14.26         4.73 o                         
  -7   7   8         69.80         76.72         4.46 o                         
  -6   7   8        109.85        116.46         4.67 o                         
  -5   7   8         34.74         32.88         3.77 o                         
  -4   7   8         58.21         63.06         4.05 o                         
  -3   7   8         15.47         17.57         1.44 o                         
  -2   7   8         44.23         33.85         3.00 o                         
  -1   7   8        163.95        161.96         4.08 o                         
   0   7   8         28.18         24.23         1.47 o                         
   1   7   8        164.38        161.22         3.35 o                         
   2   7   8         44.45         34.98         2.07 o                         
   3   7   8         15.47         16.46         1.42 o                         
   4   7   8         58.46         55.34         2.40 o                         
   5   7   8         34.92         33.82         3.07 o                         
   6   7   8        109.83        116.43         4.60 o                         
   7   7   8         70.04         70.27         3.94 o                         
   8   7   8         10.44          7.69         2.83 o                         
   9   7   8         14.61         18.56         3.28 o                         
  -9   8   8         15.94         13.86         5.82 o                         
  -8   8   8         18.30         18.64         5.74 o                         
  -7   8   8         10.40         10.79         2.63 o                         
  -6   8   8        121.75        141.55         4.97 o                         
  -5   8   8         60.42         70.77         3.29 o                         
  -4   8   8        136.80        135.32         5.81 o                         
  -3   8   8         56.44         40.91         2.56 o                         
  -2   8   8          6.57          8.35         2.09 o                         
  -1   8   8         57.75         59.02         2.49 o                         
   0   8   8        170.53        151.80         3.62 o                         
   1   8   8         57.70         57.38         2.53 o                         
   2   8   8          6.56          8.03         1.66 o                         
   3   8   8         56.79         41.75         2.46 o                         
   4   8   8        136.89        153.29         4.36 o                         
   5   8   8         60.44         65.99         4.19 o                         
   6   8   8        121.71        145.54         5.88 o                         
   7   8   8         10.36          9.51         2.72 o                         
   8   8   8         18.35         17.55         3.09 o                         
   9   8   8         15.93         15.80         6.93 o                         
  -8   9   8          9.32          6.93         6.65 o                         
  -7   9   8         10.39          9.22         4.56 o                         
  -6   9   8         48.21         53.74         3.56 o                         
  -5   9   8        105.70        114.20         4.92 o                         
  -4   9   8         18.26         15.21         2.05 o                         
  -3   9   8         17.20         20.96         2.07 o                         
  -2   9   8         97.51         83.44         3.19 o                         
  -1   9   8        188.49        182.09         4.24 o                         
   0   9   8          6.53          4.53         1.50 o                         
   1   9   8        188.09        179.94         4.16 o                         
   2   9   8         97.75         90.89         3.15 o                         
   3   9   8         17.21         15.46         2.64 o                         
   4   9   8         18.29          7.75         3.53 o                         
   5   9   8        105.48         98.34         6.71 o                         
   6   9   8         48.28         43.46         6.38 o                         
   7   9   8         10.41          7.25         4.51 o                         
   8   9   8          9.30          8.83         6.59 o                         
  -8  10   8         13.31         15.35         8.34 o                         
  -7  10   8         32.53         35.39         4.94 o                         
  -6  10   8          6.38          4.29         6.50 o                         
  -5  10   8         13.24         11.02         3.31 o                         
  -4  10   8         22.01         16.30         4.30 o                         
  -3  10   8         10.89          9.06         2.28 o                         
  -2  10   8         13.05         17.01         2.35 o                         
  -1  10   8         20.35         21.72         2.41 o                         
   0  10   8        341.24        358.00         7.83 o                         
   1  10   8         20.44         19.23         2.38 o                         
   2  10   8         13.08         22.77         2.61 o                         
   3  10   8         10.98          6.18         2.55 o                         
   4  10   8         22.00         11.35         3.66 o                         
   5  10   8         13.30          3.57         5.41 o                         
   6  10   8          6.36          2.91         4.06 o                         
   7  10   8         32.50         30.69         5.38 o                         
   8  10   8         13.35          0.00         8.04 o                         
  -7  11   8         37.29         45.65         4.88 o                         
  -6  11   8         16.92         24.57         3.96 o                         
  -5  11   8         31.23         34.00         4.03 o                         
  -4  11   8          7.19          8.35         3.13 o                         
  -3  11   8        149.88        148.64         5.33 o                         
  -2  11   8        204.58        225.28         6.22 o                         
  -1  11   8        215.25        220.89         6.08 o                         
   0  11   8         44.30         44.01         3.20 o                         
   1  11   8        215.36        220.49         6.11 o                         
   2  11   8        204.40        213.98         6.18 o                         
   3  11   8        149.57        141.35         5.81 o                         
   4  11   8          7.13          0.00         3.46 o                         
   5  11   8         31.25         29.04         5.82 o                         
   6  11   8         16.95         12.87         5.41 o                         
   7  11   8         37.26         30.65         6.52 o                         
  -6  12   8          0.66          5.85         3.70 o                         
  -5  12   8          7.01          6.91         3.98 o                         
  -4  12   8         14.15         17.17         4.83 o                         
  -3  12   8         17.52         24.84         3.00 o                         
  -2  12   8        100.46        110.01         4.93 o                         
  -1  12   8         39.05         30.21         3.02 o                         
   0  12   8          0.79          1.61         2.36 o                         
   1  12   8         39.08         30.91         3.05 o                         
   2  12   8        100.41        108.59         5.42 o                         
   3  12   8         17.47         19.78         4.10 o                         
   4  12   8         14.19         12.45         4.26 o                         
   5  12   8          7.01          3.34         7.76 o                         
   6  12   8          0.66          0.00         4.25 o                         
  -6  13   8         15.82         23.84         5.09 o                         
  -5  13   8         14.80         25.23         4.77 o                         
  -4  13   8          3.31          6.88         5.28 o                         
  -3  13   8         14.18         22.88         3.80 o                         
  -2  13   8          2.41          6.85         2.65 o                         
  -1  13   8         26.60         29.75         3.22 o                         
   0  13   8          4.75          2.28         2.47 o                         
   1  13   8         26.40         27.48         3.14 o                         
   2  13   8          2.41          0.64         2.77 o                         
   3  13   8         14.18         12.73         4.30 o                         
   4  13   8          3.31          0.14         3.91 o                         
   5  13   8         14.78         15.10         4.78 o                         
   6  13   8         15.84          0.00         8.04 o                         
  -4  14   8          6.92          9.68         3.98 o                         
  -3  14   8         11.47         15.91         3.75 o                         
  -2  14   8         50.90         63.21         6.40 o                         
  -1  14   8         30.33         27.47         3.32 o                         
   0  14   8          3.59         14.47         2.89 o                         
   1  14   8         30.42         30.17         3.26 o                         
   2  14   8         50.92         52.66         4.35 o                         
   3  14   8         11.43          5.86         4.02 o                         
   4  14   8          6.91          6.67         7.07 o                         
  -3  15   8          5.39          7.59        12.34 o                         
  -2  15   8         12.18         15.77         5.42 o                         
  -1  15   8         31.53         58.31         8.28 o                         
   0  15   8          1.42          1.84         2.81 o                         
   1  15   8         31.55         48.84         4.58 o                         
   2  15   8         12.17         16.57         4.69 o                         
   3  15   8          5.38          0.00         5.82 o                         
   1   0   9       2336.67       2396.27        31.39 o                         
   2   0   9       1111.84       1205.41        16.46 o                         
   3   0   9         65.18         57.02         2.61 o                         
   4   0   9        112.68        127.14         2.80 o                         
   5   0   9        113.12        113.17         3.39 o                         
   6   0   9         11.74         12.32         2.12 o                         
   7   0   9         87.30         92.00         5.48 o                         
   8   0   9         23.47         21.12         3.54 o                         
   9   0   9         21.86         22.41         3.54 o                         
  10   0   9          8.56         12.15         3.61 o                         
 -10   1   9          4.41          4.31         6.37 o                         
  -9   1   9          0.91          2.97         3.08 o                         
  -8   1   9         24.70         24.78         3.82 o                         
  -7   1   9        175.44        177.85         6.94 o                         
  -6   1   9        353.29        334.52         7.03 o                         
  -5   1   9        135.12        127.18         3.38 o                         
  -4   1   9         55.63         58.77         2.86 o                         
  -3   1   9       1473.33       1495.87        20.19 o                         
  -2   1   9        359.96        453.67         6.87 o                         
  -1   1   9       1206.40       1331.75        17.79 o                         
   0   1   9        334.42        393.66         5.58 o                         
   1   1   9       1205.73       1317.97        16.29 o                         
   2   1   9        360.67        453.48         6.97 o                         
   3   1   9       1472.96       1503.83        18.99 o                         
   4   1   9         55.89         62.25         3.23 o                         
   5   1   9        134.64        123.82         2.90 o                         
   6   1   9        353.24        331.54         6.42 o                         
   7   1   9        175.28        172.49         7.12 o                         
   8   1   9         24.63         23.59         3.05 o                         
   9   1   9          0.92          2.93         4.35 o                         
  10   1   9          4.42          8.62         3.52 o                         
 -10   2   9          5.03          8.00         4.57 o                         
  -9   2   9         17.99         17.26         4.30 o                         
  -8   2   9          5.32          3.66         3.12 o                         
  -7   2   9        532.28        542.43        11.88 o                         
  -6   2   9        366.12        363.01         6.67 o                         
  -5   2   9        421.06        415.45         7.00 o                         
  -4   2   9         46.45         55.41         2.51 o                         
  -3   2   9        565.01        635.19         9.23 o                         
  -2   2   9       3610.77       3833.84        49.79 o                         
  -1   2   9        685.56        822.32        11.55 o                         
   0   2   9        862.99        782.21         9.96 o                         
   1   2   9        686.00        829.26        10.56 o                         
   2   2   9       3609.89       3845.52        45.67 o                         
   3   2   9        564.82        619.86         8.46 o                         
   4   2   9         46.47         54.14         3.32 o                         
   5   2   9        421.14        423.11         6.45 o                         
   6   2   9        365.76        365.20         6.83 o                         
   7   2   9        532.24        564.52        10.64 o                         
   8   2   9          5.34          3.18         2.60 o                         
   9   2   9         17.97         12.78         3.05 o                         
  10   2   9          5.02          0.96         3.51 o                         
 -10   3   9          2.23          2.83         3.91 o                         
  -9   3   9         14.80         12.68         4.30 o                         
  -8   3   9         96.47        105.20         7.49 o                         
  -7   3   9        239.85        230.06         7.44 o                         
  -6   3   9        258.46        241.02         8.56 o                         
  -5   3   9        161.59        181.42         4.10 o                         
  -4   3   9         85.39         92.81         3.08 o                         
  -3   3   9        450.75        424.70        11.93 o                         
  -2   3   9        694.57        797.11        10.12 o                         
  -1   3   9         42.98         58.47         1.57 o                         
   0   3   9         29.24         32.18         1.42 o                         
   1   3   9         42.85         53.95         1.88 o                         
   2   3   9        693.93        782.44        10.72 o                         
   3   3   9        451.10        426.19         7.17 o                         
   4   3   9         85.70         88.10         2.88 o                         
   5   3   9        161.76        175.60         4.18 o                         
   6   3   9        258.65        233.58         7.76 o                         
   7   3   9        239.57        239.21         6.36 o                         
   8   3   9         96.44         99.46         4.64 o                         
   9   3   9         14.87         10.95         3.12 o                         
  10   3   9          2.25          0.00         4.56 o                         
 -10   4   9          1.83          5.42         3.99 o                         
  -9   4   9          4.16          2.03         3.51 o                         
  -8   4   9         13.34         11.34         3.51 o                         
  -7   4   9         11.80         11.96         2.56 o                         
  -6   4   9        219.03        210.42         4.97 o                         
  -5   4   9        285.19        254.32         5.04 o                         
  -4   4   9        104.35        100.66         2.79 o                         
  -3   4   9        279.26        283.88         4.79 o                         
  -2   4   9        799.98        746.31         9.85 o                         
  -1   4   9        283.14        326.26         4.71 o                         
   0   4   9        537.47        540.78         7.29 o                         
   1   4   9        283.67        316.26         4.80 o                         
   2   4   9        799.38        770.46         9.94 o                         
   3   4   9        279.27        272.74         4.57 o                         
   4   4   9        104.56        107.99         3.95 o                         
   5   4   9        284.72        245.60         5.14 o                         
   6   4   9        219.42        215.15         5.78 o                         
   7   4   9         11.79         11.82         2.55 o                         
   8   4   9         13.40         10.49         2.83 o                         
   9   4   9          4.19          3.63         2.88 o                         
  10   4   9          1.83          2.77         5.27 o                         
  -9   5   9          1.09          4.88         3.62 o                         
  -8   5   9          1.41          2.27         2.75 o                         
  -7   5   9          9.57          6.84         2.19 o                         
  -6   5   9         17.57         12.85         2.10 o                         
  -5   5   9         61.22         66.48         5.10 o                         
  -4   5   9        292.12        285.80         6.63 o                         
  -3   5   9         87.64        106.39         2.54 o                         
  -2   5   9        613.08        602.18         8.10 o                         
  -1   5   9        256.27        245.98         3.99 o                         
   0   5   9        122.27        166.34         3.04 o                         
   1   5   9        256.63        237.03         6.32 o                         
   2   5   9        613.74        593.98         8.13 o                         
   3   5   9         87.77        105.39         2.72 o                         
   4   5   9        291.44        271.12         4.73 o                         
   5   5   9         61.17         62.81         4.32 o                         
   6   5   9         17.60         20.24         2.64 o                         
   7   5   9          9.53          4.84         2.44 o                         
   8   5   9          1.42          1.57         2.61 o                         
   9   5   9          1.10          0.00         2.64 o                         
  -9   6   9         12.80         18.85         5.82 o                         
  -8   6   9         12.07          7.32         3.06 o                         
  -7   6   9        144.46        149.25         4.55 o                         
  -6   6   9          3.74          1.48         1.93 o                         
  -5   6   9         83.72         94.15         3.76 o                         
  -4   6   9        167.94        164.37         3.61 o                         
  -3   6   9        251.34        250.31         4.34 o                         
  -2   6   9        134.11        143.68         2.97 o                         
  -1   6   9        495.31        497.43         6.96 o                         
   0   6   9        239.54        218.43         4.13 o                         
   1   6   9        495.42        492.95         6.97 o                         
   2   6   9        134.12        147.65         3.08 o                         
   3   6   9        251.21        257.44         5.35 o                         
   4   6   9        168.14        165.26         3.82 o                         
   5   6   9         83.84         93.89         4.66 o                         
   6   6   9          3.73          3.57         2.33 o                         
   7   6   9        144.61        149.72         5.38 o                         
   8   6   9         12.03          6.30         2.70 o                         
   9   6   9         12.78         13.47         3.15 o                         
  -9   7   9          7.01         11.37         5.27 o                         
  -8   7   9         22.38         33.09         7.90 o                         
  -7   7   9         35.79         31.56         3.08 o                         
  -6   7   9        109.27        108.33         6.80 o                         
  -5   7   9         99.29        104.76         4.43 o                         
  -4   7   9        205.28        200.98         4.58 o                         
  -3   7   9        161.15        171.57         3.52 o                         
  -2   7   9        168.95        162.69         3.27 o                         
  -1   7   9         22.92         20.16         1.35 o                         
   0   7   9        420.25        408.93         6.04 o                         
   1   7   9         22.93         21.74         1.72 o                         
   2   7   9        168.94        166.73         3.35 o                         
   3   7   9        161.09        170.24         3.52 o                         
   4   7   9        205.14        207.27         4.41 o                         
   5   7   9         99.33        109.57         4.89 o                         
   6   7   9        109.06        115.15         5.47 o                         
   7   7   9         35.75         31.73         3.22 o                         
   8   7   9         22.44         20.94         3.24 o                         
   9   7   9          7.00          5.16         3.05 o                         
  -8   8   9         24.62         27.17         6.47 o                         
  -7   8   9          0.97          0.27         2.45 o                         
  -6   8   9         73.56         80.49         3.66 o                         
  -5   8   9         13.16         15.37         2.18 o                         
  -4   8   9         36.94         49.15         3.21 o                         
  -3   8   9        103.67         93.55         3.25 o                         
  -2   8   9         41.06         38.75         2.31 o                         
  -1   8   9        222.78        209.38         4.49 o                         
   0   8   9          8.36          6.78         1.52 o                         
   1   8   9        222.55        208.15         4.51 o                         
   2   8   9         41.07         36.92         3.75 o                         
   3   8   9        103.64         86.66         3.22 o                         
   4   8   9         36.69         47.21         2.89 o                         
   5   8   9         13.14         10.70         2.81 o                         
   6   8   9         73.64         71.49         4.60 o                         
   7   8   9          0.96          0.00         4.57 o                         
   8   8   9         24.57         26.57         4.71 o                         
  -8   9   9          2.47          4.25        11.92 o                         
  -7   9   9         22.13         23.80         4.02 o                         
  -6   9   9         52.00         46.52         3.53 o                         
  -5   9   9         47.21         56.76         3.57 o                         
  -4   9   9          9.05         10.32         2.60 o                         
  -3   9   9         21.81         20.83         2.15 o                         
  -2   9   9         42.94         35.11         2.23 o                         
  -1   9   9        127.78        129.26         3.64 o                         
   0   9   9          0.54          2.40         1.58 o                         
   1   9   9        127.82        123.04         3.62 o                         
   2   9   9         43.01         34.62         2.22 o                         
   3   9   9         21.92         16.96         2.13 o                         
   4   9   9          9.09          5.73         3.59 o                         
   5   9   9         47.07         50.89         5.32 o                         
   6   9   9         52.00         37.85         5.13 o                         
   7   9   9         22.10         16.86         8.04 o                         
   8   9   9          2.45          5.04         9.29 o                         
  -8  10   9          0.86          3.67         6.98 o                         
  -7  10   9          1.23          2.81         3.49 o                         
  -6  10   9         28.39         29.07         4.06 o                         
  -5  10   9         10.99         16.28         3.47 o                         
  -4  10   9         86.16         77.67         5.23 o                         
  -3  10   9         63.10         73.62         4.84 o                         
  -2  10   9         12.47         11.53         2.24 o                         
  -1  10   9         70.29         60.92         3.43 o                         
   0  10   9         29.35         23.30         2.51 o                         
   1  10   9         70.44         63.45         3.60 o                         
   2  10   9         12.56          9.79         2.35 o                         
   3  10   9         62.96         71.58         4.48 o                         
   4  10   9         86.11         70.35         5.78 o                         
   5  10   9         10.96         10.46         4.44 o                         
   6  10   9         28.47         27.26         4.93 o                         
   7  10   9          1.23          0.00        12.20 o                         
  -7  11   9          8.82         13.32         4.45 o                         
  -6  11   9         10.58         19.26         7.74 o                         
  -5  11   9          4.83          3.47         3.28 o                         
  -4  11   9         14.11         17.52         3.47 o                         
  -3  11   9        101.94         94.58         5.78 o                         
  -2  11   9        166.46        185.76         6.52 o                         
  -1  11   9         21.28         27.02         2.85 o                         
   0  11   9          0.75          1.98         2.17 o                         
   1  11   9         21.34         33.00         3.02 o                         
   2  11   9        166.42        190.62         5.94 o                         
   3  11   9        101.79        102.14         7.54 o                         
   4  11   9         14.14          9.80         3.86 o                         
   5  11   9          4.85          2.51         4.30 o                         
   6  11   9         10.57         18.59         4.85 o                         
   7  11   9          8.81          8.22         4.80 o                         
  -6  12   9          2.78          0.95         3.56 o                         
  -5  12   9         25.93         32.18         4.58 o                         
  -4  12   9          1.10          6.27         5.27 o                         
  -3  12   9         47.73         51.40         4.52 o                         
  -2  12   9        164.42        171.95         5.88 o                         
  -1  12   9         40.20         47.89         3.50 o                         
   0  12   9         51.39         40.43         3.31 o                         
   1  12   9         40.14         48.61         3.48 o                         
   2  12   9        164.52        188.42         6.77 o                         
   3  12   9         47.75         45.13         4.43 o                         
   4  12   9          1.09          0.00         3.46 o                         
   5  12   9         25.92         31.76         6.38 o                         
   6  12   9          2.79          0.00         4.99 o                         
  -5  13   9          1.69          9.06         5.27 o                         
  -4  13   9          5.02         10.53         3.57 o                         
  -3  13   9         28.67         27.54         4.09 o                         
  -2  13   9         38.97         48.39         4.48 o                         
  -1  13   9         13.64         20.03         3.04 o                         
   0  13   9          8.14         14.05         2.77 o                         
   1  13   9         13.63         19.96         3.31 o                         
   2  13   9         38.92         44.17         4.00 o                         
   3  13   9         28.75         23.84         4.69 o                         
   4  13   9          4.99          0.96         5.68 o                         
   5  13   9          1.69          1.86         8.32 o                         
  -4  14   9          2.82          5.61         3.77 o                         
  -3  14   9         26.06         29.25         4.25 o                         
  -2  14   9          6.28         16.35         3.70 o                         
  -1  14   9          5.73          9.99         2.91 o                         
   0  14   9          0.56          3.24         2.80 o                         
   1  14   9          5.72          6.38         3.68 o                         
   2  14   9          6.29          8.35         3.18 o                         
   3  14   9         26.07         24.98         4.89 o                         
   4  14   9          2.80          2.94         4.30 o                         
  -2  15   9         15.79         21.71         7.47 o                         
  -1  15   9          0.73          5.51         3.72 o                         
   0  15   9          3.80          7.15         3.96 o                         
   1  15   9          0.74          0.00         3.22 o                         
   2  15   9         15.79         18.06         4.80 o                         
   0   0  10      13537.93      13465.28       222.71 o                         
   1   0  10       1530.61       1591.67        21.32 o                         
   2   0  10       2970.91       3608.30        47.01 o                         
   3   0  10         21.85         18.93         1.20 o                         
   4   0  10          3.44          2.03         1.12 o                         
   5   0  10        139.16        129.93         3.55 o                         
   6   0  10       1569.68       1527.39        23.66 o                         
   7   0  10         44.29         34.03         3.99 o                         
   8   0  10          0.06          0.00         2.52 o                         
   9   0  10         13.84         12.56         3.35 o                         
  10   0  10          6.73          8.60         3.46 o                         
 -10   1  10          2.47          1.87         3.30 o                         
  -9   1  10          2.24          1.02         3.55 o                         
  -8   1  10          7.65          3.04         3.23 o                         
  -7   1  10         84.21         84.63         5.67 o                         
  -6   1  10        280.87        271.19         7.59 o                         
  -5   1  10         81.99         74.22         2.80 o                         
  -4   1  10         62.52         46.40         2.18 o                         
  -3   1  10        413.47        419.92         6.64 o                         
  -2   1  10       2482.91       2722.62        35.36 o                         
  -1   1  10       1682.28       1878.92        26.61 o                         
   0   1  10        578.70        508.48         6.84 o                         
   1   1  10       1682.97       1865.62        22.75 o                         
   2   1  10       2484.64       2673.45        35.46 o                         
   3   1  10        413.06        420.33         6.01 o                         
   4   1  10         62.57         46.56         1.90 o                         
   5   1  10         81.91         70.15         2.65 o                         
   6   1  10        280.80        280.71         5.97 o                         
   7   1  10         84.11         94.75         4.57 o                         
   8   1  10          7.58          3.19         2.85 o                         
   9   1  10          2.25          4.92         3.14 o                         
  10   1  10          2.47          0.00         3.29 o                         
 -10   2  10         12.29         15.82         4.41 o                         
  -9   2  10         48.52         55.23         5.09 o                         
  -8   2  10         39.24         39.58         4.30 o                         
  -7   2  10        437.60        464.64        10.69 o                         
  -6   2  10        174.26        190.47         5.24 o                         
  -5   2  10        303.20        269.02         5.26 o                         
  -4   2  10        372.32        351.61         5.98 o                         
  -3   2  10         99.47         89.35         2.93 o                         
  -2   2  10        947.92        934.10        12.98 o                         
  -1   2  10        309.13        325.54         5.37 o                         
   0   2  10        715.92        696.78         9.04 o                         
   1   2  10        309.56        327.33         4.87 o                         
   2   2  10        949.21        921.65        11.92 o                         
   3   2  10         99.46         86.74         2.75 o                         
   4   2  10        371.92        343.59         5.50 o                         
   5   2  10        302.96        267.77         5.42 o                         
   6   2  10        174.41        183.68         4.80 o                         
   7   2  10        437.20        457.36         9.41 o                         
   8   2  10         39.28         35.17         3.32 o                         
   9   2  10         48.58         47.10         3.77 o                         
  10   2  10         12.26         22.73         6.65 o                         
 -10   3  10          0.49          0.00         5.82 o                         
  -9   3  10          8.41         10.52         3.91 o                         
  -8   3  10         19.79         28.91         4.10 o                         
  -7   3  10         22.85         29.97         3.45 o                         
  -6   3  10         13.07         10.88         2.13 o                         
  -5   3  10         15.74         18.68         1.90 o                         
  -4   3  10         80.45         85.53         3.14 o                         
  -3   3  10        222.10        213.30         3.61 o                         
  -2   3  10        363.80        401.46         6.32 o                         
  -1   3  10         82.36         77.09         2.21 o                         
   0   3  10         45.80         55.02         1.96 o                         
   1   3  10         82.42         72.74         2.04 o                         
   2   3  10        363.71        388.73         7.32 o                         
   3   3  10        222.36        216.56         3.94 o                         
   4   3  10         80.30         77.91         2.76 o                         
   5   3  10         15.58         16.92         2.16 o                         
   6   3  10         13.09         14.24         2.51 o                         
   7   3  10         22.89         29.20         3.02 o                         
   8   3  10         19.84         21.47         3.04 o                         
   9   3  10          8.43          6.91         3.92 o                         
  10   3  10          0.49          4.44         5.27 o                         
  -9   4  10         12.12         11.44         3.99 o                         
  -8   4  10         32.35         31.18         4.21 o                         
  -7   4  10        232.46        250.22         9.38 o                         
  -6   4  10        184.91        194.88         4.84 o                         
  -5   4  10          5.46          7.25         1.93 o                         
  -4   4  10         29.99         30.83         2.02 o                         
  -3   4  10        316.21        309.16         5.62 o                         
  -2   4  10        314.84        337.03         5.21 o                         
  -1   4  10        558.76        559.49         7.61 o                         
   0   4  10        504.43        508.74         9.28 o                         
   1   4  10        558.72        564.05         7.69 o                         
   2   4  10        314.71        338.03         5.22 o                         
   3   4  10        316.51        306.94         5.02 o                         
   4   4  10         29.74         31.96         1.82 o                         
   5   4  10          5.42          7.58         2.00 o                         
   6   4  10        184.74        203.44         5.64 o                         
   7   4  10        232.52        259.96         6.83 o                         
   8   4  10         32.39         33.54         3.37 o                         
   9   4  10         12.10         11.55         3.17 o                         
  -9   5  10          9.29          8.03         5.13 o                         
  -8   5  10         29.08         25.71         3.56 o                         
  -7   5  10         39.92         37.10         3.62 o                         
  -6   5  10        111.08        101.38         3.73 o                         
  -5   5  10        943.18        879.52        13.15 o                         
  -4   5  10        101.33         92.00         4.14 o                         
  -3   5  10        196.51        208.13         4.94 o                         
  -2   5  10        534.05        520.42         9.05 o                         
  -1   5  10        100.28        107.46         2.46 o                         
   0   5  10        111.70        129.91         2.83 o                         
   1   5  10        100.33        105.53         3.44 o                         
   2   5  10        534.83        524.10        11.10 o                         
   3   5  10        196.63        207.50         4.59 o                         
   4   5  10        101.15         89.98         3.16 o                         
   5   5  10        943.91        884.03        14.87 o                         
   6   5  10        111.34         93.81         4.75 o                         
   7   5  10         39.90         32.01         3.13 o                         
   8   5  10         29.09         25.23         3.15 o                         
   9   5  10          9.26          5.40         3.04 o                         
  -9   6  10          9.52         15.53         5.27 o                         
  -8   6  10          0.92          5.77         3.12 o                         
  -7   6  10         24.46         17.17         2.80 o                         
  -6   6  10         86.13         82.43         3.54 o                         
  -5   6  10          0.76          2.37         1.79 o                         
  -4   6  10        166.37        168.98         4.23 o                         
  -3   6  10        398.23        408.00         6.93 o                         
  -2   6  10          5.71          3.14         1.11 o                         
  -1   6  10        868.31        850.54        11.20 o                         
   0   6  10         44.92         46.28         1.88 o                         
   1   6  10        868.06        866.03        11.24 o                         
   2   6  10          5.65          4.39         1.28 o                         
   3   6  10        398.14        413.68         6.30 o                         
   4   6  10        166.34        169.00         3.98 o                         
   5   6  10          0.78          3.84         1.86 o                         
   6   6  10         86.23         80.73         4.75 o                         
   7   6  10         24.43         16.50         2.79 o                         
   8   6  10          0.92          0.00         2.55 o                         
   9   6  10          9.54         11.20         3.09 o                         
  -9   7  10          3.92          0.00         4.99 o                         
  -8   7  10          5.59         10.56         4.10 o                         
  -7   7  10         16.08         20.09         5.39 o                         
  -6   7  10        198.29        220.35         5.52 o                         
  -5   7  10        101.95        101.74         3.69 o                         
  -4   7  10         69.82         67.94         3.13 o                         
  -3   7  10         17.31         15.92         1.75 o                         
  -2   7  10         12.73         14.57         1.35 o                         
  -1   7  10        146.54        150.00         3.33 o                         
   1   7  10        146.15        149.67         3.17 o                         
   2   7  10         12.79         12.12         1.46 o                         
   3   7  10         17.18         14.41         1.56 o                         
   4   7  10         69.62         66.54         3.37 o                         
   5   7  10        102.15        108.06         4.98 o                         
   6   7  10        198.36        238.70         7.38 o                         
   7   7  10         16.00         13.60         3.30 o                         
   8   7  10          5.57          3.02         2.90 o                         
   9   7  10          3.92          0.00         5.71 o                         
  -8   8  10          7.12         14.89         6.93 o                         
  -7   8  10          0.04          0.00         2.25 o                         
  -6   8  10        140.35        141.29         4.56 o                         
  -5   8  10         36.35         44.94         2.76 o                         
  -4   8  10        286.44        283.54         6.85 o                         
  -3   8  10         38.01         54.53         6.00 o                         
  -2   8  10         26.53         27.98         1.95 o                         
  -1   8  10        100.40        103.67         3.27 o                         
   0   8  10          1.09          0.29         1.43 o                         
   1   8  10        100.40        108.16         3.34 o                         
   2   8  10         26.49         30.33         2.13 o                         
   3   8  10         37.95         39.14         2.43 o                         
   4   8  10        286.16        288.45         6.56 o                         
   5   8  10         36.50         40.81         3.57 o                         
   6   8  10        140.15        142.47         5.99 o                         
   7   8  10          0.04          0.00         3.20 o                         
   8   8  10          7.12          3.21         3.76 o                         
  -8   9  10          1.11          3.00         7.49 o                         
  -7   9  10          4.60          5.15         2.75 o                         
  -6   9  10         52.69         58.13         3.82 o                         
  -5   9  10         16.67         17.66         3.20 o                         
  -4   9  10         70.06         84.43         4.12 o                         
  -3   9  10         30.34         28.67         3.44 o                         
  -2   9  10         11.87         11.22         2.44 o                         
  -1   9  10         32.15         42.93         2.51 o                         
   0   9  10         39.01         36.32         2.24 o                         
   1   9  10         32.11         39.23         2.39 o                         
   2   9  10         11.83          9.44         1.92 o                         
   3   9  10         30.38         22.05         3.12 o                         
   4   9  10         70.19         64.75         4.56 o                         
   5   9  10         16.71         26.59         4.66 o                         
   6   9  10         52.90         52.57         5.79 o                         
   7   9  10          4.60          0.00         4.19 o                         
   8   9  10          1.10          0.00         7.21 o                         
  -7  10  10         43.98         41.31         3.96 o                         
  -6  10  10         16.10         21.66         3.19 o                         
  -5  10  10         49.61         38.74         3.52 o                         
  -4  10  10          0.56          4.51         2.99 o                         
  -3  10  10         69.33         69.24         4.73 o                         
  -2  10  10          0.32          0.00         2.45 o                         
  -1  10  10         32.10         35.05         2.86 o                         
   0  10  10        210.30        215.42         5.91 o                         
   1  10  10         32.17         40.68         3.02 o                         
   2  10  10          0.32          1.30         2.22 o                         
   3  10  10         69.50         75.19         4.64 o                         
   4  10  10          0.55          1.07         3.79 o                         
   5  10  10         49.68         43.67         5.25 o                         
   6  10  10         16.10         18.31         4.73 o                         
   7  10  10         44.00         40.23         5.66 o                         
  -7  11  10          4.19          4.16         4.83 o                         
  -6  11  10          8.21         13.52         6.03 o                         
  -5  11  10         45.76         49.98         4.65 o                         
  -4  11  10         24.20         23.31         3.76 o                         
  -3  11  10         19.86         14.37         3.44 o                         
  -2  11  10        145.46        150.98         6.57 o                         
  -1  11  10         93.13        105.62         4.51 o                         
   0  11  10         23.71         27.04         2.98 o                         
   1  11  10         93.17        112.35         4.72 o                         
   2  11  10        145.28        158.26         5.47 o                         
   3  11  10         19.79         16.42         3.94 o                         
   4  11  10         24.12         21.76         4.46 o                         
   5  11  10         45.73         53.61         5.56 o                         
   6  11  10          8.17          8.72         4.60 o                         
   7  11  10          4.17          0.00         8.04 o                         
  -6  12  10          0.12          5.43         7.29 o                         
  -5  12  10         17.72         16.09         3.83 o                         
  -4  12  10          6.33          4.96         4.12 o                         
  -3  12  10          5.50          9.14         3.26 o                         
  -2  12  10         42.26         43.31         4.28 o                         
  -1  12  10         42.64         38.25         4.16 o                         
   0  12  10          2.69          2.79         2.53 o                         
   1  12  10         42.67         41.80         3.45 o                         
   2  12  10         42.25         39.19         3.72 o                         
   3  12  10          5.54          2.92         2.91 o                         
   4  12  10          6.34          5.30         3.91 o                         
   5  12  10         17.77         11.43         5.54 o                         
   6  12  10          0.12          0.00        10.26 o                         
  -5  13  10          0.08          0.00         5.34 o                         
  -4  13  10          0.82          2.20         4.38 o                         
  -3  13  10          4.41          0.14         3.37 o                         
  -2  13  10         38.53         47.58         4.57 o                         
  -1  13  10         27.23         24.32         3.82 o                         
   0  13  10         30.11         38.70         3.46 o                         
   1  13  10         27.11         30.52         3.33 o                         
   2  13  10         38.63         44.34         4.10 o                         
   3  13  10          4.42          6.12         6.52 o                         
   4  13  10          0.81          5.25         5.41 o                         
   5  13  10          0.08          0.00        10.54 o                         
  -4  14  10          0.70          0.00         4.99 o                         
  -3  14  10          7.80         11.07         3.79 o                         
  -2  14  10         19.13         23.16         4.41 o                         
  -1  14  10          8.54         21.72         4.99 o                         
   0  14  10          0.93          7.30         3.35 o                         
   1  14  10          8.52         17.10         3.15 o                         
   2  14  10         19.13         20.02         3.61 o                         
   3  14  10          7.83          7.76         9.70 o                         
   4  14  10          0.71          0.00         6.10 o                         
  -2  15  10          5.51         11.39         9.29 o                         
  -1  15  10         29.15         44.96         7.59 o                         
   0  15  10          0.11          1.51         5.72 o                         
   1  15  10         29.09         29.93         4.16 o                         
   2  15  10          5.53          3.33         6.38 o                         
   1   0  11          2.54          6.81         1.25 o                         
   2   0  11       1669.01       1740.28        23.43 o                         
   3   0  11        599.36        563.50         8.67 o                         
   4   0  11        548.18        609.29         9.39 o                         
   5   0  11          1.61          0.00         1.71 o                         
   6   0  11        428.61        396.70         8.19 o                         
   7   0  11        275.38        296.49         9.49 o                         
   8   0  11         12.82         10.40         3.00 o                         
   9   0  11         28.92         33.20         4.06 o                         
 -10   1  11          7.38          9.70         6.65 o                         
  -9   1  11         15.49         24.57         4.01 o                         
  -8   1  11         13.89         12.06         3.66 o                         
  -7   1  11        171.91        184.74        12.46 o                         
  -6   1  11        330.00        317.01         8.25 o                         
  -5   1  11        131.06        136.60         4.76 o                         
  -4   1  11        158.03        169.29         5.56 o                         
  -3   1  11        528.10        543.29         8.25 o                         
  -2   1  11        119.63        120.48         2.97 o                         
  -1   1  11        218.73        215.54         3.99 o                         
   0   1  11       1388.90       1311.95        16.26 o                         
   1   1  11        218.27        218.61         3.71 o                         
   2   1  11        119.52        118.26         2.90 o                         
   3   1  11        528.97        541.98         8.40 o                         
   4   1  11        158.21        165.82         5.18 o                         
   5   1  11        130.91        145.81         7.58 o                         
   6   1  11        330.37        324.17         6.58 o                         
   7   1  11        171.81        173.17         5.58 o                         
   8   1  11         13.89         11.64         3.24 o                         
   9   1  11         15.50         19.45         4.89 o                         
  -9   2  11         11.47         15.44         4.06 o                         
  -8   2  11          5.82          1.97         3.51 o                         
  -7   2  11         89.05         91.58         5.14 o                         
  -6   2  11         49.81         41.58         3.56 o                         
  -5   2  11        399.16        377.03         7.57 o                         
  -4   2  11         16.14         12.92         1.47 o                         
  -3   2  11        849.15        913.94        12.90 o                         
  -2   2  11         74.04         79.85         2.32 o                         
  -1   2  11        558.29        573.31        10.32 o                         
   0   2  11        238.29        245.02         3.91 o                         
   1   2  11        558.74        582.58         9.74 o                         
   2   2  11         73.75         81.20         2.62 o                         
   3   2  11        849.95        892.96        11.81 o                         
   4   2  11         16.16         13.01         1.46 o                         
   5   2  11        398.90        377.90         6.80 o                         
   6   2  11         49.69         44.17         2.86 o                         
   7   2  11         89.11         98.50         4.68 o                         
   8   2  11          5.85          6.93         3.08 o                         
   9   2  11         11.47         12.04         3.12 o                         
  -9   3  11          5.49          6.35         5.54 o                         
  -8   3  11         53.93         53.03         4.78 o                         
  -7   3  11        195.86        179.87         6.60 o                         
  -6   3  11        405.53        391.28         8.17 o                         
  -5   3  11        162.73        173.82         4.78 o                         
  -4   3  11         81.50         87.32         2.91 o                         
  -3   3  11        156.67        178.90         3.82 o                         
  -2   3  11        129.80        136.27         3.84 o                         
  -1   3  11        275.93        308.89         4.66 o                         
   0   3  11        115.95        122.35         2.56 o                         
   1   3  11        276.25        308.99         4.85 o                         
   2   3  11        130.11        135.41         3.19 o                         
   3   3  11        156.68        171.82         3.60 o                         
   4   3  11         81.37         89.14         2.84 o                         
   5   3  11        162.82        163.80         4.18 o                         
   6   3  11        405.31        389.47         9.59 o                         
   7   3  11        195.88        178.51         5.64 o                         
   8   3  11         53.88         50.26         3.69 o                         
   9   3  11          5.48          4.36         3.12 o                         
  -9   4  11          1.43          0.00         3.47 o                         
  -8   4  11         36.17         44.42         4.69 o                         
  -7   4  11         12.78         15.24         3.28 o                         
  -6   4  11        535.72        573.15        12.76 o                         
  -5   4  11         34.19         36.47         2.35 o                         
  -4   4  11         29.34         38.04         2.09 o                         
  -3   4  11         74.04         84.28         2.74 o                         
  -2   4  11        556.13        594.97        11.31 o                         
  -1   4  11         69.70         77.45         2.77 o                         
   0   4  11          7.88          5.47         1.03 o                         
   1   4  11         69.88         85.10         4.42 o                         
   2   4  11        556.57        594.03         8.27 o                         
   3   4  11         74.15         84.21         3.05 o                         
   4   4  11         29.34         40.52         2.08 o                         
   5   4  11         34.29         32.00         2.30 o                         
   6   4  11        536.19        588.20        12.62 o                         
   7   4  11         12.78         13.64         3.20 o                         
   8   4  11         36.17         43.63         4.04 o                         
   9   4  11          1.41          0.00         2.96 o                         
  -9   5  11         17.60         15.05         4.30 o                         
  -8   5  11          1.77          3.78         3.08 o                         
  -7   5  11          1.08          1.73         3.25 o                         
  -6   5  11         30.54         32.68         3.44 o                         
  -5   5  11         23.28         20.54         2.23 o                         
  -4   5  11        164.22        173.39         4.10 o                         
  -3   5  11         42.42         41.49         2.13 o                         
  -2   5  11        524.27        554.80         8.60 o                         
  -1   5  11        553.74        602.10         8.27 o                         
   0   5  11        377.06        402.78         5.94 o                         
   1   5  11        553.43        609.84         8.34 o                         
   2   5  11        524.74        550.65         7.85 o                         
   3   5  11         42.31         40.17         1.98 o                         
   4   5  11        164.00        162.99         4.04 o                         
   5   5  11         23.33         22.06         2.16 o                         
   6   5  11         30.45         28.03         3.31 o                         
   7   5  11          1.09          7.41         3.48 o                         
   8   5  11          1.78          0.00         2.71 o                         
   9   5  11         17.65         17.49         3.43 o                         
  -9   6  11          2.68         13.03         5.54 o                         
  -8   6  11          8.60          9.52         4.24 o                         
  -7   6  11          7.32          6.94         2.83 o                         
  -6   6  11         80.30         97.08         5.34 o                         
  -5   6  11        355.80        345.27         6.63 o                         
  -4   6  11         84.37         92.81         3.31 o                         
  -3   6  11        385.01        358.95         6.34 o                         
  -2   6  11        251.57        253.53         4.90 o                         
  -1   6  11        110.76        109.68         2.71 o                         
   0   6  11         39.79         41.75         1.98 o                         
   1   6  11        110.68        108.66         2.79 o                         
   2   6  11        251.88        250.91         4.48 o                         
   3   6  11        384.63        362.52         5.85 o                         
   4   6  11         84.19         94.92         3.22 o                         
   5   6  11        355.98        331.15         7.04 o                         
   6   6  11         80.28         87.08         3.96 o                         
   7   6  11          7.33          2.10         3.11 o                         
   8   6  11          8.58          5.00         3.85 o                         
   9   6  11          2.68          2.69         3.11 o                         
  -8   7  11          2.34          5.33         6.65 o                         
  -7   7  11          6.96          9.05         2.57 o                         
  -6   7  11          9.28          4.92         2.43 o                         
  -5   7  11         31.59         29.44         2.50 o                         
  -4   7  11        141.37        135.42         4.00 o                         
  -3   7  11         28.14         19.16         1.84 o                         
  -2   7  11         69.65         64.59         2.64 o                         
  -1   7  11         69.09         63.83         2.26 o                         
   0   7  11        367.85        364.92         5.65 o                         
   1   7  11         69.28         61.44         2.30 o                         
   2   7  11         69.64         59.13         2.36 o                         
   3   7  11         28.19         16.49         2.48 o                         
   4   7  11        140.93        152.26         4.69 o                         
   5   7  11         31.41         31.88         3.27 o                         
   6   7  11          9.28          6.15         2.86 o                         
   7   7  11          6.95          6.84         3.88 o                         
   8   7  11          2.32          3.94         3.26 o                         
  -8   8  11          3.99         11.07         4.53 o                         
  -7   8  11         56.64         54.15         4.47 o                         
  -6   8  11        106.28         99.50         4.76 o                         
  -5   8  11        265.80        255.12         6.80 o                         
  -4   8  11         42.00         41.28         3.10 o                         
  -3   8  11         31.07         34.42         2.75 o                         
  -2   8  11         16.01         14.87         2.26 o                         
  -1   8  11         45.94         42.54         2.51 o                         
   0   8  11         29.63         28.12         2.10 o                         
   1   8  11         45.94         41.73         2.35 o                         
   2   8  11         16.11         17.03         1.98 o                         
   3   8  11         31.11         36.02         2.45 o                         
   4   8  11         42.18         40.83         2.83 o                         
   5   8  11        265.64        261.68         7.70 o                         
   6   8  11        106.42        111.43        11.25 o                         
   7   8  11         56.64         47.57         4.23 o                         
   8   8  11          3.96          4.37         3.45 o                         
  -8   9  11          3.16         11.90         4.74 o                         
  -7   9  11         10.92         14.13         4.11 o                         
  -6   9  11         56.58         53.34         3.85 o                         
  -5   9  11         48.72         54.95         3.71 o                         
  -4   9  11        101.64        107.15         4.58 o                         
  -3   9  11         24.15         21.66         2.67 o                         
  -2   9  11          2.05          1.08         2.08 o                         
  -1   9  11         93.88        117.12         4.35 o                         
   0   9  11          0.76          0.07         1.66 o                         
   1   9  11         93.94        116.90         3.76 o                         
   2   9  11          2.04          0.00         1.84 o                         
   3   9  11         24.11         13.60         2.30 o                         
   4   9  11        101.51         87.77         4.07 o                         
   5   9  11         48.77         50.41         5.37 o                         
   6   9  11         56.60         52.98        14.56 o                         
   7   9  11         10.94          4.51        12.20 o                         
   8   9  11          3.16          0.00         8.87 o                         
  -7  10  11         33.92         38.62         4.49 o                         
  -6  10  11         22.66         28.48         3.35 o                         
  -5  10  11         20.24         22.43         3.05 o                         
  -4  10  11         81.03        101.61         4.75 o                         
  -3  10  11         56.51         49.70         4.21 o                         
  -2  10  11         26.14         20.56         3.35 o                         
  -1  10  11         17.44         13.26         3.07 o                         
   0  10  11        110.28         73.89         3.85 o                         
   1  10  11         17.34         17.71         2.60 o                         
   2  10  11         26.18         23.56         2.81 o                         
   3  10  11         56.61         48.60         3.88 o                         
   4  10  11         81.12         78.97         6.08 o                         
   5  10  11         20.24         20.18         4.66 o                         
   6  10  11         22.72         24.99         7.07 o                         
   7  10  11         33.86         31.71        10.67 o                         
  -6  11  11         36.51         40.75         6.14 o                         
  -5  11  11         20.32         27.82         4.04 o                         
  -4  11  11          9.57          8.91         3.36 o                         
  -3  11  11         48.40         63.06         4.76 o                         
  -2  11  11        199.14        192.67         7.24 o                         
  -1  11  11         43.68         41.26         3.99 o                         
   0  11  11         52.83         65.37         4.00 o                         
   1  11  11         43.65         43.61         3.32 o                         
   2  11  11        199.05        192.48         6.66 o                         
   3  11  11         48.45         59.52         4.62 o                         
   4  11  11          9.61          3.10         3.99 o                         
   5  11  11         20.41         25.47        10.67 o                         
   6  11  11         36.53         41.70         9.43 o                         
  -6  12  11          0.08          0.00         3.91 o                         
  -5  12  11          0.52          0.89         3.54 o                         
  -4  12  11         17.79         23.44         6.37 o                         
  -3  12  11          8.48         15.02         5.37 o                         
  -2  12  11         63.22         76.17         5.30 o                         
  -1  12  11         43.66         33.07         4.12 o                         
   0  12  11         44.55         52.23         4.41 o                         
   1  12  11         43.60         38.73         3.42 o                         
   2  12  11         63.29         66.46         4.68 o                         
   3  12  11          8.51         14.11         3.17 o                         
   4  12  11         17.69         12.28         4.30 o                         
   5  12  11          0.53          0.00         5.41 o                         
   6  12  11          0.08          0.00         7.21 o                         
  -5  13  11          1.86          0.00         5.27 o                         
  -4  13  11          0.10          0.00         3.94 o                         
  -3  13  11         17.84         21.15         3.95 o                         
  -2  13  11         49.59         59.61         4.86 o                         
  -1  13  11          1.92          5.09         3.36 o                         
   0  13  11         17.20         17.13         3.49 o                         
   1  13  11          1.92          6.43         2.85 o                         
   2  13  11         49.78         53.55         4.37 o                         
   3  13  11         17.85         17.57         4.50 o                         
   4  13  11          0.10          0.00         3.99 o                         
   5  13  11          1.86          0.00         6.38 o                         
  -3  14  11         15.33         27.52         5.05 o                         
  -2  14  11          8.50          6.60         6.42 o                         
  -1  14  11          6.56         10.66         3.89 o                         
   0  14  11         11.35          8.90         3.52 o                         
   1  14  11          6.57         15.41         4.30 o                         
   2  14  11          8.47          5.37         3.18 o                         
   3  14  11         15.30         21.74         7.35 o                         
  -1  15  11          0.47          1.11         3.72 o                         
   0  15  11          1.12          3.58         3.45 o                         
   1  15  11          0.47          0.00         3.91 o                         
   0   0  12       2398.17       2705.85        50.27 o                         
   1   0  12        201.32        173.87         3.71 o                         
   2   0  12          0.01          3.49         1.32 o                         
   3   0  12        100.93         97.90         3.38 o                         
   4   0  12         17.15         13.30         1.73 o                         
   5   0  12        344.53        359.78         6.60 o                         
   6   0  12          1.69          0.00         3.17 o                         
   7   0  12         47.73         54.09         4.11 o                         
   8   0  12          0.22          0.00         2.94 o                         
   9   0  12          8.62         10.64         3.52 o                         
  -9   1  12         11.34         14.08         3.70 o                         
  -8   1  12          4.21          2.50         3.39 o                         
  -7   1  12         53.09         49.67         4.11 o                         
  -6   1  12         41.41         53.01         3.75 o                         
  -5   1  12         99.82        107.40         3.96 o                         
  -4   1  12         21.53         22.77         2.18 o                         
  -3   1  12        226.18        243.64         5.49 o                         
  -2   1  12        134.00        123.16         7.96 o                         
  -1   1  12        324.42        330.88         5.51 o                         
   0   1  12       1179.94       1158.49        14.55 o                         
   1   1  12        323.73        333.81         5.10 o                         
   2   1  12        133.70        114.74         2.79 o                         
   3   1  12        225.92        245.99         4.35 o                         
   4   1  12         21.51         23.50         1.76 o                         
   5   1  12         99.71        112.08         3.29 o                         
   6   1  12         41.54         48.25         3.36 o                         
   7   1  12         53.07         49.77         4.16 o                         
   8   1  12          4.18          0.82         3.18 o                         
   9   1  12         11.34         21.46         4.80 o                         
  -9   2  12         34.99         37.54         7.62 o                         
  -8   2  12          2.16          0.00         3.33 o                         
  -7   2  12        100.68        110.25         5.77 o                         
  -6   2  12          0.21          0.00         1.99 o                         
  -5   2  12        293.47        314.08         6.78 o                         
  -4   2  12         43.65         51.68         2.97 o                         
  -3   2  12        269.39        249.46         9.91 o                         
  -2   2  12        238.21        233.35         4.68 o                         
  -1   2  12       1249.58       1250.27        17.25 o                         
   0   2  12         14.97         21.17         1.63 o                         
   1   2  12       1249.67       1252.92        15.77 o                         
   2   2  12        238.21        238.07         4.17 o                         
   3   2  12        268.74        251.38         4.47 o                         
   4   2  12         43.82         52.95         2.31 o                         
   5   2  12        293.42        301.16         5.98 o                         
   6   2  12          0.22          0.00         2.32 o                         
   7   2  12        100.49        105.07         5.44 o                         
   8   2  12          2.17          0.00         2.72 o                         
   9   2  12         35.08         34.43         4.29 o                         
  -9   3  12          7.64         16.73         4.26 o                         
  -8   3  12          8.40          4.81         3.53 o                         
  -7   3  12         60.64         49.49         5.23 o                         
  -6   3  12        225.71        221.99         6.06 o                         
  -5   3  12         41.78         36.71         2.70 o                         
  -4   3  12         66.51         65.38         3.27 o                         
  -3   3  12        127.98        116.45         3.13 o                         
  -2   3  12        447.07        477.12         7.45 o                         
  -1   3  12         45.90         48.34         3.48 o                         
   0   3  12         63.30         48.31         2.07 o                         
   1   3  12         45.68         46.75         1.91 o                         
   2   3  12        446.76        460.47         6.85 o                         
   3   3  12        128.25        116.16         3.06 o                         
   4   3  12         66.52         71.18         2.86 o                         
   5   3  12         41.73         36.97         2.44 o                         
   6   3  12        225.87        232.11         5.92 o                         
   7   3  12         60.70         55.21         4.22 o                         
   8   3  12          8.34          9.13         3.60 o                         
   9   3  12          7.61          8.54         3.34 o                         
  -9   4  12         49.71         55.72         9.98 o                         
  -8   4  12         70.12         75.37         5.68 o                         
  -7   4  12        212.72        218.91         9.18 o                         
  -6   4  12        159.90        148.78         7.41 o                         
  -5   4  12        212.22        207.62         5.70 o                         
  -4   4  12        376.21        384.35         7.66 o                         
  -3   4  12         12.69         13.56         1.92 o                         
  -2   4  12         22.57         20.70         1.71 o                         
  -1   4  12        141.36        137.37         3.70 o                         
   0   4  12         74.87         65.15         2.09 o                         
   1   4  12        141.24        136.58         4.01 o                         
   2   4  12         22.72         19.78         1.57 o                         
   3   4  12         12.63         11.98         2.04 o                         
   4   4  12        376.75        375.95         6.19 o                         
   5   4  12        212.41        213.13         4.86 o                         
   6   4  12        159.70        136.07         4.73 o                         
   7   4  12        212.84        222.70         7.43 o                         
   8   4  12         70.07         71.79         5.00 o                         
   9   4  12         49.67         45.12         4.09 o                         
  -9   5  12          4.84          0.45         6.52 o                         
  -8   5  12         15.31         15.66         4.63 o                         
  -7   5  12         10.95         12.21         3.08 o                         
  -6   5  12         53.85         48.08         3.24 o                         
  -5   5  12        280.56        281.49         6.64 o                         
  -4   5  12        650.38        630.27         9.88 o                         
  -3   5  12        243.02        248.12         5.05 o                         
  -2   5  12        398.12        410.92         6.88 o                         
  -1   5  12         61.29         66.76         6.77 o                         
   0   5  12        419.05        413.33         6.13 o                         
   1   5  12         61.16         64.33         3.58 o                         
   2   5  12        398.64        410.82         6.33 o                         
   3   5  12        242.70        255.06         4.71 o                         
   4   5  12        650.61        610.22         9.68 o                         
   5   5  12        280.43        274.07         5.81 o                         
   6   5  12         53.90         44.93         3.06 o                         
   7   5  12         10.91         10.20         3.13 o                         
   8   5  12         15.33         23.14         3.93 o                         
   9   5  12          4.85          2.31         3.65 o                         
  -8   6  12         29.86         30.11         4.94 o                         
  -7   6  12          8.28          8.52         2.61 o                         
  -6   6  12         20.59         22.85         2.81 o                         
  -5   6  12         20.91         21.59         3.09 o                         
  -4   6  12        181.19        169.34         5.54 o                         
  -3   6  12        382.71        397.78         7.03 o                         
  -2   6  12         27.61         27.28         1.87 o                         
  -1   6  12        144.11        144.61         3.62 o                         
   0   6  12         10.93         10.90         1.35 o                         
   1   6  12        143.95        144.42         3.27 o                         
   2   6  12         27.63         29.47         1.77 o                         
   3   6  12        382.93        399.50         6.37 o                         
   4   6  12        180.98        155.53         4.21 o                         
   5   6  12         21.00         18.09         2.16 o                         
   6   6  12         20.60         16.52         2.55 o                         
   7   6  12          8.31          8.67         2.50 o                         
   8   6  12         29.91         30.38         4.07 o                         
  -8   7  12          6.94          6.79         3.35 o                         
  -7   7  12         18.21         23.79         2.99 o                         
  -6   7  12        186.17        205.19         6.92 o                         
  -5   7  12        106.22        117.11         4.76 o                         
  -4   7  12        166.40        155.74         4.28 o                         
  -3   7  12         47.67         51.24         3.36 o                         
  -2   7  12         45.60         56.75         2.76 o                         
  -1   7  12         65.22         64.73         2.90 o                         
   0   7  12        159.72        182.83         3.74 o                         
   1   7  12         65.08         58.58         2.36 o                         
   2   7  12         45.46         51.17         2.62 o                         
   3   7  12         47.64         47.43         3.85 o                         
   4   7  12        166.52        160.49         4.87 o                         
   5   7  12        106.50        115.24         5.29 o                         
   6   7  12        186.21        187.03         6.87 o                         
   7   7  12         18.18         18.42         3.46 o                         
   8   7  12          6.95          4.86         4.41 o                         
  -8   8  12          9.31         19.50         5.12 o                         
  -7   8  12         17.11         14.54         3.62 o                         
  -6   8  12        165.23        172.54         8.08 o                         
  -5   8  12        185.61        193.16         6.16 o                         
  -4   8  12         37.02         40.21         3.14 o                         
  -3   8  12         43.36         45.98         3.29 o                         
  -2   8  12         59.70         58.46         4.71 o                         
  -1   8  12         42.61         42.96         2.95 o                         
   0   8  12         20.22         24.00         2.39 o                         
   1   8  12         42.80         39.71         2.42 o                         
   2   8  12         59.53         51.68         2.69 o                         
   3   8  12         43.51         46.73         2.77 o                         
   4   8  12         37.12         30.96         2.83 o                         
   5   8  12        185.78        189.19         6.63 o                         
   6   8  12        165.33        170.20         6.63 o                         
   7   8  12         17.06         12.65         4.21 o                         
   8   8  12          9.33          7.13         5.64 o                         
  -7   9  12          0.79          0.00         3.30 o                         
  -6   9  12         73.19         83.75         5.56 o                         
  -5   9  12         93.17         89.93         4.70 o                         
  -4   9  12         82.19         95.88         4.63 o                         
  -3   9  12         24.03         28.01         2.87 o                         
  -2   9  12         30.44         21.30         2.63 o                         
  -1   9  12        187.91        201.11         5.68 o                         
   0   9  12        125.13        141.90         4.73 o                         
   1   9  12        187.93        199.05         4.89 o                         
   2   9  12         30.68         25.47         2.36 o                         
   3   9  12         24.01         21.00         2.53 o                         
   4   9  12         82.26         92.19         4.10 o                         
   5   9  12         93.25         99.68         5.85 o                         
   6   9  12         73.34         75.23        11.64 o                         
   7   9  12          0.78          0.00        10.67 o                         
  -7  10  12          6.19         12.45         5.29 o                         
  -6  10  12         27.03         31.50         4.18 o                         
  -5  10  12         36.17         34.86         3.47 o                         
  -4  10  12          9.01          9.29         2.74 o                         
  -3  10  12        311.26        346.18         8.06 o                         
  -2  10  12         10.83         13.62         3.18 o                         
  -1  10  12         47.23         50.26         4.15 o                         
   0  10  12        273.87        260.43         8.14 o                         
   1  10  12         47.14         53.75         9.15 o                         
   2  10  12         10.92         15.97         2.81 o                         
   3  10  12        311.12        334.32         9.28 o                         
   4  10  12          8.96          3.33         3.86 o                         
   5  10  12         36.26         37.53         5.13 o                         
   6  10  12         27.06         24.82         5.05 o                         
   7  10  12          6.20          9.85         5.96 o                         
  -6  11  12         16.07         13.64         5.96 o                         
  -5  11  12          9.46         10.19         3.51 o                         
  -4  11  12          5.47         10.20         3.41 o                         
  -3  11  12          9.71          9.66         3.25 o                         
  -2  11  12          6.01          7.58         3.20 o                         
  -1  11  12         11.11          8.05         3.26 o                         
   0  11  12         56.55         56.84         4.50 o                         
   1  11  12         11.04         10.93         3.21 o                         
   2  11  12          6.02          5.35         2.74 o                         
   3  11  12          9.70          9.56         3.06 o                         
   4  11  12          5.48          1.79         5.41 o                         
   5  11  12          9.46          4.23         4.99 o                         
   6  11  12         16.12         16.67        10.95 o                         
  -5  12  12          9.44         16.90         4.04 o                         
  -4  12  12         32.97         32.80         4.22 o                         
  -3  12  12         10.87          7.14         6.52 o                         
  -2  12  12         57.18         53.83         4.66 o                         
  -1  12  12         77.87         75.28         9.38 o                         
   0  12  12         32.63         40.34         4.22 o                         
   1  12  12         77.92         72.84         5.31 o                         
   2  12  12         57.25         55.17         4.31 o                         
   3  12  12         10.81          7.04         3.02 o                         
   4  12  12         32.98         26.78         4.78 o                         
   5  12  12          9.43         10.60         8.18 o                         
  -4  13  12         11.68         14.71         3.95 o                         
  -3  13  12         61.68         63.83         5.19 o                         
  -2  13  12         16.36         20.10         4.93 o                         
  -1  13  12         30.44         18.47         3.95 o                         
   0  13  12         90.41        109.44         6.35 o                         
   1  13  12         30.46         24.76         3.95 o                         
   2  13  12         16.38         20.90         4.18 o                         
   3  13  12         61.66         54.52         5.76 o                         
   4  13  12         11.62          5.83         4.46 o                         
  -3  14  12         13.87         18.02         6.65 o                         
  -2  14  12         52.24         52.10         5.88 o                         
  -1  14  12         11.51         12.82         3.90 o                         
   0  14  12         10.61          5.27         3.56 o                         
   1  14  12         11.52         10.73         4.10 o                         
   2  14  12         52.29         46.07         5.39 o                         
   3  14  12         13.85         14.14         6.65 o                         
   1   0  13        518.87        512.84         8.04 o                         
   2   0  13        244.41        252.05         4.90 o                         
   3   0  13         25.06         23.85         1.89 o                         
   4   0  13         30.75         22.02         1.95 o                         
   5   0  13          6.47         21.62         5.46 o                         
   6   0  13        123.92        145.62         5.86 o                         
   7   0  13          2.78          0.00         2.44 o                         
   8   0  13          9.82         20.70         4.31 o                         
   9   0  13         15.72         19.22         7.10 o                         
  -9   1  13         11.69         13.63         5.35 o                         
  -8   1  13         13.36          5.54         4.99 o                         
  -7   1  13         18.77         20.77         3.18 o                         
  -6   1  13         68.66         65.28         4.20 o                         
  -5   1  13         93.10        101.81         4.02 o                         
  -4   1  13          8.89         11.73         1.99 o                         
  -3   1  13        157.35        162.16         4.49 o                         
  -2   1  13         70.68         66.00         3.15 o                         
  -1   1  13        199.08        195.93         3.94 o                         
   0   1  13       1294.21       1248.29        15.70 o                         
   1   1  13        198.29        194.76         3.66 o                         
   2   1  13         70.77         73.46         2.45 o                         
   3   1  13        157.72        162.26         3.60 o                         
   4   1  13          8.84          6.45         1.51 o                         
   5   1  13         93.11         99.15         3.24 o                         
   6   1  13         68.68         64.56         3.37 o                         
   7   1  13         18.65         23.34         2.89 o                         
   8   1  13         13.39         10.87         4.05 o                         
   9   1  13         11.69         16.44         3.96 o                         
  -9   2  13          5.87          0.00         9.01 o                         
  -8   2  13          8.38          9.15         4.99 o                         
  -7   2  13         32.12         29.02         4.88 o                         
  -6   2  13        123.30        128.83         4.86 o                         
  -5   2  13         22.86         20.30         2.43 o                         
  -4   2  13         20.98         18.82         2.21 o                         
  -3   2  13         21.81         24.77         2.25 o                         
  -2   2  13        161.44        168.92         5.00 o                         
  -1   2  13        143.34        139.32         3.30 o                         
   0   2  13         16.39         21.67         1.53 o                         
   1   2  13        142.94        141.21         3.09 o                         
   2   2  13        161.44        176.63         3.58 o                         
   3   2  13         21.84         21.97         1.67 o                         
   4   2  13         20.93         17.44         1.73 o                         
   5   2  13         22.98         21.09         2.24 o                         
   6   2  13        123.41        131.60         4.26 o                         
   7   2  13         32.15         29.06         3.02 o                         
   8   2  13          8.38          7.52         3.40 o                         
   9   2  13          5.85          7.87         4.45 o                         
  -9   3  13         11.36         11.64         5.54 o                         
  -8   3  13         17.81         27.72         5.82 o                         
  -7   3  13         28.01         31.48         3.64 o                         
  -6   3  13         84.46         91.68         4.24 o                         
  -5   3  13         22.86         25.48         2.67 o                         
  -4   3  13         54.34         59.47         3.17 o                         
  -3   3  13        282.55        289.51         6.35 o                         
  -2   3  13         72.96         77.28         3.31 o                         
  -1   3  13         32.03         28.86         1.79 o                         
   0   3  13         30.62         29.35         1.99 o                         
   1   3  13         31.94         33.05         1.73 o                         
   2   3  13         72.87         82.09         3.43 o                         
   3   3  13        282.28        285.39         5.07 o                         
   4   3  13         54.37         60.20         2.62 o                         
   5   3  13         22.98         26.81         2.31 o                         
   6   3  13         84.26         96.87         4.31 o                         
   7   3  13         27.99         32.64         3.08 o                         
   8   3  13         17.86         21.29         3.76 o                         
   9   3  13         11.31          6.77         3.72 o                         
  -9   4  13          3.77         10.26         5.27 o                         
  -8   4  13         18.06         17.32         3.82 o                         
  -7   4  13         10.48         11.71         3.18 o                         
  -6   4  13        150.14        128.60         4.89 o                         
  -5   4  13         61.30         72.46         3.86 o                         
  -4   4  13         35.97         40.65         2.82 o                         
  -3   4  13         64.76         56.10         2.99 o                         
  -2   4  13        203.98        205.56         4.30 o                         
  -1   4  13         59.65         56.80         2.37 o                         
   0   4  13         49.89         41.29         2.19 o                         
   1   4  13         59.79         58.82         2.23 o                         
   2   4  13        204.30        197.80         3.98 o                         
   3   4  13         64.78         60.15         2.50 o                         
   4   4  13         35.88         38.81         2.24 o                         
   5   4  13         61.30         81.09         5.70 o                         
   6   4  13        150.19        130.44         4.76 o                         
   7   4  13         10.50         12.96         2.64 o                         
   8   4  13         18.00         18.28         3.62 o                         
   9   4  13          3.77          7.14         4.01 o                         
  -9   5  13         39.48         56.56         7.76 o                         
  -8   5  13         28.86         36.13         4.18 o                         
  -7   5  13         29.52         32.44         3.73 o                         
  -6   5  13          4.54          5.45         2.33 o                         
  -5   5  13         30.73         38.19         3.06 o                         
  -4   5  13        368.75        365.99         7.80 o                         
  -3   5  13        153.03        143.01         4.54 o                         
  -2   5  13         77.92         72.02         2.77 o                         
  -1   5  13         66.08         58.72         6.65 o                         
   0   5  13        235.91        258.67         5.06 o                         
   1   5  13         66.12         66.33         3.49 o                         
   2   5  13         77.85         71.27         2.80 o                         
   3   5  13        153.04        149.71         3.64 o                         
   4   5  13        368.74        367.59         6.76 o                         
   5   5  13         30.80         35.26         2.52 o                         
   6   5  13          4.54          3.99         2.26 o                         
   7   5  13         29.57         27.98         3.12 o                         
   8   5  13         28.84         31.53         3.29 o                         
   9   5  13         39.46         48.77         6.20 o                         
  -8   6  13         18.17         25.63         3.86 o                         
  -7   6  13         10.64         14.17         3.53 o                         
  -6   6  13         59.52         62.65         3.80 o                         
  -5   6  13          3.83          3.71         2.22 o                         
  -4   6  13         65.30         68.74         3.61 o                         
  -3   6  13        480.96        478.38         8.04 o                         
  -2   6  13          0.45          0.00         1.45 o                         
  -1   6  13        239.32        249.74         5.05 o                         
   0   6  13          2.69          3.88         1.94 o                         
   1   6  13        239.28        256.63         4.58 o                         
   2   6  13          0.46          0.00         1.38 o                         
   3   6  13        481.20        463.37         7.27 o                         
   4   6  13         65.34         67.15         3.09 o                         
   5   6  13          3.90          1.24         2.04 o                         
   6   6  13         59.52         62.60         3.63 o                         
   7   6  13         10.61         11.43         2.58 o                         
   8   6  13         18.26         29.29         3.97 o                         
  -8   7  13          1.10          2.49         3.34 o                         
  -7   7  13          4.51          7.42         2.68 o                         
  -6   7  13        120.25        117.62         5.06 o                         
  -5   7  13         14.73         14.67         2.63 o                         
  -4   7  13        144.74        144.07         7.60 o                         
  -3   7  13        282.87        311.07         6.15 o                         
  -2   7  13          2.15          1.41         1.68 o                         
  -1   7  13         33.33         39.89         2.32 o                         
   0   7  13          7.82          7.77         1.60 o                         
   1   7  13         33.32         39.12         2.09 o                         
   2   7  13          2.14          0.00         1.67 o                         
   3   7  13        283.15        301.78         6.32 o                         
   4   7  13        144.99        157.49         5.08 o                         
   5   7  13         14.76         18.88         3.13 o                         
   6   7  13        120.35        111.11         5.77 o                         
   7   7  13          4.55          5.41         5.52 o                         
   8   7  13          1.11          0.00         3.34 o                         
  -8   8  13         19.95         19.71         5.24 o                         
  -7   8  13         10.86         16.68         3.73 o                         
  -6   8  13         31.61         36.71         4.18 o                         
  -5   8  13        152.62        163.63         6.76 o                         
  -4   8  13        122.59        150.65         6.45 o                         
  -3   8  13        154.00        167.53         5.42 o                         
  -2   8  13         83.79         81.19         4.03 o                         
  -1   8  13         45.94         40.47         2.93 o                         
   0   8  13         19.13         19.91         2.42 o                         
   1   8  13         46.03         35.82         2.79 o                         
   2   8  13         84.20         71.61         3.70 o                         
   3   8  13        154.11        170.93         6.52 o                         
   4   8  13        122.78        131.14         4.91 o                         
   5   8  13        152.86        153.95        10.11 o                         
   6   8  13         31.59         29.70         3.76 o                         
   7   8  13         10.87         16.73         5.84 o                         
   8   8  13         19.97         17.59         4.87 o                         
  -7   9  13          9.99          9.01         5.65 o                         
  -6   9  13          1.12          2.68         3.35 o                         
  -5   9  13        121.71        140.69         6.76 o                         
  -4   9  13         54.96         49.24         3.59 o                         
  -3   9  13          2.82          1.32         2.44 o                         
  -2   9  13         95.91         85.53         4.40 o                         
  -1   9  13         54.95         52.95         3.84 o                         
   0   9  13        671.00        703.57        12.86 o                         
   1   9  13         54.90         67.46         3.80 o                         
   2   9  13         95.98         85.10         3.62 o                         
   3   9  13          2.81          0.00         2.04 o                         
   4   9  13         55.13         46.64         3.21 o                         
   5   9  13        121.79        128.60         6.03 o                         
   6   9  13          1.11          0.00         3.85 o                         
   7   9  13          9.99         16.91         6.38 o                         
  -6  10  13         26.20         35.07         4.44 o                         
  -5  10  13          3.27          1.57         3.35 o                         
  -4  10  13         71.91         72.32         4.23 o                         
  -3  10  13         91.06         90.73         4.64 o                         
  -2  10  13        261.03        259.52         7.84 o                         
  -1  10  13        219.87        260.38         8.22 o                         
   0  10  13          0.46          4.70         3.11 o                         
   1  10  13        219.66        251.50         8.16 o                         
   2  10  13        261.17        262.34         8.38 o                         
   3  10  13         90.94         87.40         5.86 o                         
   4  10  13         71.61         72.28         8.59 o                         
   5  10  13          3.26          1.22         7.76 o                         
   6  10  13         26.21         33.66         5.45 o                         
  -6  11  13          8.50         15.22         7.76 o                         
  -5  11  13          3.35         11.02         4.87 o                         
  -4  11  13          6.53          5.16         3.26 o                         
  -3  11  13          5.31          5.30         3.60 o                         
  -2  11  13        167.08        168.09         7.02 o                         
  -1  11  13         11.21          7.27         3.20 o                         
   1  11  13         11.17          5.77         3.13 o                         
   2  11  13        167.15        161.92         8.32 o                         
   3  11  13          5.33          1.07         2.91 o                         
   4  11  13          6.52          4.95         4.02 o                         
   5  11  13          3.36          2.79         9.57 o                         
   6  11  13          8.54          0.00         5.82 o                         
  -5  12  13          6.02         11.99         5.20 o                         
  -4  12  13          9.79          8.43         3.50 o                         
  -3  12  13          1.86          5.19         3.41 o                         
  -2  12  13         15.13         21.16         3.90 o                         
  -1  12  13        165.54        149.80         6.86 o                         
   0  12  13         50.37         26.90         3.97 o                         
   1  12  13        165.52        159.13         7.02 o                         
   2  12  13         15.11         22.15         4.30 o                         
   3  12  13          1.84          6.00         3.71 o                         
   4  12  13          9.73          8.95         7.76 o                         
   5  12  13          6.02          0.00         4.99 o                         
  -4  13  13         28.11         21.35         6.65 o                         
  -3  13  13          9.19         15.15         3.88 o                         
  -2  13  13          0.84          0.00         3.49 o                         
  -1  13  13          8.85          5.58         4.26 o                         
   0  13  13         54.86         44.02         4.70 o                         
   1  13  13          8.88          5.29         3.49 o                         
   2  13  13          0.85          0.64         3.62 o                         
   3  13  13          9.21         13.03         6.10 o                         
   4  13  13         28.09         23.66         5.05 o                         
  -2  14  13          1.12          2.05         5.54 o                         
  -1  14  13          1.36          4.77         3.48 o                         
   0  14  13          1.20          1.66         4.71 o                         
   1  14  13          1.35          3.67         3.91 o                         
   2  14  13          1.11          0.00         3.59 o                         
   0   0  14        235.83        179.42         6.79 o                         
   1   0  14        217.85        222.10         4.52 o                         
   2   0  14        459.78        473.36         7.85 o                         
   3   0  14         22.13         29.32         2.03 o                         
   4   0  14         79.03         82.84         3.26 o                         
   5   0  14         74.81         82.84         3.38 o                         
   6   0  14         10.54         14.22         2.97 o                         
   7   0  14          1.67          1.03         2.57 o                         
   8   0  14          6.23          9.25         3.09 o                         
   9   0  14          0.03          0.19         3.17 o                         
  -9   1  14          9.52         11.42         3.43 o                         
  -8   1  14          2.18          0.00         3.32 o                         
  -7   1  14          2.96          2.31         5.01 o                         
  -6   1  14         76.77         80.17         4.81 o                         
  -5   1  14         12.67         11.47         2.38 o                         
  -4   1  14         61.67         56.82         3.14 o                         
  -3   1  14         29.13         26.05         2.38 o                         
  -2   1  14         65.52         76.23         6.68 o                         
  -1   1  14        268.97        277.63         6.10 o                         
   0   1  14        739.44        713.67        10.67 o                         
   1   1  14        269.11        280.20         4.67 o                         
   2   1  14         65.34         72.00         2.55 o                         
   3   1  14         29.26         24.22         1.80 o                         
   4   1  14         61.79         58.17         3.36 o                         
   5   1  14         12.60         15.58         2.00 o                         
   6   1  14         76.80         76.98         3.58 o                         
   7   1  14          3.00          3.92         3.20 o                         
   8   1  14          2.16          2.58         2.91 o                         
   9   1  14          9.51         14.47         3.67 o                         
  -9   2  14         29.31         37.45         4.90 o                         
  -8   2  14          4.89          6.79         3.53 o                         
  -7   2  14          3.11          0.00         3.31 o                         
  -6   2  14         38.83         47.31         3.94 o                         
  -5   2  14         18.48         18.61         3.02 o                         
  -4   2  14        169.56        162.31         4.92 o                         
  -3   2  14         32.74         27.87         2.51 o                         
  -2   2  14         79.41         71.92         3.29 o                         
  -1   2  14        171.56        189.98         4.97 o                         
   0   2  14        778.45        781.13        11.55 o                         
   1   2  14        171.13        193.79         3.79 o                         
   2   2  14         79.65         75.76         2.75 o                         
   3   2  14         32.69         31.84         1.96 o                         
   4   2  14        169.81        174.97         3.99 o                         
   5   2  14         18.51         17.56         2.62 o                         
   6   2  14         39.04         46.40         2.99 o                         
   7   2  14          3.11          7.16         2.99 o                         
   8   2  14          4.89          2.36         2.65 o                         
   9   2  14         29.34         32.00         4.09 o                         
  -9   3  14          5.22          4.16         5.54 o                         
  -8   3  14         54.07         52.25         5.00 o                         
  -7   3  14         27.11         30.56         3.73 o                         
  -6   3  14          2.47          0.00         2.21 o                         
  -5   3  14        115.42        112.14         4.53 o                         
  -4   3  14         89.90         83.80         3.82 o                         
  -3   3  14         45.66         52.05         5.28 o                         
  -2   3  14        107.18        108.29         3.98 o                         
  -1   3  14        471.37        497.43         9.15 o                         
   0   3  14        268.41        267.53         5.88 o                         
   1   3  14        472.27        493.32         8.02 o                         
   2   3  14        106.89        107.43         3.12 o                         
   3   3  14         45.38         52.58         2.36 o                         
   4   3  14         89.83         82.12         3.13 o                         
   5   3  14        115.19        105.44         3.90 o                         
   6   3  14          2.46          2.78         2.30 o                         
   7   3  14         27.17         33.98         3.15 o                         
   8   3  14         54.04         54.13         3.92 o                         
   9   3  14          5.21          5.51         3.05 o                         
  -8   4  14          9.33         16.40         3.91 o                         
  -7   4  14         61.20         64.84         4.56 o                         
  -6   4  14        186.93        185.00         6.12 o                         
  -5   4  14         68.53         58.31         4.08 o                         
  -4   4  14         23.32         23.45         2.60 o                         
  -3   4  14          6.22          3.97         2.07 o                         
  -2   4  14        247.90        253.29         5.98 o                         
  -1   4  14         51.03         56.82         2.50 o                         
   0   4  14         37.41         36.08         2.11 o                         
   1   4  14         50.90         53.61         2.49 o                         
   2   4  14        247.77        263.34         4.76 o                         
   3   4  14          6.27          5.71         1.58 o                         
   4   4  14         23.43         25.30         2.08 o                         
   5   4  14         68.47         63.31         3.10 o                         
   6   4  14        186.66        196.17         5.74 o                         
   7   4  14         61.02         62.07         3.76 o                         
   8   4  14          9.27         10.83         2.90 o                         
  -8   5  14          6.09          4.06         3.48 o                         
  -7   5  14          0.04          0.14         3.04 o                         
  -6   5  14         13.58         12.51         2.68 o                         
  -5   5  14         27.44         26.71         2.91 o                         
  -4   5  14        118.42        123.99         4.71 o                         
  -3   5  14         78.99         72.15         3.75 o                         
  -2   5  14        123.74        121.36         5.52 o                         
  -1   5  14        127.70        134.77         3.63 o                         
   0   5  14       1173.66       1185.36        16.81 o                         
   1   5  14        127.45        135.27         4.77 o                         
   2   5  14        123.33        124.00         3.37 o                         
   3   5  14         79.00         80.50         4.17 o                         
   4   5  14        118.34        127.57         3.98 o                         
   5   5  14         27.53         32.66         2.50 o                         
   6   5  14         13.60         10.59         2.52 o                         
   7   5  14          0.04          1.11         3.48 o                         
   8   5  14          6.10          9.32         2.93 o                         
  -8   6  14          5.73          0.33         3.61 o                         
  -7   6  14         11.83         14.67         3.46 o                         
  -6   6  14         69.01         77.82         4.28 o                         
  -5   6  14         38.80         39.76         3.15 o                         
  -4   6  14          1.96          0.51         2.12 o                         
  -3   6  14         73.83         66.90         3.68 o                         
  -2   6  14         90.97         91.21         3.36 o                         
  -1   6  14        400.88        415.07         7.26 o                         
   0   6  14         99.61         91.14         3.23 o                         
   1   6  14        400.87        420.21         7.29 o                         
   2   6  14         91.28         97.46         3.09 o                         
   3   6  14         73.58         73.94         3.01 o                         
   4   6  14          1.94          5.31         1.90 o                         
   5   6  14         38.75         37.37         2.64 o                         
   6   6  14         69.09         81.75         4.26 o                         
   7   6  14         11.75         13.86         3.43 o                         
   8   6  14          5.75          4.40         3.45 o                         
  -8   7  14         35.17         44.27         4.52 o                         
  -7   7  14         13.65         11.67         2.92 o                         
  -6   7  14        137.58        137.79         5.39 o                         
  -5   7  14         35.51         30.20         3.64 o                         
  -4   7  14          2.56          5.01         2.34 o                         
  -3   7  14        390.41        383.19         8.04 o                         
  -2   7  14         45.71         41.01         2.41 o                         
  -1   7  14         45.51         45.58         2.42 o                         
   0   7  14          0.19          0.95         1.62 o                         
   1   7  14         45.62         44.90         3.08 o                         
   2   7  14         45.65         34.52         2.89 o                         
   3   7  14        390.70        374.22         7.29 o                         
   4   7  14          2.55          3.67         2.22 o                         
   5   7  14         35.69         29.94         5.03 o                         
   6   7  14        137.54        135.74         6.23 o                         
   7   7  14         13.64         13.41         4.47 o                         
   8   7  14         35.18         39.43         4.64 o                         
  -7   8  14          0.42          3.78         3.54 o                         
  -6   8  14         12.17         21.10         3.94 o                         
  -5   8  14         20.33         24.95         3.85 o                         
  -4   8  14         64.34         61.15         4.64 o                         
  -3   8  14         18.04         16.39         3.49 o                         
  -2   8  14        132.27        142.98         5.01 o                         
  -1   8  14        163.99        130.06         4.76 o                         
   0   8  14        194.04        209.80         5.83 o                         
   1   8  14        163.87        156.67         8.09 o                         
   2   8  14        132.29        142.30         4.94 o                         
   3   8  14         18.03         15.76         2.68 o                         
   4   8  14         64.41         65.92         3.69 o                         
   5   8  14         20.36         28.22         4.56 o                         
   6   8  14         12.20         13.32         4.64 o                         
   7   8  14          0.42          2.91         3.63 o                         
  -7   9  14          5.34          5.58         3.69 o                         
  -6   9  14          3.91          3.56         3.52 o                         
  -5   9  14         43.39         37.96         4.37 o                         
  -4   9  14         66.34         79.95         5.60 o                         
  -3   9  14         14.39         12.59         3.69 o                         
  -2   9  14         43.54         42.32         3.32 o                         
  -1   9  14         75.17         77.71         4.03 o                         
   0   9  14        336.42        314.54         7.59 o                         
   1   9  14         75.25         80.16         4.25 o                         
   2   9  14         43.55         43.14         3.26 o                         
   3   9  14         14.42         14.88         3.84 o                         
   4   9  14         66.34         70.21         6.12 o                         
   5   9  14         43.28         39.53         3.82 o                         
   6   9  14          3.91          0.00         6.52 o                         
   7   9  14          5.34          1.26         9.15 o                         
  -6  10  14          0.79          5.69         3.79 o                         
  -5  10  14         26.79         26.21         4.01 o                         
  -4  10  14         20.37         24.09         3.97 o                         
  -3  10  14         10.92         12.40         2.75 o                         
  -2  10  14         95.06         98.15         4.72 o                         
  -1  10  14         57.24         54.73         3.64 o                         
   0  10  14        130.72        154.50         6.61 o                         
   1  10  14         57.30         50.76         4.43 o                         
   2  10  14         95.21         94.73         5.93 o                         
   3  10  14         10.89          9.40         3.43 o                         
   4  10  14         20.39         21.58         4.44 o                         
   5  10  14         26.81         18.06         8.32 o                         
   6  10  14          0.78          0.00         8.46 o                         
  -5  11  14          2.28          0.70         4.74 o                         
  -4  11  14          3.20          5.82         7.21 o                         
  -3  11  14         11.87          6.88         3.33 o                         
  -2  11  14         15.82         16.66         3.65 o                         
  -1  11  14        105.25        124.05         6.54 o                         
   0  11  14         98.02        113.89         6.21 o                         
   1  11  14        105.36        133.98         6.49 o                         
   2  11  14         15.81         20.16         7.35 o                         
   3  11  14         11.81          5.54         3.53 o                         
   4  11  14          3.24          7.49         5.27 o                         
   5  11  14          2.30          0.00         4.33 o                         
  -4  12  14         18.70         18.59         5.37 o                         
  -3  12  14         14.99         13.88         3.76 o                         
  -2  12  14          2.63          4.71         3.37 o                         
  -1  12  14         41.43         42.40         4.47 o                         
   0  12  14        107.20        127.68         6.81 o                         
   1  12  14         41.40         37.54         4.39 o                         
   2  12  14          2.63          3.33         3.72 o                         
   3  12  14         14.95         17.56         4.21 o                         
   4  12  14         18.68         15.53         6.10 o                         
  -3  13  14         28.36         27.31         4.37 o                         
  -2  13  14          2.54          4.69         3.62 o                         
  -1  13  14          9.98         15.12         3.83 o                         
   0  13  14          0.35          3.83         3.51 o                         
   1  13  14          9.94         18.39         3.99 o                         
   2  13  14          2.56          1.72         3.62 o                         
   3  13  14         28.28         29.39         6.93 o                         
  -1  14  14          0.14          5.41         5.16 o                         
   0  14  14          1.67          1.40         3.52 o                         
   1  14  14          0.13          3.07         3.91 o                         
   1   0  15        434.14        465.67         8.85 o                         
   2   0  15          1.85          3.10         1.60 o                         
   3   0  15         92.82        122.77         3.75 o                         
   4   0  15          0.14          0.35         1.81 o                         
   5   0  15         52.67         45.02         3.16 o                         
   6   0  15         24.34         13.06         4.12 o                         
   7   0  15          3.47          7.00         2.98 o                         
   8   0  15          1.09          1.88         3.54 o                         
   9   0  15         10.80         19.68         8.32 o                         
  -9   1  15         12.45         28.56         8.59 o                         
  -8   1  15          3.28          2.79         4.91 o                         
  -7   1  15         19.50         14.57         5.46 o                         
  -6   1  15          7.13          5.82         3.09 o                         
  -5   1  15         31.40         27.70         2.78 o                         
  -4   1  15         88.20         73.67         3.74 o                         
  -3   1  15         42.95         43.53         2.86 o                         
  -2   1  15        185.95        188.25         5.23 o                         
  -1   1  15         37.05         35.09         3.29 o                         
   0   1  15         42.44         40.14         2.77 o                         
   1   1  15         36.97         30.05         2.07 o                         
   2   1  15        185.47        189.20         3.94 o                         
   3   1  15         43.13         37.65         2.15 o                         
   4   1  15         88.08         80.35         4.05 o                         
   5   1  15         31.37         28.63         2.29 o                         
   6   1  15          7.18         10.45         2.32 o                         
   7   1  15         19.49         19.61         3.32 o                         
   8   1  15          3.28          4.69         3.17 o                         
   9   1  15         12.42         20.52         5.08 o                         
  -8   2  15          1.28          1.84         3.62 o                         
  -7   2  15          0.22          0.68         4.02 o                         
  -6   2  15         71.46         87.67         5.20 o                         
  -5   2  15         16.56         12.30         2.44 o                         
  -4   2  15         10.93          6.61         2.22 o                         
  -3   2  15        205.42        200.85         5.44 o                         
  -2   2  15         52.09         47.88         2.93 o                         
  -1   2  15        116.56        116.42         5.04 o                         
   0   2  15          0.87          6.00         3.14 o                         
   1   2  15        116.62        121.35         3.40 o                         
   2   2  15         51.98         47.54         2.26 o                         
   3   2  15        205.25        200.41         4.27 o                         
   4   2  15         10.95          6.72         1.77 o                         
   5   2  15         16.55         11.55         2.18 o                         
   6   2  15         71.48         85.43         4.05 o                         
   7   2  15          0.21          0.27         2.51 o                         
   8   2  15          1.29          0.88         3.03 o                         
  -8   3  15         11.01         14.91         4.10 o                         
  -7   3  15         31.45         37.61         4.03 o                         
  -6   3  15         36.48         40.28         3.31 o                         
  -5   3  15        155.33        141.49         5.04 o                         
  -4   3  15         24.97         23.11         2.65 o                         
  -3   3  15        114.56        116.61         4.42 o                         
  -2   3  15        188.98        202.99         8.82 o                         
  -1   3  15        202.10        213.86         5.50 o                         
   0   3  15        233.54        259.63         6.11 o                         
   1   3  15        202.27        210.70         4.63 o                         
   2   3  15        189.12        204.07         7.18 o                         
   3   3  15        114.67        123.65         3.41 o                         
   4   3  15         24.92         26.59         2.43 o                         
   5   3  15        155.59        150.21         4.45 o                         
   6   3  15         36.42         42.78         2.94 o                         
   7   3  15         31.46         35.99         3.34 o                         
   8   3  15         10.94         20.05         3.19 o                         
  -8   4  15         90.87        109.54         7.06 o                         
  -7   4  15          2.55          0.00         2.96 o                         
  -6   4  15         21.42         21.14         2.90 o                         
  -5   4  15         24.22         24.60         2.84 o                         
  -4   4  15         21.51         24.47         2.75 o                         
  -3   4  15         32.23         31.92         2.87 o                         
  -2   4  15         46.92         41.41         2.96 o                         
  -1   4  15        116.28        112.75         5.34 o                         
   0   4  15       1017.10       1022.77        14.81 o                         
   1   4  15        116.34        117.00         5.71 o                         
   2   4  15         47.04         43.78         2.51 o                         
   3   4  15         32.39         29.18         2.13 o                         
   4   4  15         21.55         21.70         2.09 o                         
   5   4  15         24.07         26.69         2.44 o                         
   6   4  15         21.43         27.17         2.92 o                         
   7   4  15          2.55          0.00         2.49 o                         
   8   4  15         90.93        105.33         5.28 o                         
  -8   5  15          5.65          3.34         3.66 o                         
  -7   5  15         10.66         16.22         3.62 o                         
  -6   5  15         23.07         24.99         3.40 o                         
  -5   5  15         16.18         15.34         2.75 o                         
  -4   5  15         15.55          9.71         2.48 o                         
  -3   5  15         40.33         41.17         3.02 o                         
  -2   5  15         98.26         84.67         3.83 o                         
  -1   5  15        213.16        223.01         5.89 o                         
   0   5  15        461.86        495.42         8.28 o                         
   1   5  15        213.04        221.55         4.94 o                         
   2   5  15         98.55         88.42         5.02 o                         
   3   5  15         40.28         44.21         2.39 o                         
   4   5  15         15.56         13.12         2.10 o                         
   5   5  15         16.22         17.82         2.27 o                         
   6   5  15         23.12         24.87         3.62 o                         
   7   5  15         10.68         14.34         2.93 o                         
   8   5  15          5.62          8.64         2.92 o                         
  -8   6  15          2.60          0.50         3.49 o                         
  -7   6  15          3.24          2.23         3.19 o                         
  -6   6  15         33.62         40.33         3.92 o                         
  -5   6  15         36.28         37.81         3.26 o                         
  -4   6  15         31.63         30.11         2.88 o                         
  -3   6  15         81.44         87.33         7.72 o                         
  -2   6  15        172.31        171.17         5.13 o                         
  -1   6  15        147.01        151.04         4.80 o                         
   0   6  15        285.71        285.63         5.72 o                         
   1   6  15        146.84        155.02         4.29 o                         
   2   6  15        172.71        175.67         4.57 o                         
   3   6  15         81.21         84.92         3.45 o                         
   4   6  15         31.63         27.14         2.34 o                         
   5   6  15         36.31         45.05         4.62 o                         
   6   6  15         33.64         38.33         3.18 o                         
   7   6  15          3.25          1.68         4.05 o                         
   8   6  15          2.60          0.00         3.45 o                         
  -7   7  15          0.66          0.00         2.63 o                         
  -6   7  15          5.77          1.19         2.58 o                         
  -5   7  15         10.52         10.76         2.66 o                         
  -4   7  15        101.80        101.78         4.53 o                         
  -3   7  15        128.51        116.52         5.30 o                         
  -2   7  15        306.68        292.68         7.16 o                         
  -1   7  15        470.84        465.91         8.20 o                         
   0   7  15         12.21          8.33         2.64 o                         
   1   7  15        471.02        471.13         9.52 o                         
   2   7  15        306.42        306.10         7.80 o                         
   3   7  15        128.57        119.03         4.67 o                         
   4   7  15        101.90        104.38         4.53 o                         
   5   7  15         10.52         10.36         4.75 o                         
   6   7  15          5.79          4.43         3.73 o                         
   7   7  15          0.66          0.00         3.17 o                         
  -7   8  15          8.71          5.42         3.64 o                         
  -6   8  15          7.81          8.98         3.54 o                         
  -5   8  15          5.18          9.58         3.46 o                         
  -4   8  15         22.63         15.05         3.45 o                         
  -3   8  15         52.03         60.66        12.66 o                         
  -2   8  15         73.98         73.50         6.00 o                         
  -1   8  15         21.44         15.85         2.65 o                         
   0   8  15        437.50        451.85         9.44 o                         
   1   8  15         21.37         16.04         2.65 o                         
   2   8  15         73.93         78.22         4.47 o                         
   3   8  15         52.03         43.99         3.64 o                         
   4   8  15         22.73         15.64         2.68 o                         
   5   8  15          5.21          5.10         4.68 o                         
   6   8  15          7.81          4.04         5.00 o                         
   7   8  15          8.69          3.36         5.55 o                         
  -6   9  15          3.80          0.00         3.54 o                         
  -5   9  15          8.29          7.76         4.57 o                         
  -4   9  15          2.35          3.28         3.37 o                         
  -3   9  15         30.87         32.26         4.34 o                         
  -2   9  15         20.28         18.95         3.73 o                         
  -1   9  15         80.18         93.05         4.53 o                         
   0   9  15         63.64         70.65         4.08 o                         
   1   9  15         80.15         87.75         4.38 o                         
   2   9  15         20.21         22.97         2.89 o                         
   3   9  15         30.90         30.34         4.41 o                         
   4   9  15          2.38          2.99         2.76 o                         
   5   9  15          8.30          6.36         3.07 o                         
   6   9  15          3.81          0.00         6.79 o                         
  -6  10  15          2.38          4.71         3.90 o                         
  -5  10  15          7.78          9.85         3.79 o                         
  -4  10  15         16.36         22.94         3.92 o                         
  -3  10  15          4.62          8.04         5.82 o                         
  -2  10  15         11.37         17.42         3.67 o                         
  -1  10  15          5.84          3.87         2.72 o                         
   0  10  15         92.43         65.79         5.05 o                         
   1  10  15          5.84          3.00         3.17 o                         
   2  10  15         11.36         16.50         3.42 o                         
   3  10  15          4.64          5.79         3.74 o                         
   4  10  15         16.36         23.01         5.82 o                         
   5  10  15          7.77         17.19         5.82 o                         
   6  10  15          2.36          0.00         8.59 o                         
  -5  11  15          1.36          0.00         5.96 o                         
  -4  11  15          5.57          9.22         6.79 o                         
  -3  11  15         17.28         21.35         5.44 o                         
  -2  11  15         56.74         54.61         4.70 o                         
  -1  11  15         29.66         19.94         3.95 o                         
   0  11  15        112.48        118.60         6.81 o                         
   1  11  15         29.71         24.87         4.12 o                         
   2  11  15         56.81         66.80        12.20 o                         
   3  11  15         17.23         15.63         4.10 o                         
   4  11  15          5.57         10.54         5.54 o                         
   5  11  15          1.36          0.83         5.27 o                         
  -4  12  15          3.53          2.50         6.38 o                         
  -3  12  15          5.03          9.46         5.16 o                         
  -2  12  15         10.50         17.16         3.93 o                         
  -1  12  15          3.20          7.26         3.61 o                         
   0  12  15         34.55         23.10         4.07 o                         
   1  12  15          3.22          6.54         3.61 o                         
   2  12  15         10.50         15.96         4.12 o                         
   3  12  15          5.02          4.57         3.72 o                         
   4  12  15          3.54          9.43         6.10 o                         
  -2  13  15         16.70         30.42         4.50 o                         
  -1  13  15          0.26          0.28         3.34 o                         
   0  13  15          0.00          0.00         3.37 o                         
   1  13  15          0.26          3.98         3.50 o                         
   2  13  15         16.69         29.52         4.80 o                         
   0   0  16        376.65        364.98        10.99 o                         
   1   0  16        143.73        144.48         4.68 o                         
   2   0  16        571.95        601.18        11.01 o                         
   3   0  16          9.61          4.75         2.24 o                         
   4   0  16          3.32          0.78         2.21 o                         
   5   0  16        149.95        149.02         5.05 o                         
   6   0  16        117.76        120.97         5.05 o                         
   7   0  16         10.50         17.48         3.30 o                         
   8   0  16          0.61          4.69         3.31 o                         
  -8   1  16          6.14          8.88         5.42 o                         
  -7   1  16         25.76         22.74         4.12 o                         
  -6   1  16         17.67         15.60         3.64 o                         
  -5   1  16         51.76         57.87         3.46 o                         
  -4   1  16          7.68          5.27         2.48 o                         
  -3   1  16        137.22        116.74         4.56 o                         
  -2   1  16         93.65        101.54         4.22 o                         
  -1   1  16         11.34         10.23         2.47 o                         
   0   1  16       1184.90       1174.61        18.98 o                         
   1   1  16         11.30          9.81         2.46 o                         
   2   1  16         93.62         98.80         3.49 o                         
   3   1  16        137.04        123.89         3.82 o                         
   4   1  16          7.63          8.22         1.91 o                         
   5   1  16         51.80         51.43         3.06 o                         
   6   1  16         17.61         17.48         2.58 o                         
   7   1  16         25.68         24.51         3.55 o                         
   8   1  16          6.12         12.59         3.45 o                         
  -8   2  16         13.83         18.74         4.21 o                         
  -7   2  16         71.06         77.04         5.81 o                         
  -6   2  16          8.24          7.83         3.18 o                         
  -5   2  16         32.19         20.22         3.12 o                         
  -4   2  16         40.15         33.21         2.92 o                         
  -3   2  16          0.06          0.00         2.21 o                         
  -2   2  16        140.27        144.58         4.79 o                         
  -1   2  16        374.65        383.00        11.40 o                         
   0   2  16          1.96          5.75         2.24 o                         
   1   2  16        374.50        397.02        14.97 o                         
   2   2  16        140.20        143.93         4.07 o                         
   3   2  16          0.06          0.00         1.76 o                         
   4   2  16         40.30         34.91         2.35 o                         
   5   2  16         32.26         21.81         2.62 o                         
   6   2  16          8.29          8.13         2.41 o                         
   7   2  16         71.07         90.84         4.65 o                         
   8   2  16         13.79         16.69         3.26 o                         
  -8   3  16         21.59         29.03         5.41 o                         
  -7   3  16         25.94         22.16         5.23 o                         
  -6   3  16          6.81          7.78         2.69 o                         
  -5   3  16         34.70         26.12         2.97 o                         
  -4   3  16          4.50          1.40         2.68 o                         
  -3   3  16         17.91         14.98         3.56 o                         
  -2   3  16        157.17        153.06         5.01 o                         
  -1   3  16        576.23        634.18        11.52 o                         
   0   3  16        212.80        218.74         5.84 o                         
   1   3  16        575.97        647.13        12.25 o                         
   2   3  16        157.19        140.96         4.08 o                         
   3   3  16         17.81         21.16         2.19 o                         
   4   3  16          4.48          2.32         1.83 o                         
   5   3  16         34.74         25.01         2.53 o                         
   6   3  16          6.78          6.47         2.32 o                         
   7   3  16         25.99         28.44         3.29 o                         
   8   3  16         21.58         28.60         3.59 o                         
  -8   4  16          8.89         16.69         4.38 o                         
  -7   4  16         10.06          2.45         3.43 o                         
  -6   4  16         17.51         19.20         2.90 o                         
  -5   4  16          5.43          0.00         2.34 o                         
  -4   4  16          9.45          6.34         3.24 o                         
  -3   4  16         78.00         61.12         3.66 o                         
  -2   4  16         40.72         33.84         3.21 o                         
  -1   4  16        710.14        702.06        12.42 o                         
   0   4  16        339.89        344.12         8.26 o                         
   1   4  16        710.23        689.98        10.88 o                         
   2   4  16         40.66         34.61         2.38 o                         
   3   4  16         78.09         63.70         3.06 o                         
   4   4  16          9.37          8.89         2.25 o                         
   5   4  16          5.40          4.61         2.13 o                         
   6   4  16         17.47         16.82         2.76 o                         
   7   4  16         10.10         12.01         2.84 o                         
   8   4  16          8.84          7.71         3.10 o                         
  -8   5  16          7.59          8.22         8.18 o                         
  -7   5  16          6.44          5.76         3.49 o                         
  -6   5  16          2.76          0.00         2.44 o                         
  -5   5  16          1.59          7.11         7.02 o                         
  -4   5  16        112.18         97.99         4.49 o                         
  -3   5  16        126.89        113.96         4.69 o                         
  -2   5  16          9.76         10.75         2.40 o                         
  -1   5  16        148.40        153.87         5.16 o                         
   0   5  16        979.41        947.02        15.88 o                         
   1   5  16        148.34        158.48         4.38 o                         
   2   5  16          9.86          9.17         1.95 o                         
   3   5  16        126.85        117.30         3.97 o                         
   4   5  16        112.25        109.26         4.69 o                         
   5   5  16          1.56          0.00         2.05 o                         
   6   5  16          2.76          1.53         2.49 o                         
   7   5  16          6.44          6.01         2.85 o                         
   8   5  16          7.60          9.38         3.14 o                         
  -7   6  16          6.27          0.00         3.73 o                         
  -6   6  16         31.52         35.03         3.41 o                         
  -5   6  16         82.22         81.32         4.35 o                         
  -4   6  16         48.38         51.57         4.08 o                         
  -3   6  16         33.86         34.01         3.02 o                         
  -2   6  16         57.98         52.13         3.27 o                         
  -1   6  16         33.46         34.79         2.98 o                         
   0   6  16        299.97        295.71         6.97 o                         
   1   6  16         33.47         36.12         2.52 o                         
   2   6  16         58.17         48.56         3.28 o                         
   3   6  16         33.92         30.66         2.81 o                         
   4   6  16         48.45         46.36         3.04 o                         
   5   6  16         82.28         80.83         4.45 o                         
   6   6  16         31.55         36.83         4.50 o                         
   7   6  16          6.26          8.97         3.56 o                         
  -7   7  16          2.33          5.84         3.52 o                         
  -6   7  16         24.02         26.08         3.26 o                         
  -5   7  16          9.60          7.84         2.78 o                         
  -4   7  16         58.14         65.89         3.95 o                         
  -3   7  16         37.81         38.83         3.21 o                         
  -2   7  16         15.51         14.17         2.53 o                         
  -1   7  16         11.99          9.89         4.49 o                         
   0   7  16         91.10         82.17         3.97 o                         
   1   7  16         11.98          8.06         2.37 o                         
   2   7  16         15.53         17.38         2.74 o                         
   3   7  16         37.68         40.68         3.17 o                         
   4   7  16         58.19         65.19         4.28 o                         
   5   7  16          9.59         10.21         3.41 o                         
   6   7  16         24.03         25.75         3.73 o                         
   7   7  16          2.34          7.02         3.47 o                         
  -6   8  16         21.40         31.85         4.57 o                         
  -5   8  16         39.37         39.48         5.19 o                         
  -4   8  16         12.78          6.50         3.51 o                         
  -3   8  16          3.43          0.00         3.08 o                         
  -2   8  16         57.11         63.00         4.71 o                         
  -1   8  16          6.66          2.61         3.06 o                         
   0   8  16        185.01        239.47         6.51 o                         
   1   8  16          6.71          2.60         2.29 o                         
   2   8  16         57.07         73.57         4.32 o                         
   3   8  16          3.46          0.27         2.57 o                         
   4   8  16         12.76         12.95         2.91 o                         
   5   8  16         39.35         41.16         4.41 o                         
   6   8  16         21.34         26.99         4.47 o                         
  -6   9  16          0.56          2.02         3.72 o                         
  -5   9  16         66.18         57.40         5.19 o                         
  -4   9  16         36.08         37.51         4.47 o                         
  -3   9  16          9.52         10.36         3.62 o                         
  -2   9  16         44.92         47.05         4.58 o                         
  -1   9  16          7.27          3.60         3.27 o                         
   0   9  16         43.70         34.27         3.18 o                         
   1   9  16          7.28          3.29         2.50 o                         
   2   9  16         44.91         52.81         4.65 o                         
   3   9  16          9.56         13.77         2.96 o                         
   4   9  16         36.02         35.88         3.65 o                         
   5   9  16         66.13         62.73         5.28 o                         
   6   9  16          0.57          0.28         3.53 o                         
  -5  10  16          5.84          9.30         3.90 o                         
  -4  10  16          2.62          0.81         3.57 o                         
  -3  10  16         13.52          7.05         3.84 o                         
  -2  10  16          8.00          5.62         3.97 o                         
  -1  10  16        132.97        146.00         8.91 o                         
   0  10  16         76.93         70.50         4.27 o                         
   1  10  16        133.13        159.44         6.95 o                         
   2  10  16          8.03          7.41         4.16 o                         
   3  10  16         13.51          2.64         4.99 o                         
   4  10  16          2.59          2.22         4.71 o                         
   5  10  16          5.87          3.33         4.99 o                         
  -4  11  16         28.08         27.48         6.04 o                         
  -3  11  16         17.05         18.92         5.54 o                         
  -2  11  16          2.27          4.68         4.60 o                         
  -1  11  16         39.03         48.25         6.51 o                         
   0  11  16          0.86          4.19         3.39 o                         
   1  11  16         39.16         38.03         4.50 o                         
   2  11  16          2.25          5.22         3.71 o                         
   3  11  16         17.07         17.56         4.21 o                         
   4  11  16         28.11         24.95         6.38 o                         
  -3  12  16         33.94         47.66         6.67 o                         
  -2  12  16          0.06          4.10         5.16 o                         
  -1  12  16         33.77         49.63        12.89 o                         
   0  12  16          6.91         10.00         3.79 o                         
   1  12  16         33.71         43.31         4.72 o                         
   2  12  16          0.06          0.49         3.82 o                         
   3  12  16         33.91         35.14         5.10 o                         
  -1  13  16         43.22         34.08         6.79 o                         
   0  13  16          1.11          0.00         3.73 o                         
   1  13  16         43.11         44.09         5.49 o                         
   1   0  17       1589.27       1644.89        25.80 o                         
   2   0  17         16.33         11.56         2.80 o                         
   3   0  17          8.90          7.14         2.57 o                         
   4   0  17          6.29          6.58         2.55 o                         
   5   0  17          5.02         13.09         2.40 o                         
   6   0  17          3.21          2.64         2.70 o                         
   7   0  17         16.39         21.06         3.53 o                         
   8   0  17         14.37         20.45         3.83 o                         
  -8   1  17          6.34         13.72         3.67 o                         
  -7   1  17          0.36          0.00         5.10 o                         
  -6   1  17         18.38         25.77         3.69 o                         
  -5   1  17         24.78         21.18         2.92 o                         
  -4   1  17         19.46         13.62         2.70 o                         
  -3   1  17        379.39        376.41         8.23 o                         
  -2   1  17         50.91         52.92         3.32 o                         
  -1   1  17       1112.36       1103.61        18.38 o                         
   0   1  17        908.60        888.60        15.26 o                         
   1   1  17       1112.78       1141.17        18.49 o                         
   2   1  17         51.06         51.35         3.35 o                         
   3   1  17        379.35        378.85         7.21 o                         
   4   1  17         19.51         13.84         2.10 o                         
   5   1  17         24.75         27.54         2.62 o                         
   6   1  17         18.33         30.06         2.94 o                         
   7   1  17          0.36          2.54         3.71 o                         
   8   1  17          6.33         11.53         3.68 o                         
  -8   2  17         34.23         42.50         5.09 o                         
  -7   2  17          9.13         10.12         5.33 o                         
  -6   2  17          0.53          0.00         2.99 o                         
  -5   2  17         96.88         83.75         4.48 o                         
  -4   2  17        201.78        180.33         5.77 o                         
  -3   2  17         43.90         48.89         3.35 o                         
  -2   2  17        514.87        525.02        10.26 o                         
  -1   2  17         47.60         46.04         3.26 o                         
   0   2  17        702.60        746.29        14.01 o                         
   1   2  17         47.53         40.18         4.72 o                         
   2   2  17        515.10        530.44        10.20 o                         
   3   2  17         43.85         48.43         2.91 o                         
   4   2  17        202.00        182.31         4.85 o                         
   5   2  17         96.72         84.34         3.79 o                         
   6   2  17          0.51          0.00         2.24 o                         
   7   2  17          9.12         11.53         2.88 o                         
   8   2  17         34.21         40.74         4.35 o                         
  -8   3  17         42.93         49.35         7.49 o                         
  -7   3  17          9.89          5.61         3.91 o                         
  -6   3  17         24.30         20.70         3.90 o                         
  -5   3  17         17.01         13.23         2.79 o                         
  -4   3  17         34.58         32.86         3.12 o                         
  -3   3  17         89.27         87.78         4.24 o                         
  -2   3  17        136.21        126.93         4.81 o                         
  -1   3  17        356.17        381.10         8.84 o                         
   0   3  17        178.36        202.18         5.75 o                         
   1   3  17        355.87        388.49         8.31 o                         
   2   3  17        136.07        129.83         4.92 o                         
   3   3  17         89.19         82.81         3.49 o                         
   4   3  17         34.69         38.16         2.72 o                         
   5   3  17         17.01         14.79         2.39 o                         
   6   3  17         24.36         21.92         2.80 o                         
   7   3  17          9.89         10.68         3.00 o                         
   8   3  17         42.96         48.16         4.13 o                         
  -7   4  17          5.67          9.17         3.93 o                         
  -6   4  17          0.79          1.63         2.56 o                         
  -5   4  17          4.29          4.08         2.55 o                         
  -4   4  17         32.33         25.87         2.98 o                         
  -3   4  17         47.63         39.78         3.16 o                         
  -2   4  17        247.67        263.56         6.67 o                         
  -1   4  17        203.77        209.74         8.59 o                         
   0   4  17         10.77         18.52         2.87 o                         
   1   4  17        204.20        222.75         6.06 o                         
   2   4  17        247.54        270.38         5.80 o                         
   3   4  17         47.62         34.82         2.61 o                         
   4   4  17         32.36         28.94         2.69 o                         
   5   4  17          4.25          5.41         2.56 o                         
   6   4  17          0.80          0.74         2.53 o                         
   7   4  17          5.68          4.84         2.81 o                         
  -7   5  17          4.10          5.09         3.57 o                         
  -6   5  17          4.62          5.40         2.82 o                         
  -5   5  17          1.05          0.00         2.34 o                         
  -4   5  17          5.56          5.09         3.05 o                         
  -3   5  17         47.36         45.94         3.36 o                         
  -2   5  17         23.55         22.83         2.87 o                         
  -1   5  17        244.40        247.82         6.53 o                         
   0   5  17        181.20        177.49         5.42 o                         
   1   5  17        244.28        256.03         6.48 o                         
   2   5  17         23.65         19.15         2.56 o                         
   3   5  17         47.34         47.09         2.83 o                         
   4   5  17          5.57          8.09         2.25 o                         
   5   5  17          1.04          0.00         2.20 o                         
   6   5  17          4.62          5.81         2.67 o                         
   7   5  17          4.04          0.79         2.93 o                         
  -7   6  17          9.37         12.42         3.85 o                         
  -6   6  17         16.20         23.38         3.23 o                         
  -5   6  17         16.56         11.08         3.92 o                         
  -4   6  17         26.09         22.84         3.00 o                         
  -3   6  17        101.16         97.55         5.27 o                         
  -2   6  17         40.40         49.12         3.32 o                         
  -1   6  17         72.57         70.02         3.89 o                         
   0   6  17         22.00         24.89         2.84 o                         
   1   6  17         72.58         72.46         3.97 o                         
   2   6  17         40.43         46.00         2.81 o                         
   3   6  17        101.23         99.13         3.87 o                         
   4   6  17         26.06         25.52         2.72 o                         
   5   6  17         16.59         12.63         2.99 o                         
   6   6  17         16.21         21.95         6.10 o                         
   7   6  17          9.39          8.70         3.70 o                         
  -7   7  17         18.98         16.90         4.11 o                         
  -6   7  17         13.69         12.45         3.12 o                         
  -5   7  17          5.78          5.97         2.80 o                         
  -4   7  17          3.51          2.16         2.58 o                         
  -3   7  17         76.57         79.22         5.49 o                         
  -2   7  17         25.51         18.64         3.69 o                         
  -1   7  17         94.06        110.17         6.17 o                         
   0   7  17          0.46          0.00         2.99 o                         
   1   7  17         94.29        103.91         5.93 o                         
   2   7  17         25.47         20.22         2.88 o                         
   3   7  17         76.59         81.13         4.40 o                         
   4   7  17          3.52          1.88         3.19 o                         
   5   7  17          5.77          8.66         3.43 o                         
   6   7  17         13.70         16.90         3.91 o                         
   7   7  17         18.96         18.60         5.22 o                         
  -6   8  17          3.23          0.09         3.67 o                         
  -5   8  17         15.09         10.87         3.83 o                         
  -4   8  17          8.66          8.67         3.57 o                         
  -3   8  17         16.03         14.79         3.71 o                         
  -2   8  17         70.78         66.85         5.04 o                         
  -1   8  17          8.55          7.89         3.89 o                         
   0   8  17         47.82         52.89         4.54 o                         
   1   8  17          8.51         12.22         2.62 o                         
   2   8  17         70.70         74.94         4.92 o                         
   3   8  17         15.96         25.52         3.24 o                         
   4   8  17          8.63          6.86         2.86 o                         
   5   8  17         15.01         18.85         3.82 o                         
   6   8  17          3.22          1.52         3.43 o                         
  -5   9  17          0.80          1.12         3.78 o                         
  -4   9  17          3.91          0.00         3.33 o                         
  -3   9  17         18.29         17.06         4.05 o                         
  -2   9  17          3.32          7.77         4.25 o                         
  -1   9  17         14.79          5.68         3.62 o                         
   0   9  17          0.64          0.00         3.12 o                         
   1   9  17         14.72         14.69         2.81 o                         
   2   9  17          3.34          3.95         2.61 o                         
   3   9  17         18.39         20.71         3.24 o                         
   4   9  17          3.88          2.31         3.64 o                         
   5   9  17          0.80          3.71         3.62 o                         
  -5  10  17          1.85          0.19         8.04 o                         
  -4  10  17         16.45          9.86         4.14 o                         
  -3  10  17          2.02          0.00         3.57 o                         
  -2  10  17         30.07         29.42         5.43 o                         
  -1  10  17         17.57         29.30         4.22 o                         
   0  10  17         73.87         78.99         5.61 o                         
   1  10  17         17.54         35.29         4.26 o                         
   2  10  17         30.13         34.38         4.58 o                         
   3  10  17          2.02          3.08         3.60 o                         
   4  10  17         16.49         18.58         5.27 o                         
   5  10  17          1.85         12.20         5.54 o                         
  -3  11  17          7.28          9.94         6.10 o                         
  -2  11  17         46.07         55.58         9.43 o                         
  -1  11  17         49.17         53.79         6.97 o                         
   0  11  17          0.11          1.08         4.81 o                         
   1  11  17         49.17         52.04         4.97 o                         
   2  11  17         46.03         55.00         5.40 o                         
   3  11  17          7.25         11.71         4.10 o                         
   4  11  17          8.03         16.63         5.82 o                         
  -2  12  17          3.51          2.58         5.46 o                         
  -1  12  17         22.42         21.55         6.04 o                         
   0  12  17         96.68        107.10        15.11 o                         
   1  12  17         22.37         27.30         6.89 o                         
   2  12  17          3.52          0.00         3.79 o                         
   0   0  18        508.62        511.07        14.45 o                         
   1   0  18        594.55        688.10        17.93 o                         
   2   0  18          0.15          0.00         2.47 o                         
   3   0  18        143.63        131.59         6.26 o                         
   4   0  18          4.46          2.97         2.58 o                         
   5   0  18        147.89        129.80         5.14 o                         
   6   0  18          4.23          7.06         2.92 o                         
   7   0  18         12.25         21.11         3.77 o                         
   8   0  18          3.15         23.57         8.59 o                         
  -8   1  18         11.29         23.57         7.76 o                         
  -7   1  18          8.33          9.08         4.64 o                         
  -6   1  18          1.04          0.00         3.08 o                         
  -5   1  18          5.18          3.84         2.57 o                         
  -4   1  18         50.53         40.62         3.34 o                         
  -3   1  18         32.49         30.77         3.07 o                         
  -2   1  18         44.56         39.61         3.27 o                         
  -1   1  18        337.64        347.57         7.93 o                         
   0   1  18       1901.75       2055.91        31.72 o                         
   1   1  18        337.39        350.72         7.98 o                         
   2   1  18         44.56         36.74         3.23 o                         
   3   1  18         32.49         23.62         3.01 o                         
   4   1  18         50.63         42.67         3.43 o                         
   5   1  18          5.21          7.18         3.39 o                         
   6   1  18          1.03          0.21         2.86 o                         
   7   1  18          8.37         13.58         5.82 o                         
   8   1  18         11.33         13.06         6.38 o                         
  -7   2  18          0.41          1.81         6.43 o                         
  -6   2  18          0.12          2.65         3.49 o                         
  -5   2  18         46.26         43.12         3.48 o                         
  -4   2  18         17.35         18.84         2.88 o                         
  -3   2  18         18.07         24.17         3.18 o                         
  -2   2  18         29.33         36.06         3.18 o                         
  -1   2  18        130.99        145.52         8.39 o                         
   0   2  18        491.40        536.68        10.56 o                         
   1   2  18        131.28        150.32         5.33 o                         
   2   2  18         29.32         35.71         3.40 o                         
   3   2  18         18.06         22.61         2.97 o                         
   4   2  18         17.36         16.78         2.31 o                         
   5   2  18         46.10         48.31         3.38 o                         
   6   2  18          0.12          2.60         2.73 o                         
   7   2  18          0.41          0.00         2.80 o                         
  -7   3  18         36.03         29.41         4.31 o                         
  -6   3  18         35.92         42.94         4.32 o                         
  -5   3  18         23.60         20.50         3.04 o                         
  -4   3  18        132.60        118.30         6.16 o                         
  -3   3  18        101.59         87.40         4.54 o                         
  -2   3  18        241.15        229.87         7.12 o                         
  -1   3  18          7.56          5.23         2.89 o                         
   0   3  18        299.05        345.26         7.95 o                         
   1   3  18          7.52          5.10         2.54 o                         
   2   3  18        241.21        230.49         6.39 o                         
   3   3  18        101.69         90.44         5.56 o                         
   4   3  18        132.60        126.92         4.24 o                         
   5   3  18         23.60         23.31         2.87 o                         
   6   3  18         35.76         46.07         3.57 o                         
   7   3  18         36.03         46.74         3.84 o                         
  -7   4  18         10.15          6.79         3.84 o                         
  -6   4  18          5.31          4.24         2.69 o                         
  -5   4  18         26.79         25.29         3.16 o                         
  -4   4  18         20.98         14.77         2.81 o                         
  -3   4  18         86.51         98.58         4.58 o                         
  -2   4  18          7.41          5.38         2.57 o                         
  -1   4  18        493.01        512.09        10.33 o                         
   0   4  18         16.69         15.19         2.77 o                         
   1   4  18        492.37        519.72        10.23 o                         
   2   4  18          7.43          6.22         2.55 o                         
   3   4  18         86.50        103.81         4.67 o                         
   4   4  18         21.09         20.92         3.44 o                         
   5   4  18         26.81         31.23         3.72 o                         
   6   4  18          5.33          7.35         2.81 o                         
   7   4  18         10.19         12.55         3.56 o                         
  -7   5  18         14.01         13.27         4.96 o                         
  -6   5  18         20.20         26.32         3.60 o                         
  -5   5  18          8.36          6.92         2.79 o                         
  -4   5  18         28.94         31.39         3.27 o                         
  -3   5  18         30.17         31.85         3.21 o                         
  -2   5  18        123.11        118.47         4.88 o                         
  -1   5  18         50.02         53.11         3.52 o                         
   0   5  18         10.07          4.62         5.97 o                         
   1   5  18         50.09         50.25         3.48 o                         
   2   5  18        123.00        119.90         4.77 o                         
   3   5  18         30.14         36.77         4.56 o                         
   4   5  18         28.96         30.23         2.86 o                         
   5   5  18          8.37          8.46         2.52 o                         
   6   5  18         20.19         33.26         3.57 o                         
   7   5  18         14.02         17.76         3.45 o                         
  -6   6  18         26.50         26.68         3.43 o                         
  -5   6  18         10.43          7.04         2.86 o                         
  -4   6  18         18.06         14.27         2.90 o                         
  -3   6  18         58.80         58.62         3.78 o                         
  -2   6  18        156.89        150.36         5.84 o                         
  -1   6  18         38.38         38.66         3.27 o                         
   0   6  18          6.00          4.59         2.42 o                         
   1   6  18         38.30         31.60         3.11 o                         
   2   6  18        156.97        152.44         5.37 o                         
   3   6  18         58.72         59.16         3.25 o                         
   4   6  18         18.10         16.42         2.94 o                         
   5   6  18         10.40          6.27         2.91 o                         
   6   6  18         26.52         26.76         4.41 o                         
  -6   7  18          6.73          1.76         3.85 o                         
  -5   7  18          8.06          2.82         3.91 o                         
  -4   7  18         50.18         50.05         4.81 o                         
  -3   7  18         44.38         41.39         4.39 o                         
  -2   7  18         21.91         26.01         4.12 o                         
  -1   7  18         35.40         44.23         7.15 o                         
   0   7  18         81.33         82.67         5.69 o                         
   1   7  18         35.43         37.26         4.12 o                         
   2   7  18         21.98         17.92         4.92 o                         
   3   7  18         44.40         45.87         3.77 o                         
   4   7  18         50.13         50.27         3.96 o                         
   5   7  18          8.05          5.13         3.53 o                         
   6   7  18          6.70          7.27         6.38 o                         
  -6   8  18          3.77          0.90         3.83 o                         
  -5   8  18         14.94         13.73         4.10 o                         
  -4   8  18          0.15          0.00         3.58 o                         
  -3   8  18          1.69          0.00         3.37 o                         
  -2   8  18         14.73          9.89         3.72 o                         
  -1   8  18        125.78        137.46         6.76 o                         
   0   8  18          8.62          9.01         5.19 o                         
   1   8  18        125.71        134.30         6.55 o                         
   2   8  18         14.74          9.53         3.45 o                         
   3   8  18          1.72          1.85         2.58 o                         
   4   8  18          0.15          0.00         2.60 o                         
   5   8  18         14.94         16.22         3.92 o                         
   6   8  18          3.75          0.80         7.21 o                         
  -5   9  18         16.95         19.10         4.35 o                         
  -4   9  18          1.64          0.00         4.18 o                         
  -3   9  18         17.27         21.07         4.02 o                         
  -2   9  18         19.74         22.61         4.18 o                         
  -1   9  18          2.12          0.00         3.46 o                         
   0   9  18         28.69         30.12         4.28 o                         
   1   9  18          2.12          5.51         3.60 o                         
   2   9  18         19.69         24.43         4.37 o                         
   3   9  18         17.30         26.52         3.70 o                         
   4   9  18          1.62          0.00         2.79 o                         
   5   9  18         16.94         24.07         4.30 o                         
  -4  10  18          0.99          0.00         3.78 o                         
  -3  10  18          2.09          0.66         3.84 o                         
  -2  10  18          4.02          3.16         3.82 o                         
  -1  10  18         45.79         51.31         5.01 o                         
   0  10  18         66.09         79.72         5.60 o                         
   1  10  18         45.80         48.86         4.97 o                         
   2  10  18          4.00          4.41         4.99 o                         
   3  10  18          2.10          7.45         4.02 o                         
   4  10  18          0.99          4.71         5.27 o                         
  -2  11  18         14.77         28.59         7.35 o                         
  -1  11  18         45.44         48.97         7.18 o                         
   0  11  18          0.00          0.00         6.52 o                         
   1  11  18         45.45         42.68         6.82 o                         
   2  11  18         14.72         20.17         4.53 o                         
   3  11  18          6.29         12.55         4.30 o                         
  -1  12  18          7.82          4.71        11.37 o                         
   0  12  18         10.25         11.54         5.92 o                         
   1  12  18          7.79          0.00         6.65 o                         
   1   0  19        121.32        123.95         9.84 o                         
   2   0  19        105.79         96.64         4.65 o                         
   3   0  19         98.80        108.43         5.12 o                         
   4   0  19          1.86          6.37         2.77 o                         
   5   0  19          1.47          0.00         2.94 o                         
   6   0  19          4.18          0.00         5.52 o                         
   7   0  19          1.78          9.30         4.54 o                         
  -7   1  19          9.75         15.91         3.64 o                         
  -6   1  19          4.67          0.21         3.97 o                         
  -5   1  19         11.67          8.13         3.16 o                         
  -4   1  19        101.36        103.31         7.08 o                         
  -3   1  19        190.55        189.77         5.97 o                         
  -2   1  19         47.43         51.03         3.55 o                         
  -1   1  19        140.23        155.04         5.49 o                         
   0   1  19         98.44        136.75         5.57 o                         
   1   1  19        140.32        160.52         6.32 o                         
   2   1  19         47.44         51.64         3.62 o                         
   3   1  19        190.71        186.75         5.86 o                         
   4   1  19        101.34        119.29         5.12 o                         
   5   1  19         11.68          5.13         4.21 o                         
   6   1  19          4.66          0.00         3.34 o                         
   7   1  19          9.76         14.47         5.68 o                         
  -7   2  19          6.23          3.37         5.22 o                         
  -6   2  19         12.72         11.36         5.43 o                         
  -5   2  19         15.77         15.35         2.94 o                         
  -4   2  19         25.50         25.66         3.20 o                         
  -3   2  19         68.58         67.33         4.16 o                         
  -2   2  19         11.14          6.53         2.69 o                         
  -1   2  19        177.39        189.13         5.95 o                         
   0   2  19       1122.26       1202.37        19.91 o                         
   1   2  19        177.26        182.62         5.82 o                         
   2   2  19         11.18          5.31         3.44 o                         
   3   2  19         68.55         65.15         3.91 o                         
   4   2  19         25.46         22.72         3.12 o                         
   5   2  19         15.78         12.98         3.35 o                         
   6   2  19         12.69         11.55         2.95 o                         
   7   2  19          6.20          6.63         4.02 o                         
  -7   3  19          4.39          1.10         3.76 o                         
  -6   3  19         10.43          5.20         6.36 o                         
  -5   3  19          2.48          0.00         2.72 o                         
  -4   3  19          4.89          1.39         2.57 o                         
  -3   3  19         76.55         73.08         4.24 o                         
  -2   3  19         70.46         76.66         4.23 o                         
  -1   3  19        138.98        158.18         6.23 o                         
   0   3  19        177.97        216.34         7.58 o                         
   1   3  19        138.87        160.90         5.55 o                         
   2   3  19         70.42         74.41         4.22 o                         
   3   3  19         76.61         70.04         4.03 o                         
   4   3  19          4.91          4.06         2.69 o                         
   5   3  19          2.47          0.00         2.91 o                         
   6   3  19         10.46         12.87         4.40 o                         
   7   3  19          4.38          6.01         3.36 o                         
  -7   4  19         10.19          8.43         6.38 o                         
  -6   4  19          9.12         10.52         3.09 o                         
  -5   4  19          1.73          0.00         3.60 o                         
  -4   4  19         45.94         52.92         3.77 o                         
  -3   4  19         53.37         53.69         3.78 o                         
  -2   4  19          8.32          4.70         2.61 o                         
  -1   4  19        130.79        141.62         5.22 o                         
   0   4  19         28.17         26.88         3.08 o                         
   1   4  19        130.37        146.38         5.40 o                         
   2   4  19          8.31          6.15         2.71 o                         
   3   4  19         53.29         57.17         3.75 o                         
   4   4  19         45.93         48.47         3.96 o                         
   5   4  19          1.72          2.58         3.18 o                         
   6   4  19          9.12          8.50         3.15 o                         
   7   4  19         10.21         14.62         3.51 o                         
  -6   5  19         35.88         31.84         3.73 o                         
  -5   5  19          5.03          2.55         2.86 o                         
  -4   5  19          5.46          3.33         2.64 o                         
  -3   5  19          1.58          1.42         2.55 o                         
  -2   5  19         49.27         48.88         4.40 o                         
  -1   5  19         50.62         43.94         3.50 o                         
   0   5  19         47.49         52.49         3.62 o                         
   1   5  19         50.60         52.27         3.63 o                         
   2   5  19         49.32         48.44         4.24 o                         
   3   5  19          1.58          0.00         2.54 o                         
   4   5  19          5.45          5.06         2.88 o                         
   5   5  19          5.02          5.81         2.62 o                         
   6   5  19         35.76         39.91         3.89 o                         
  -6   6  19          4.39          3.19         3.05 o                         
  -5   6  19          1.84          0.25         2.72 o                         
  -4   6  19         54.60         61.79         4.10 o                         
  -3   6  19         32.97         30.54         4.60 o                         
  -2   6  19         49.15         45.15         3.55 o                         
  -1   6  19         15.69         10.98         2.80 o                         
   0   6  19         31.75         29.44         3.32 o                         
   1   6  19         15.67         14.69         2.96 o                         
   2   6  19         49.14         43.33         3.56 o                         
   3   6  19         33.04         28.07         4.11 o                         
   4   6  19         54.69         59.41         5.52 o                         
   5   6  19          1.85          0.28         2.99 o                         
   6   6  19          4.40          7.60         6.65 o                         
  -6   7  19          5.97          8.20         4.11 o                         
  -5   7  19          6.42          5.44         3.94 o                         
  -4   7  19          5.47          5.01         3.75 o                         
  -3   7  19         41.56         50.19         4.89 o                         
  -2   7  19         14.19         18.19         4.00 o                         
  -1   7  19         30.78         30.93         4.23 o                         
   0   7  19         46.93         58.94         4.84 o                         
   1   7  19         30.78         25.96         4.11 o                         
   2   7  19         14.23         14.57         3.74 o                         
   3   7  19         41.71         46.66         5.05 o                         
   4   7  19          5.46          4.14         2.85 o                         
   5   7  19          6.44          9.98         4.71 o                         
   6   7  19          5.99          7.32         5.82 o                         
  -5   8  19          6.74          0.16         3.78 o                         
  -4   8  19          6.21          3.51         4.01 o                         
  -3   8  19          9.63          8.08         4.13 o                         
  -2   8  19         53.78         49.34         5.42 o                         
  -1   8  19          5.05          2.80         4.70 o                         
   0   8  19          1.21          0.00         3.31 o                         
   1   8  19          5.01          5.80         3.61 o                         
   2   8  19         53.77         43.23         4.64 o                         
   3   8  19          9.64         11.78         7.62 o                         
   4   8  19          6.20          3.93         2.85 o                         
   5   8  19          6.69          6.57         9.57 o                         
  -4   9  19          0.43          1.28         6.97 o                         
  -3   9  19         14.17         17.51         4.35 o                         
  -2   9  19         13.32         11.00         4.08 o                         
  -1   9  19         42.97         32.53         4.61 o                         
   0   9  19          4.37          0.00         3.62 o                         
   1   9  19         42.94         32.58         4.48 o                         
   2   9  19         13.31          3.02         4.71 o                         
   3   9  19         14.22         17.26         4.26 o                         
   4   9  19          0.43          0.00         2.92 o                         
  -3  10  19         13.68         11.96         4.71 o                         
  -2  10  19          7.80          7.23         4.08 o                         
  -1  10  19         23.16         20.13         4.22 o                         
   0  10  19         12.69         25.38         7.55 o                         
   1  10  19         23.17         21.15         5.93 o                         
   2  10  19          7.81          7.49         6.10 o                         
   3  10  19         13.72          9.70         6.65 o                         
  -2  11  19          3.01          0.00        11.92 o                         
  -1  11  19          6.22         10.58         6.93 o                         
   0  11  19          0.20          0.00        11.78 o                         
   1  11  19          6.21          7.28         6.93 o                         
   2  11  19          3.00          0.00         5.82 o                         
   0   0  20         98.08         71.37         6.10 o                         
   1   0  20          1.42          0.00         2.77 o                         
   2   0  20          2.88          0.63         2.69 o                         
   3   0  20          1.77          0.00         3.36 o                         
   4   0  20          2.83          0.00         2.71 o                         
   5   0  20          0.70          0.00         4.46 o                         
   6   0  20          2.84          0.00         3.42 o                         
   7   0  20         18.93         19.96         6.93 o                         
  -6   1  20          1.10          0.00         5.05 o                         
  -5   1  20         37.45         33.87         4.10 o                         
  -4   1  20         19.51         12.36         3.00 o                         
  -3   1  20         16.64         13.96         2.97 o                         
  -2   1  20         47.66         51.95         3.82 o                         
  -1   1  20          4.87          9.26         2.91 o                         
   0   1  20         70.55         73.81         4.41 o                         
   1   1  20          4.84          9.23         2.79 o                         
   2   1  20         47.82         50.93         3.71 o                         
   3   1  20         16.67         12.62         2.93 o                         
   4   1  20         19.41         12.09         2.99 o                         
   5   1  20         37.49         32.52         3.99 o                         
   6   1  20          1.11          0.00         3.63 o                         
   7   1  20          5.36          6.10         5.82 o                         
  -7   2  20          0.46          0.00         9.15 o                         
  -6   2  20          0.91          0.00         5.93 o                         
  -5   2  20         17.66         13.60         3.36 o                         
  -4   2  20         61.82         51.64         3.85 o                         
  -3   2  20         34.00         37.82         3.52 o                         
  -2   2  20         85.04         85.83         4.72 o                         
  -1   2  20         79.61         90.64         5.76 o                         
   0   2  20        228.96        275.33         7.31 o                         
   1   2  20         79.68         83.83         4.52 o                         
   2   2  20         84.95         83.55         4.64 o                         
   3   2  20         34.08         41.44         3.60 o                         
   4   2  20         61.79         52.54         3.78 o                         
   5   2  20         17.56         20.78         3.72 o                         
   6   2  20          0.92          0.00         4.59 o                         
   7   2  20          0.46          0.00         5.27 o                         
  -6   3  20          3.46          2.44         3.44 o                         
  -5   3  20          0.54          0.00         2.71 o                         
  -4   3  20          2.84          0.71         2.66 o                         
  -3   3  20          6.04          0.00         2.59 o                         
  -2   3  20         15.17          8.28         2.87 o                         
  -1   3  20        112.57        110.66         4.96 o                         
   0   3  20         10.89         17.60         3.08 o                         
   1   3  20        112.48        106.26         5.17 o                         
   2   3  20         15.21         11.00         2.93 o                         
   3   3  20          6.06          2.66         2.71 o                         
   4   3  20          2.85          0.00         2.66 o                         
   5   3  20          0.54          0.00         3.11 o                         
   6   3  20          3.43          4.27         4.41 o                         
  -6   4  20          6.98          0.00         7.31 o                         
  -5   4  20         28.62         33.36         4.84 o                         
  -4   4  20         26.51         23.38         3.23 o                         
  -3   4  20          8.00          5.42         2.81 o                         
  -2   4  20          4.65          5.34         2.84 o                         
  -1   4  20        161.30        149.46         5.47 o                         
   0   4  20         86.79         73.84         4.29 o                         
   1   4  20        161.67        152.73         5.61 o                         
   2   4  20          4.69          2.77         2.88 o                         
   3   4  20          8.00          7.67         2.88 o                         
   4   4  20         26.56         24.28         3.64 o                         
   5   4  20         28.65         26.87         3.80 o                         
   6   4  20          6.97          5.66         4.02 o                         
  -6   5  20         16.94         24.07         3.73 o                         
  -5   5  20          7.23          4.04         3.04 o                         
  -4   5  20         67.48         74.09         6.12 o                         
  -3   5  20         42.62         46.32         3.77 o                         
  -2   5  20          1.65          0.00         3.24 o                         
  -1   5  20         34.02         28.87         3.36 o                         
   0   5  20         15.95         12.40         2.96 o                         
   1   5  20         33.95         25.23         4.88 o                         
   2   5  20          1.64          0.00         3.49 o                         
   3   5  20         42.76         44.26         3.76 o                         
   4   5  20         67.49         69.36         4.64 o                         
   5   5  20          7.24          9.51         3.41 o                         
   6   5  20         16.93         26.09         4.51 o                         
  -5   6  20          3.31          0.00         5.10 o                         
  -4   6  20         20.01         22.51         4.30 o                         
  -3   6  20         64.76         74.17         4.49 o                         
  -2   6  20         12.27         14.64         2.98 o                         
  -1   6  20         34.93         25.12         3.29 o                         
   0   6  20         42.09         34.77         3.76 o                         
   1   6  20         34.86         29.21         3.30 o                         
   2   6  20         12.24          9.55         3.73 o                         
   3   6  20         64.80         83.45         7.19 o                         
   4   6  20         20.02         16.41         4.40 o                         
   5   6  20          3.32          1.72         4.13 o                         
  -5   7  20          5.70          0.34         4.98 o                         
  -4   7  20          1.86          0.00         3.69 o                         
  -3   7  20         45.84         54.09         5.19 o                         
  -2   7  20          3.08          1.02         3.84 o                         
  -1   7  20          1.26          0.00         6.22 o                         
   0   7  20          0.10          0.00         3.28 o                         
   1   7  20          1.25          0.00         3.39 o                         
   2   7  20          3.07          0.00         4.01 o                         
   3   7  20         45.95         55.66         5.52 o                         
   4   7  20          1.85          5.23         4.06 o                         
   5   7  20          5.70          0.00         4.99 o                         
  -4   8  20          9.48          7.30         4.15 o                         
  -3   8  20         19.39         10.16         4.23 o                         
  -2   8  20         13.35         14.22         4.26 o                         
  -1   8  20          2.17          2.79         3.85 o                         
   0   8  20         22.65         17.44         7.12 o                         
   1   8  20          2.16          0.00         5.26 o                         
   2   8  20         13.36          8.74         6.37 o                         
   3   8  20         19.44         13.40         4.57 o                         
   4   8  20          9.46          9.91         4.26 o                         
  -3   9  20          9.84         14.64         5.15 o                         
  -2   9  20         32.61         28.08         4.69 o                         
  -1   9  20         46.22         41.73         4.93 o                         
   0   9  20         10.97         13.08         5.41 o                         
   1   9  20         46.30         43.01         8.49 o                         
   2   9  20         32.52         31.13         5.97 o                         
   3   9  20          9.86         17.43         4.46 o                         
  -2  10  20          6.23          0.00         5.21 o                         
  -1  10  20         31.25         30.41         4.76 o                         
   0  10  20         11.28          7.87         4.68 o                         
   1  10  20         31.20         27.62         4.62 o                         
   2  10  20          6.21          6.93         6.38 o                         
   1   0  21          0.21          0.00         2.71 o                         
   2   0  21        113.27        106.26         5.16 o                         
   3   0  21          1.41          0.00         2.79 o                         
   4   0  21          0.77          0.15         2.85 o                         
   5   0  21         25.23         23.39         7.43 o                         
   6   0  21          8.31          8.24         9.36 o                         
  -6   1  21          2.66          0.00         4.28 o                         
  -5   1  21          9.88         10.49         3.15 o                         
  -4   1  21         19.15         18.90         3.25 o                         
  -3   1  21         17.27         14.61         3.16 o                         
  -2   1  21         56.10         51.09         3.92 o                         
  -1   1  21         95.95         92.66         4.89 o                         
   0   1  21         23.29         17.42         3.16 o                         
   1   1  21         96.01         89.81         4.88 o                         
   2   1  21         55.85         54.30         4.04 o                         
   3   1  21         17.38         13.29         3.13 o                         
   4   1  21         19.04         17.93         3.32 o                         
   5   1  21          9.91          7.49         4.90 o                         
   6   1  21          2.64          0.00         6.12 o                         
  -6   2  21          1.57          0.00         3.78 o                         
  -5   2  21          0.18          0.00         2.93 o                         
  -4   2  21          7.38          1.17         2.83 o                         
  -3   2  21         40.87         33.67         3.57 o                         
  -2   2  21        129.15        130.06         5.61 o                         
  -1   2  21        143.25        136.89         5.49 o                         
   0   2  21         41.15         35.72         3.58 o                         
   1   2  21        143.07        139.36         5.72 o                         
   2   2  21        129.06        127.86         5.49 o                         
   3   2  21         40.84         35.96         3.64 o                         
   4   2  21          7.35          0.00         2.71 o                         
   5   2  21          0.18          0.00         3.43 o                         
   6   2  21          1.57          0.00         5.52 o                         
  -6   3  21          5.14          0.18         5.32 o                         
  -5   3  21          5.11          4.50         3.10 o                         
  -4   3  21          0.87          0.00         2.67 o                         
  -3   3  21         30.62         23.40         3.60 o                         
  -2   3  21          8.57          9.00         3.56 o                         
  -1   3  21         26.69         20.17         3.25 o                         
   0   3  21        155.26        168.35         5.92 o                         
   1   3  21         26.73         21.06         3.36 o                         
   2   3  21          8.57          7.49         3.04 o                         
   3   3  21         30.66         26.28         4.20 o                         
   4   3  21          0.87          0.00         3.03 o                         
   5   3  21          5.14          7.92         3.49 o                         
   6   3  21          5.12          0.00         3.50 o                         
  -6   4  21         27.35         37.25        11.78 o                         
  -5   4  21         18.75         24.25         3.59 o                         
  -4   4  21         20.60         23.12         3.36 o                         
  -3   4  21         36.31         34.57         3.59 o                         
  -2   4  21         27.34         25.43         3.40 o                         
  -1   4  21         92.38         91.96         5.88 o                         
   0   4  21          8.52          4.22         2.92 o                         
   1   4  21         92.32         93.90         6.52 o                         
   2   4  21         27.35         29.10         3.52 o                         
   3   4  21         36.40         31.20         3.92 o                         
   4   4  21         20.58         20.52         3.54 o                         
   5   4  21         18.76         26.36         3.96 o                         
   6   4  21         27.36         42.14         7.21 o                         
  -5   5  21         10.87         11.35         4.12 o                         
  -4   5  21          3.46          0.00         2.65 o                         
  -3   5  21          5.30         11.32         3.08 o                         
  -2   5  21          3.82          0.00         2.82 o                         
  -1   5  21         25.20         30.14         3.48 o                         
   0   5  21         25.87         19.95         3.20 o                         
   1   5  21         25.21         24.85         3.32 o                         
   2   5  21          3.83          0.66         2.91 o                         
   3   5  21          5.31          2.08         3.00 o                         
   4   5  21          3.46          2.07         3.15 o                         
   5   5  21         10.85          8.69         3.61 o                         
  -5   6  21          8.08          5.91         3.25 o                         
  -4   6  21          0.31          0.00         3.03 o                         
  -3   6  21         93.39         99.59         5.26 o                         
  -2   6  21         16.91          8.69         3.08 o                         
  -1   6  21         85.04         81.98         4.67 o                         
   0   6  21         44.97         44.02         3.75 o                         
   1   6  21         84.98         87.24         6.04 o                         
   2   6  21         16.89          9.60         4.00 o                         
   3   6  21         93.20         96.44         7.42 o                         
   4   6  21          0.31          4.32         4.02 o                         
   5   6  21          8.11          3.73         4.33 o                         
  -4   7  21          3.11          0.00         4.02 o                         
  -3   7  21         45.33         41.87         5.13 o                         
  -2   7  21          9.98          6.49         5.59 o                         
  -1   7  21          0.88          0.00         3.51 o                         
   0   7  21          5.95          0.19         3.75 o                         
   1   7  21          0.86          0.00         4.07 o                         
   2   7  21          9.97          0.00         7.95 o                         
   3   7  21         45.33         51.46         5.54 o                         
   4   7  21          3.14          0.00         5.68 o                         
  -3   8  21          1.99          4.09         4.23 o                         
  -2   8  21          6.73          0.28         3.99 o                         
  -1   8  21          6.60          0.81         6.07 o                         
   0   8  21          0.76          0.00         6.49 o                         
   1   8  21          6.59          3.01         3.86 o                         
   2   8  21          6.71          0.00         4.87 o                         
   3   8  21          2.00          6.92         5.82 o                         
  -2   9  21          0.35          0.00         3.93 o                         
  -1   9  21         22.43         14.41         4.35 o                         
   0   9  21         10.13         19.77         4.39 o                         
   1   9  21         22.44         16.69         5.21 o                         
   2   9  21          0.34          0.00         3.93 o                         
   0   0  22        595.95        616.81        17.25 o                         
   1   0  22         95.31         79.59         5.32 o                         
   2   0  22        181.09        187.51         6.53 o                         
   3   0  22          0.38          0.00         2.85 o                         
   4   0  22         10.48          6.86         3.08 o                         
   5   0  22         17.15         18.42         4.22 o                         
   6   0  22          2.57          0.00         8.87 o                         
  -5   1  22          0.20          0.00         4.53 o                         
  -4   1  22          1.49          0.87         2.98 o                         
  -3   1  22         11.83          7.18         3.22 o                         
  -2   1  22         18.26         20.03         5.44 o                         
  -1   1  22         34.81         34.77         3.67 o                         
   0   1  22         22.56         15.81         3.33 o                         
   1   1  22         34.70         40.77         3.79 o                         
   2   1  22         18.30         14.82         3.36 o                         
   3   1  22         11.80          6.72         3.14 o                         
   4   1  22          1.50          0.00         2.86 o                         
   5   1  22          0.20          0.00         3.45 o                         
  -5   2  22          4.83          4.62         3.13 o                         
  -4   2  22         40.00         36.00         5.44 o                         
  -3   2  22         34.55         34.48         3.95 o                         
  -2   2  22          2.67          2.44         3.04 o                         
  -1   2  22         10.22         12.56         3.17 o                         
   0   2  22         84.01         62.54         4.22 o                         
   1   2  22         10.21         11.52         3.10 o                         
   2   2  22          2.66          0.89         3.60 o                         
   3   2  22         34.45         29.83         3.70 o                         
   4   2  22         40.06         37.67         3.73 o                         
   5   2  22          4.84          1.26         3.83 o                         
  -5   3  22          7.06          1.04         4.34 o                         
  -4   3  22          0.48          0.00         3.56 o                         
  -3   3  22         12.58         15.48         3.64 o                         
  -2   3  22         21.92         19.19         4.44 o                         
  -1   3  22         77.99         84.37         6.59 o                         
   0   3  22         11.71         10.91         3.09 o                         
   1   3  22         78.09         92.91         5.20 o                         
   2   3  22         21.92         19.29         4.48 o                         
   3   3  22         12.55          7.60         3.19 o                         
   4   3  22          0.47          0.00         3.09 o                         
   5   3  22          7.06          2.04         3.64 o                         
  -5   4  22          2.21          0.00         3.05 o                         
  -4   4  22          1.37          0.00         2.83 o                         
  -3   4  22         24.56         21.18         3.43 o                         
  -2   4  22         11.93         12.83         3.22 o                         
  -1   4  22          4.67          5.10         2.99 o                         
   0   4  22         53.12         63.49         4.26 o                         
   1   4  22          4.65          5.87         2.99 o                         
   2   4  22         11.93         17.18         4.12 o                         
   3   4  22         24.55         17.81         3.50 o                         
   4   4  22          1.37          0.00         3.24 o                         
   5   4  22          2.20          1.07         3.54 o                         
  -5   5  22          1.56          0.00         3.88 o                         
  -4   5  22          4.02          0.45         3.11 o                         
  -3   5  22         20.25         10.55         3.30 o                         
  -2   5  22         20.45         25.46         5.20 o                         
  -1   5  22          8.98          6.27         3.44 o                         
   0   5  22         56.54         52.55         3.99 o                         
   1   5  22          8.99          6.72         4.00 o                         
   2   5  22         20.51         20.04         3.46 o                         
   4   5  22          4.03          0.00         3.76 o                         
   5   5  22          1.58          0.00         4.26 o                         
  -4   6  22          4.92          0.00         3.42 o                         
  -3   6  22         43.60         44.13         7.70 o                         
  -2   6  22        132.97        134.67         6.28 o                         
  -1   6  22          5.96          0.00         4.90 o                         
   0   6  22          0.00          0.00         5.21 o                         
   1   6  22          5.94          2.33         3.90 o                         
   2   6  22        133.15        130.39        12.57 o                         
   3   6  22         43.66         44.58         5.58 o                         
   4   6  22          4.91          0.66         4.19 o                         
  -3   7  22         10.57          2.61         6.31 o                         
  -2   7  22         10.10          5.20         5.83 o                         
  -1   7  22         10.09          2.92         5.85 o                         
   0   7  22          3.02          0.00         4.06 o                         
   1   7  22         10.07          0.00         3.85 o                         
   2   7  22         10.08          0.00         4.67 o                         
   3   7  22         10.50          4.53         4.53 o                         
  -2   8  22         30.13         25.11         4.69 o                         
  -1   8  22          3.81          0.00         3.88 o                         
   0   8  22          1.07          0.00         5.21 o                         
   1   8  22          3.79          0.00         5.28 o                         
   2   8  22         30.04         29.81         4.94 o                         
   0   9  22          4.92          0.00        13.45 o                         
   1   0  23          0.29          0.00         2.91 o                         
   2   0  23         61.49         57.04         4.22 o                         
   3   0  23          7.59          1.52         3.22 o                         
   4   0  23         21.09         12.86         3.54 o                         
   5   0  23          0.10          0.00         3.73 o                         
  -5   1  23          4.92          1.49         4.07 o                         
  -4   1  23          4.16          2.70         4.10 o                         
  -3   1  23         10.92          5.35         4.15 o                         
  -2   1  23         17.16         22.12         4.96 o                         
  -1   1  23         26.57         34.47         3.88 o                         
   0   1  23         17.94         18.99         3.44 o                         
   1   1  23         26.62         32.91         3.74 o                         
   2   1  23         17.22         17.66         3.59 o
[truncated: 10,855 more chars]
